# Supplementary material for: Large Artificial microRNA Cluster Genes Confer Effective Resistance against Multiple Tomato Yellow Leaf Curl Viruses in Transgenic Tomato
Source: Plants (Basel). 2023 May 31;12(11):2179. doi: 10.3390/plants12112179 (PMC10255879; doi:10.3390/plants12112179)
Supplement: Supplementary file 1 [file plants-12-02179-s001.zip]

Archive with 9 entries (7 files):
- plants-2357753-supplementary/
- plants-2357753-supplementary/plants-2357753-SM/
- plants-2357753-supplementary/plants-2357753-SM/Supplemental data S1 TYLCLV sequences.txt
- plants-2357753-supplementary/plants-2357753-SM/Supplemental data S2 AMIR vector sequences.doc
- plants-2357753-supplementary/plants-2357753-SM/Supplemental data S3 pMS4 sensor.docx
- plants-2357753-supplementary/plants-2357753-SM/Supplemental Figures-AK2023-F.pptx
- plants-2357753-supplementary/plants-2357753-SM/Supplemental table S1 Primers used for this study.xlsx
- plants-2357753-supplementary/plants-2357753-SM/Supplemental table S2 Information for cloned TYLCLV species.xlsx
- plants-2357753-supplementary/plants-2357753-SM/Supplemental table S3.xlsx
