# Supplementary material for: Large Artificial microRNA Cluster Genes Confer Effective Resistance against Multiple Tomato Yellow Leaf Curl Viruses in Transgenic Tomato
Source: Plants (Basel). 2023 May 31;12(11):2179. doi: 10.3390/plants12112179 (PMC10255879; doi:10.3390/plants12112179)
Supplement: Supplementary file 1 [file plants-12-02179-s001.zip › plants-2357753-supplementary/plants-2357753-SM/Supplemental data S1 TYLCLV sequences.txt]

>KC684958.1
AGCATTTTTGTCGTATGTTCTATGATTCAATATCAAATTAATAAAATTTATATTTTATATCATGAGTTTC
TGTTACATTTATTGTGTTTTCAAGTACATCATACAATACATGATCAACTGCTCTGATTACATTGTTAATT
GAAATTACACCAAGACTATCTAAATACTTAAGAACTTGATATCTAAATACTCTTAAGAAACGACCAGTCT
GAGGCTGTAATGTCGTCCAAATTCGGAAGTTGAGAAAACATTTGTGAATCCCCAATATCTTCCTGATGTT
GTGGTTGAATCTTATCTGAATGGAAATGATGTCGTGGTTCATTAGAAATGGCCTCTGGCTGTGTTCTGTT
ATCTTGAAATAGAGGGGATTGTTTATCTCCCAGATAAAAACGCCATTCTCTGCTTGAGGAGCAGTGATGA
GTTCCCCTGTGCGTGAATCCATGATTGTTGCAGTTGATGTGGAGGTAGTATGAGCAGCCACAGTCTAGGT
CTACACGCTTAGCCC

>KC684957.1
CCATGCTGGCGTATGTACTATGATTCAATATCAAATTAATAAAATTTATATTTTATATCATGAGTTTCTG
TTACATTTATTGTGTTTTCAAGTACATCATACAATACATGATCAACTGCTCTGATTACATTGTTAATTGA
AATTACACCAAGACTATCTAAATACTTAAGAACTTGATATCTAAATACTCTTAAGAAACGACCAGTCTGA
GGCTGTAATGTCGTCCAAATTCGGAAGTTGAGAAAACATTTGTGAATCCCCAATATCTTCCTGATGTTGT
GGTTGAATCTTATCTGAATGGAAATGATGTCGTGGTTCATTAGAAATGGCCTCTGGCTGTGTTCTGTTAT
CTTGAAATAGAGGGGATTGTTTATCTCCCAGATAAAAACGCCATTCTCTGCTTGAGGAGCAGTGATGAGT
TCCCCTGTGCGTGAATCCATGATTGTTGCAGTTGATGTGGAGGTAGTATGAGCAGCCACAGTCTAGGTCT
ACACGCTTCCCCC

>KC684956.1
CATCGCATCCTATGTTCTATGATTCAATATCAAATTAATAAAATTTATATTTTATATCATGAGTTTCTGT
TACATTTATTGTGTTTTCAAGTACATCATACAATACATGATCAACTGCTCTGATTACATTGTTAATTGAA
ATTACACCAAGACTATCTAAATACTTAAGAACTTGATATCTAAATACTCTTAAGAAACGACCAGTCTGAG
GCTGTAATGTCGTCCAAATTCGGAAGTTGAGAAAACATTTGTGAATCCCCAATATCTTCCTGATGTTGTG
GTTGAATCTTATCTGAATGGAAATGATGTCGTGGTTCATTAGAAATGGCCTCTGGCTGTGTTCTGTTATC
TTGAAATAGAGGGGATTGTTTATCTCCCAGATAAAAACGCCATTCTCTGCTTGAGGAGCATTGATGAGTT
CCCCTGTGCGTGAATCCATGATTGTTGCAGTTGATGTGGAGGTAGTATGAGCAGCCACAGTCTAGGTCTA
CACGCTTACGCCTTTATTGGA

>KC684955.1
GGCATTCTATCCTATGTTCTATGATTCAATATCAAATTAATAAAATTTATATTTTATATCATGAGTTTCT
GTTACATTTATTGTGTTTTCAAGTACATCATACAATACATGATCAACTGCTCTGATTACATTGTTAATTG
AAATTACACCAAGACTATCTAAATACTTAAGAACTTGATATCTAAATACTCTTAAGAAACGACCAGTCTG
AGGCTGTAATGTCGTCCAAATTCGGAAGTTGAGAAAACATTTGTGAATCCCCAATATCTTCCTGATGTTG
TGGTTGAATCTTATCTGAATGGAAATGATGTCGTGGTTCATTAGAAATGGCCTCTGGCTGTGTTCTGTTA
TCTTGAAATAGAGGGGATTGTTTATCTCCCAGATAAAAACGCCATTCTCTGCTTGAGGAGCAGTGATGAG
TTCCCCTGTGCGTGAATCCATGATTGTTGCAGTTGATGTGGAGGTAGTATGAGCAGCCACAGTCTAGGTC
TACACGCTTCCCC

>KC684954.1
AGCATCTCATCCTATGTTCTATGATTCAATATCAAATTAATAAAATTTATATTTTATATCATGAGTTTCT
GTTACATTTATTGTGTTTTCAAGTACATCATACAATACATGATCAACTGCTCTGATTACATTGTTAATTG
AAATTACACCAAGACTATCTAAATACTTAAGAACTTGATATCTAAATACTCTTAAGAAACGACCAGTCTG
AGGCTGTAATGTCGTCCAAATTCGGAAGTTGAGAAAACATTTGTGAATCCCCAATATCTTCCTGATGTTG
TGGTTGAATCTTATCTGAATGGAAATGATGTCGTGGTTCATTAGAAATGGCCTCTGGCTGTGTTCTGTTA
TCTTGAAATAGAGGGGATTGTTTATCTCCCAGATAAAAACGCCATTCTCTGCTTGAGGAGCAGTGATGAG
TTCCCCTGTGCGTGAATCCATGATTGTTGCAGTTGATGTGGAGGTAGTATGAGCAGCCACAGTCTAGGTC
TACACGCTAG

>KC684953.1
ACACTCCTGCGCTACGTTCTATAATTCAATATCAAATTAATAAAATTTATATTTTATATCATGAGTTTCT
GTTACATTTATTGTGTTTTCAAGTACATCATACAATACATGATCAACTGCTCTGATTACATTGTTAATTG
AAATTACACCAAGACTATCTAAATACTTAAGAACCTGATATCTAAATACTCTTAAGAAACGACCAGTCTG
AGGCTGTAATGTCGTCCAAATTCGGAAGTTGAGAAAACATTTGTGAATCCCCAATATCTTCCTGATGTTG
TGTTTGAATCTTATCTGAATGGAAATGATGTCGTGGTTCATTAGAAATGGCCTCTGGCTGTGTTCTGTTA
TCTTGAAATAGAGGGGATTGTTTATCTCCCAGATAAAAACGCCATTCTCTGCTTGAGGAGCAGTGATGAG
TTCCCCTGTGCGTGAATCCATGATTGTTGCAGTTGATGTGGAGGTAGTATGAGCAGCCACAGTCTAGGTC
TACACGCTTCCCCC

>KC684952.1
AGCTTTGGCAATCGCATCCTATGTTCTATGATTCAATATCAAATTAATAAAATTTATATTTTATATCATG
AGTTTCTGTTACATTTATTGTGTTTTCAAGTACATCATACAATACATGATCAACTGCTCTGATTACATTG
TTAATTGAAATTACACCAAGACTATCTAAATACTTAAGAACTTGATATCTAAATACTCTTAAGAAACGAC
CAGTCTGAGGCTGTAATGTCGTCCAAATTCGGAAGTTGAGAAAACATTTGTGAATCCCCAATATCTTCCT
GATGTTGTGGTTGAATCTTATCTGAATGGAAATGATGTCGTGGTTCATTAGAAATGGCCTCTGGCTGTGT
TCTGTTATCTTGAAATAGAGGGGATTGTTTATCTCCCAGATAAAAACGCCATTCTCTGCTTGAGGAGCAG
TGATGAGTTCCCCTGTGCGTGAATCCATGATTGTTGCAGTTGATGTGGAGGTAGTATGAGCAGCCACAGT
CTAGGTCTACACGCTTACACCTTTATTGG

>KC684951.1
CAATCGCATCGTATGTTCTATGATTCAATATCAAATTAATAAAATTTATATTTTATATCATGAGTTTCTG
TTACATTTATTGTGTTTTCAAGTACATCATACAATACATGATCAACTGCTCTGATTACATTGTTAATTGA
AATTACACCAAGACTATCTAAATACTTAAGAACTTGATATCTAAATACTCTTAAGAAACGACCAGTCTGA
GGCTGTAATGTCGTCCAAATTCGGAAGTTGAGAAAACATTTGTGAATCCCCAATATCTTCCTGATGTTGT
GGTTGAATCTTATCTGAATGGAAATGATGTCGTGGTTCATTAGAAATGGCCTCTGGCTGTGTTCTGTTAT
CTTGAAATAGAGGGGATTGTTTATCTCCCAGATAAAAACGCCATTCTCTGCTTGAGGAGCAGTGATGAGT
TCCCCTGTGCGTGAATCCATGATTGTTGCAGTTGATGTGGAGGTAGTATGAGCAGCCACAGTCTAGGTCT
ACACGCTTACGCCTTTATTGG

>KC684950.1
GGCCCATAGCCATCTTATCGTACGGTCTATGCTTCAATATCAAATTAATAAAATTTATATTTTATATCAT
GAGTTTCTGTTACATTTATTGTGTATTCAAGTACATCATACAATACATGATCAACTGCTCTGATTACATT
GTTAATTGAAATTACACCAAGACTATCTAAATACTTAAGAACTTGATATCTAAATACTCTTAAGAAACGA
CCAGTCTGAGGCTGTAATGTCGTCCAAATTCGGAAGTTGAGAAAACATTTGTGAATCCCCAATATCTTCC
TGATGTTGTGGTTGAATCTTATCTGAATGGAAATGATGTCGTGGTTCATTAGAAATGGCCTCTGGCTGTG
TTCTGTTATCTTGAAATAGAGGGGATTGTTTATCTCCCAGATAAAAACGCCATTCTCTGCTTGAGGAGCA
GTGATGAGTTCCCCTGTGCGTGAATCCATGATTGTTGCAGTTGATGTGGAGGTAGTATGAGCAGCCACAG
TCTAGGTCTACACGCTTCCCCC

>KC684949.1
TGGAATGCGTAGTCAGCTATTGATGCAGCGATGTGATCTTCCTGATGTAGAAGGTTGAATCTTATCTGAA
TGGAAATGATGTCGTGGTTCATTAGAAATGGCCTCTGGCTGTGTTCTGTTATCTTGAAATAGAGGGGATT
GTTTATCTCCCAGATAAAAACGCCATTCTCTGCTTGAGGAGCAGTGATGAGTTCCCCTGTGCGTGAATCC
ATGATTGTTGCAGTTGATGTGGAGGTAGTATGAGCAGCCACAGTCTAGGTCTACACGCTTACCGCCTTAT
T

>KC684948.1
GGTTGGGGGTGAGAACTATTGTGATCCCCAATATATCTTCCTGATGTTGTAGGTTGAATCTTATCTGAAT
GGAAATGATGTCGTGGTTCATTAGAAATGGCCTCTGGCTGTGTTCTGTTATCTTGAAATAGAGGGGATTG
TTTATCTCCCAGATAAAAACGCCATTCTCTGCTTGAGGAGCAGTGATGAGTTCCCCTGTGCGTGAATCCA
TGATTGTTGCAGTTGATGTGGAGGTAGTATGAGCAGCCACAGTCTAGGTCTACACGCTACCCGCCTTATT

>KC684947.1
GCTTGGAGTTGAGAACTATTGTGATCCCCAATATATCTTCCTGATGTTGTAGGTTGAATCTTATCTGAAT
GGAAATGATGTCGTGGTTCATTAGAAATGGCCTCTGGCTGTGTTCTGTTATCTTGAAATAGAGGGGATTG
TTTATCTCCCAGATAAAAACGCCATTCTCTGCTTGAGGAGCAGTGATGAGTTCCCCTGTGCGTGAATCCA
TGATTGTTGCAGTTGATGTGGAGGTAGTATGAGCAGCCACAGTCTAGGTCTACACGCTACCCGCCTTATA
T

>KC684946.1
GGGCGGGGGGTGAGAACTATTGTGATCCCCAATATGCCTTCCTGATGTTGTAGGTTGAATCTTATCTGAA
TGGAAATGATGTCGTTGTTCATTAGAAATGGCCTCTGGCTGTGTTCTGTTATCTTGAAATAGAGGGGATT
GTTTATCTCCCAGATAAAAACGCCATTCTCTGCTTGAGGAGCAGTGATGAGTTCCCCTGTGCGTGAATCC
ATGATTGTTGCAGTTGATGTGGAGGTAGTATGAGCAGCCACAGTCTAGGTCTACACGCTACCCGCCTTAT
TAA

>KC684945.1
GGGTGAGAGCTATTGTGATCCCCAATATATCTTCCTGATGTTGTAGGTTGAATCTTATCTGAATGGAAAT
GATGTCGTGGTTCATTAGAAATGGCCTCTGGCTGTGTTCTGTTATCTTGAAATAGAGGGGATTGTTTATC
TCCCAGATAAAAACGCCATTCTCTGCTTGAGGAGCATTGATGAGTTCCCCTGTGCGTGAATCCATGATTG
TTGCAGTTGATGTGGAGGTAGTATGAGCAGCCACAGTCTAGGTCTACACGCT

>KC684944.1
GAGCTGGGGGTGAGAGCTATTGTGATCCCCAATATATCTTCCTGATGTTGTAGGTTGAATCTTATCTGAA
TGGAAATGATGTCGTGGTTCATTAGAAATGGCCTCTGGCTGTGTTCTGTTATCTTGAAATAGAGGGGATT
GTTTATCTCCCAGATAAAAACGCCATTCTCTGCTTGAGGAGCAGTGATGAGTTCCCCTGTGCGTGAATCC
ATGATTGTTGCAGTTGATGTGGAGGTAGTATGAGCAGCCACAGTCTAGGTCTACACGCTTACCGCCTTAT
A

>KC684943.1
CATAAGACTGAGAGCTATTGCGGTCGCCAATATCTTCGCTCGATGTTGTAGGTTGAATCTTATCTGAATG
GAAATGATGTCGTGGTTCATTAGAAATGGCCTCTGGCTGTGTTCTGTTATCTTGAAATAGAGGGGATTGT
TTATCTCCCAGATAAAAACGCCATTCTCTGCTTGAGGAGCAGTGATGAGTTCCCCTGTGCGTGAATCCAT
GATTGTTGCAGTTGATGTGGAGGTAGTATGAGCAGCCACAGTCTAGGTCTACACGCTTACCGCCTTATA

>KC684942.1
GCTCGGACTGACAACTATTGTGATCCCCAATATATCTTCCTGATGTTGTAGGTTGAATCTTATCTGAATG
GAAATGATGTCGTGGTTCATTAGAAATGGCCTCTGGCTGTGTTCTGTTATCTTGAAATAGAGGGGATTGT
TTATCTCCCAGATAAAAACGCCATTCTCTGCTTGAGGAGCAGTGATGAGTTCCCCTGTGCGTGAATCCAT
GATTGTTGCAGTTGATGTGGAGGTAGTATGAGCAGCCACAGTCTAGGTCTACACGCTTACCGCCTTATTA
AGG

>KC684941.1
CTAAGGGGGAGTGAGAACTATTGTGATCCCCAATATATCTTCCTGATGTTGTAGGTTGAATCTTATCTGA
ATGGAAATGATGTCGTGGTTCATTAGAAATGGCCTCTGGCTGTGTTCTGTTATCTTGAAATAGAGGGGAT
TGTTTATCTCCCAGATAAAAACGCCATTCTCTGCTTGAGGAGCAGTGATGAGTTCCCCTGTGCGTGAATC
CATGATTGTTGCAGTTGATGTGGAGGTAGTATGAGCAGCCACAGTCTAGGTCTACACGCTTACCGCCTTA
TT

>HV942772.1
ATGTCGAAGCGACCAGGCGATATAATCATTTCCACGCCCGTCTCGAAGGTTCGCCGAAGGCTGAACTTCG
ACAGCCCATACAGCAGCCGTGCTGCTGTCCCCATTGTCCAAGGCACAAACAAGCGACGATCATGGACGTA
CAGGCCCATGTACCGAAAGCCCAGAATATACAGAATGTATCGAAGCCCTGATGTTCCCCGTGGATGTGAA
GGCCCATGTAAAGTCCAGTCTTATGAGCAACGGGATGATATTAAGCATACTGGTATTGTTCGTTGTGTTA
GTGATGTTACTCGTGGATCTGGAATTACTCACAGAGTGGGTAAGAGGTTCTGTGTTAAATCGATATATTT
TTTAGGGAAAGTCTGGATGGATGAAAATATCAAGAAGCAGAATCACACTAATCAGGTCATGTTCTTCTTA
GTCCGTGATAGAAGGCCCTATGGAAGCAGCCCAATGGATTTTGGACAGGTTTTTAATATGTTCGATAATG
AGCCCAGTACCGCAACCGTGAAGAATGATTTGCGGGATAGGTTTCAAGTGATGAGGAAATTTCATGCTAC
AGTTATTGGTGGACCCTCTGGAATCAAGGAACAGGCATTAGTTAAGAGATTTTTTAAAATTAACAGTCAT
GTAACTTATAATCATCAGGAGGCAGCCAAGTACGAGAACCATACTGAAAACGCCTTGTTATTGTATATGT
CATGTACGCATGCCTCTAATCCAGTGTATGCAACTATGAAAATACGCATCTATTTCTATGATTCAATATC
AAATTAA

>HV942771.1
ATGTCGAAGCGACCAGGCGATATAATCATTTCCACGCCCGTCTCGAAGGTTCGCCGAAGGCTGAACTTCG
ACAGCCCATACAGCAGCCGTGCTGCTGTCCCCATTGTCCAAGGCACAAACAAGCGACGATCATGGACGTA
CAGGCCCATGTACCGAAAGCCCAGAATATACAGAATGTATCGAAGCCCTGATGTTCCCCGTGGATGTGAA
GGCCCATGTAAAGTCCAGTCTTATGAGCGACGGGATGATATTAAGCATACTGGTATTGTTCGTTGTGTTA
GTGATGTTACTCGTGGATCTGGAATTACTCACAGAGTGGGTAAGAGGTTCTGTGTTAAATCGATATATTT
TTTAGGGAAAGTCTGGATGGATGAAAATATCAAGAAGCAGAATCACACTAATCAGGTCATGTTCTTCTTA
GTCCGTGATAGAAGGCCCTTTGGAAGCAGCCCAATGGATTTTGGACAGGTTTTTAATATGTTCGATAATG
AGCCCAGTACCGCAACCGTGAATAATGATTTGCGGGATAGGTTTCAAGTGATGAGGAAATTTCATGCTAC
AGTTATTGGTGGACCCTCTGGAATCAAGGAACAGGCATTAGTTAAGAGATTTTTTAAAATTAACAGTCAT
GTAACTTATAATCATCAGGAGGCAGCCAAGTACGAGAACCATACTGAAAACGCCTTGTTATTGTATATGT
CATGTACGCATGCCTCTAATCCAGTGTATGCAACTATGAAAATACGCATCTATTTCTATGATTCAATATC
AAATTAA

>HV942770.1
ATGTCGAAGCGACCAGGCGATATAATCATTTCCACGCCCGTCTCGAAGGTTCGCCGAAGGCTGAACTTCG
ACAGCCCATACAGCAGCCGTGCTGCTGTCCCCATTGTCCAAGGCACAAACAAGCGACGATCATGGACGTA
CAGGCCCATGTACCGAAAGCCCAGAATATACAGAATGTATCGAAGCCCTGATGTTCCCCGTGGATGTGAA
GGCCCATGTAAAGTCCAGTCTTATGAGCGACGGGATGATATTAAGCATACTGGTATTGTTCGTTGTGTTA
GTGATGTTACTCGTGGATCTGGAATTACTCACAGAGTGGGTAAGAGGTTCTGTGTTAAATCGATATATTT
TTTAGGGAAAGTCTGGATGGATGAAAATATCAAGAAGCAGAATCATACTAATCAGGTCATGTTCTTCTTA
GTCCGTGATAGAAGGCCCTTTGGAAGCAGCCCAATGGATTTTGGACAGGTTTTTAATATGTTCGATAATG
AGCCCAGTACCGCAACCGTGAATAATGATTTGCGGGATAGGTTTCAAGTGATGAGGAAATTTCATGCTAC
AGTTATTGGTGGACCCTCTGGAATGAAGGAACAGGCATTAGTTAAGAGATTTTTTAAAATTAACAGTCAT
GTAACTTATAATCATCAGGAGGCAGCCAAGTACGAGAACCATACTGAAAACGCCTTGTTATTGTATATGG
CATGTACGCATGCCTCTAATCCAGTGTATGCAACTATGAAAATACGCATCTATTTCTATGATTCAATATC
AAATTAA

>HV942769.1
GTTGAAATGAATCGGTGTCCCTCAAAGCTCTATGGCAACCGGTGTATCGGTGTCTTATTTATACCTGGAC
ACCGAATGGCTATTTGGTAATTTCATGAATGTTCATTATAATTCAAAATTCAAAAATCAAATCATTAAAG
CGGCCATCCGTATAATATTACCGGATGGCCGCGCCTTTTCCTTTTATGTGGTCCCCACGAGGGTTACACA
GACGTCACTGTCAACCAATCAAATTGCATCCTCAAACGTTAGATAAGTGTTCATTTGTCTTTATATACTT
GGTCCCCAAGTTTTCTGTCTTGCAATATGTGGGACCCACTTCTTAATGAGTTTCCTGAATCTGTTCACGG
ATTTCGTTGTATGTTAGCTATTAAATATTTGCAGTCCGTTGAGGAAACTTACGAGCCCAATACATTGGGC
CACGATTTAATTAGGGATCTTATATCTGTCGTAAGGGCCCGTGACTATGTCGAAGCGACCAGGCGATATA
ATCATTTCCACGCCCGTCTCGAAGGTTCGCCGAAGGCTGAACTTCGACAGCCCATACAGCAGCCGTGCTG
CTGTCCCCATTGTCCAAGGCACAAACAAGCGACGATCATGGACGTACAGGCCCATGTACCGAAAGCCCAG
AATATACAGAATGTATCGAAGCCCTGATGTTCCCCGTGGATGTGAAGGCCCATGTAAAGTCCAGTCTTAT
GAGCAACGGGATGATATTAAGCATACTGGTATTGTTCGTTGTGTTAGTGATGTTACTCGTGGATCTGGAA
TTACTCACAGAGTGGGTAAGAGGTTCTGTGTTAAATCGATATATTTTTTAGGGAAAGTCTGGATGGATGA
AAATATCAAGAAGCAGAATCACACTAATCAGGTCATGTTCTTCTTAGTCCGTGATAGAAGGCCCTATGGA
AGCAGCCCAATGGATTTTGGACAGGTTTTTAATATGTTCGATAATGAGCCCAGTACCGCAACCGTGAAGA
ATGATTTGCGGGATAGGTTTCAAGTGATGAGGAAATTTCATGCTACAGTTATTGGTGGACCCTCTGGAAT
CAAGGAACAGGCATTAGTTAAGAGATTTTTTAAAATTAACAGTCATGTAACTTATAATCATCAGGAGGCA
GCCAAGTACGAGAACCATACTGAAAACGCCTTGTTATTGTATATGTCATGTACGCATGCCTCTAATCCAG
TGTATGCAACTATGAAAATACGCATCTATTTCTATGATTCAATATCAAATTAATAAAATTTATATTTTAT
ATCATGAGTTTCTGTTACATTTATTGTGTTTTCAAGTACATCATACAATACATGATCAACTGATCTGATT
ACATTGTTAATGGAAATTACACCAAGACTATCTAAATACTTAAGAACTTCATATCTAAATACTCTTAAGA
AATGACCAGTCTGAGGCTGTAATGTCGTCCAAATTCGGAAGTTGAGAAAACATTTGTGAATCCCCATGAC
CTTCCTGATGTTGTGGTTGAATCTTATCTGAATGGAAATGATGTCGTGGTTCATTAGAAATGGCCTCTGG
CTGTGTTCTGTTATCTTGAAATAGAGGGGATTGTTTATCTCCCAGATAAAAACGCCATTCTCTGCCTGAG
GAGCAGTGATGAGTTCCCCTGTGCGTGAATCCATGATTATTGCAGTTGAGGTGGAGGTAGTATGAGCAGC
CACAGTCTAGGTCTACACGCTTACGCCTTATTGGTTTCTTCTTGGCTATCTTGTGTTGGACCTTGATTGA
TACTTGCGAACAGTGGCTCGTAGAGGGTGACGAAGGTTGCATTCTTGAGAGTCCAATTTTTCAAGGATAT
GTTTTTTTCTTCGTCTAGATATTCCCTATATGAGGAGGTAGGTCCTGGATTGCAGAGGAAGATAGTGGGA
ATTCCCCCTTTAATTTGAATGGGCTTCCCGTACTTTGTGTTGCTTTGCCAGTCCCTTTGGGCCCCCATGA
ATTCTTTGAAGTGCTTTAAATAATGCGGATCTACGTCATCAATGACGTTGTACCACGCATCATTACTGTA
TACCTTTGGGCTTAGGTCTAGATGTCCACATAAATAATTATGTGGGCCTAGAGACCTGGCCCACATTGTT
TTCCCTGTTCTGCTATCACCCTCAATGACAATACTTATGGGTCTCCATGGCCGCGCAGCGGAAGACACGA
CGTTCTCGGCGACCCACTCTTCAAGTTCATCTGGAACTTGATTAAAAGAAGAAGAAAGAAATGGAGAAAC
ATAAACTTCTAAAGGAGGACTAAAAATCCTATCTAAATTTGAACTTAAATTATGAAATTGTAAAATATAG
TCCTTTGGGGCCTTCTCTTTTAATATATTGAGGGCCTCGGATTTACTGCCTGAATTGAGTGCTTCGGCAT
ATGCGTCGTTGGCAGATTGCTGACCTCCTCTAGCTGATCTGCCATCGATTTGGAAAACTCCAAAATCAAT
GAAGTCTCCGTCTTTCTCCACGTAGGTCTTGACATCTGTTGAGCTCTTAGCTGCCTGAATGTTCGGATGG
AAATGTGCTGACCTGTTTGGGGATACCAGGTCGAAGAACCGTTGGTTCTTACATTGGTATTTGCCTTCGA
ATTGGATAAGCACATGGAGATGTGGTTCCCCATTCTCGTGGAGTTCTTTGCAAACTTTGATGTATTTTTT
ATTTGTTGGGGTTTCTAGGTTTTTTAATTGGGAAAGTGCTTCCTCTTTAGAGAGAGAACATTTGGGATAT
GTTAGGAAATAATTTTTGGCATATATATTAAATAAACGAGGCAT

>HV942768.1
GTTGAAATGAATCGGTGTCCCTCAAAGCTCTATGGCAACCGGTGTATCGGTGTCTTATTTATACCTGGAC
ACCGAATGGCTATTTGGTAATTTCATGAATGTTCATTATAATTCAAAATTCAAAAATCAAATCATTAAAG
CGGCCATCCGTATAATATTACCGGATGGCCGCGCCTTTTCCTTTTATGTGGTCCCCACGAGGGTTACACA
GACGTCACTGTCAACCAATCAAATTGCATCCTCAAACGTTAGATAAGTGTTCATTTGTCTTTATATACTT
GGTCCCCAAGTTTTCTGTCTTGCAATATGTGGGACCCACTTCTTAATGAGTTTCCTGAATCTGTTCACGG
ATTTCGTTGTATGTTAGCTATTAAATATTTGCAGTCCGTTGAGGAAACTTACGAGCCCAATACATTGGGC
CACGATTTAATTAGGGATCTTATATCTGTCGTAAGGGCCCGTGACTATGTCGAAGCGACCAGGCGATATA
ATCATTTCCACGCCCGTCTCGAAGGTTCGCCGAAGGCTGAACTTCGACAGCCCATACAGCAGCCGTGCTG
CTGTCCCCATTGTCCAAGGCACAAACAAGCGACGATCATGGACGTACAGGCCCATGTACCGAAAGCCCAG
AATATACAGAATGTATCGAAGCCCTGATGTTCCCCGTGGATGTGAAGGCCCATGTAAAGTCCAGTCTTAT
GAGCGACGGGATGATATTAAGCATACTGGTATTGTTCGTTGTGTTAGTGATGTTACTCGTGGATCTGGAA
TTACTCACAGAGTGGGTAAGAGGTTCTGTGTTAAATCGATATATTTTTTAGGGAAAGTCTGGATGGATGA
AAATATCAAGAAGCAGAATCACACTAATCAGGTCATGTTCTTCTTAGTCCGTGATAGAAGGCCCTTTGGA
AGCAGCCCAATGGATTTTGGACAGGTTTTTAATATGTTCGATAATGAGCCCAGTACCGCAACCGTGAATA
ATGATTTGCGGGATAGGTTTCAAGTGATGAGGAAATTTCATGCTACAGTTATTGGTGGACCCTCTGGAAT
CAAGGAACAGGCATTAGTTAAGAGATTTTTTAAAATTAACAGTCATGTAACTTATAATCATCAGGAGGCA
GCCAAGTACGAGAACCATACTGAAAACGCCTTGTTATTGTATATGTCATGTACGCATGCCTCTAATCCAG
TGTATGCAACTATGAAAATACGCATCTATTTCTATGATTCAATATCAAATTAATAAAATTTATATTTTAT
ATCATGAGTTTCTGTTACATTTATTGTGTTTTCAAGTACATCATACAATACATGATCAACTGATCTGATT
ACATTGTTAATGGAAATTACACCAAGACTATCTAAATACTTAAGAACTTCATATCTAAATACTCTTAAGA
AATGACCAGTCTGAGGCTGTAATGTCGTCCAAATTCGGAAGTTGAGAAAACATTTGTGAATCCCCATGAC
CTTCCTGATGTTGTGGTTGAATCTTATCTGAATGGAAATGATGTCGTGGTTCATTAGAAATGGCCTCTGG
CTGTGTTCTGTTATCTTGAAATAGAGGGGATTGTTTATCTCCCAGATAAAAACGCCATTCTCTGCCTGAG
GAGCAGTGATGAGTTCCCCTGTGCGTGAATCCATGATTATTGCAGTTGAGGTGGAGGTAGTATGAGCAGC
CACAGTCTAGGTCTACACGCTTACGCCTTATTGGTTTCTTCTTGGCTATCTTGTGTTGGACCTTGATTGA
TACTTGCGAACAGTGGCTCGTAGAGGGTGACGAAGGTTGCATTCTTGAGAGTCCAATTTTTCAAGGATAT
GTTTTTTTCTTCGTCTAGATATTCCCTATATGAGGAGGTAGGTCCTGGATTGCAGAGGAAGATAGTGGGA
ATTCCCCCTTTAATTTGAATGGGCTTCCCGTACTTTGTGTTGCTTTGCCAGTCCCTTTGGGCCCCCATGA
ATTCTTTGAAGTGCTTTAAATAATGCGGATCTACGTCATCAATGACGTTGTACCACGCATCATTACTGTA
TACCTTTGGGCTTAGGTCTAGATGTCCACATAAATAATTATGTGGGCCTAGAGACCTGGCCCACATTGTT
TTCCCTGTTCTGCTATCACCCTCAATGACAATACTTATGGGTCTCCATGGCCGCGCAGCGGAAGACACGA
CGTTCTCGGCGACCCACTCTTCAAGTTCATCTGGAACTTGATTAAAAGAAGAAGAAAGAAATGGAGAAAC
ATAAACTTCTAAAGGAGGACTAAAAATCCTATCTAAATTTGAACTTAAATTATGAAATTGTAAAATATAG
TCCTTTGGGGCCTTCTCTTTTAATATATTGAGGGCCTCGGATTTACTGCCTGAATTGAGTGCTTCGGCAT
ATGCGTCGTTGGCAGATTGCTGACCTCCTCTAGCTGATCTGCCATCGATTTGGAAAACTCCAAAATCAAT
GAAGTCTCCGTCTTTCTCCACGTAGGTCTTGACATCTGTTGAGCTCTTAGCTGCCTGAATGTTCGGATGG
AAATGTGCTGACCTGTTTGGGGATACCAGGTCGAAGAACCGTTGGTTCTTACATTGGTATTTGCCTTCGA
ATTGGATAAGCACATGGAGATGTGGTTCCCCATTCTCGTGGAGTTCTTTGCAAACTTTGATGTATTTTTT
ATTTGTTGGGGTTTCTAGGTTTTTTAATTGGGAAAGTGCTTCCTCTTTAGAGAGAGAACATTTGGGATAT
GTTAGGAAATAATTTTTGGCATATATATTAAATAAACGAGGCAT

>HV942767.1
GTTGAAATGAATCGGTGTCCCTCAAAGCTCTATGGCAATCGGTGTATCGGTGTCTTATTTATACCTGGAC
ACCTAATGGTTATTTGGTAATTTCATGAATGTTCATTTTAATTCAAAATTCAAAAATCAAATCATTAAAG
CGGCCATCCGTATAATATTACCGGATGGCCGCGCCTTTTGCTTTTATGTGGTCCCCACGAGGGTTACACA
GACGTCACTGTCAACCAATCAAATTGCATCCTCAAACGTTAGATAAGTCTTCATTTGTCTTTATATACTT
GGTCCCCAAGTTTTTTGTCTTGCAATATGTGGGACCCACTTCTTAATGAGTTTCCTGAATCTGTTCACGG
ATTTCGTTGTATGGTAGCTATTAAATATTTACAGTCCGTTGAGGAAACTTACGAGCCCAATACATTGGGC
CACGATTTAATTAGGGATCTTATATCTGTTGTAAGGGCCCGTGACTATGTCGAAGCGACCAGGCGATATA
ATCATTTCCACGCCCGTCTCGAAGGTTCGCCGAAGGCTGAACTTCGACAGCCCATACAGCAGCCGTGCTG
CTGTCCCCATTGTCCAAGGCACAAACAAGCGACGATCATGGACGTACAGGCCCATGTACCGAAAGCCCAG
AATATACAGAATGTATCGAAGCCCTGATGTTCCCCGTGGATGTGAAGGCCCATGTAAAGTCCAGTCTTAT
GAGCGACGGGATGATATTAAGCATACTGGTATTGTTCGTTGTGTTAGTGATGTTACTCGTGGATCTGGAA
TTACTCACAGAGTGGGTAAGAGGTTCTGTGTTAAATCGATATATTTTTTAGGGAAAGTCTGGATGGATGA
AAATATCAAGAAGCAGAATCATACTAATCAGGTCATGTTCTTCTTAGTCCGTGATAGAAGGCCCTTTGGA
AGCAGCCCAATGGATTTTGGACAGGTTTTTAATATGTTCGATAATGAGCCCAGTACCGCAACCGTGAATA
ATGATTTGCGGGATAGGTTTCAAGTGATGAGGAAATTTCATGCTACAGTTATTGGTGGACCCTCTGGAAT
GAAGGAACAGGCATTAGTTAAGAGATTTTTTAAAATTAACAGTCATGTAACTTATAATCATCAGGAGGCA
GCCAAGTACGAGAACCATACTGAAAACGCCTTGTTATTGTATATGGCATGTACGCATGCCTCTAATCCAG
TGTATGCAACTATGAAAATACGCATCTATTTCTATGATTCAATATCAAATTAATAAAATTTATATTTTAT
ATCATGAGTTTCTGTTACATTTATTGTGTTTTCAAGTACATCATACAATACATGATCAACTGATCTGATT
ACATTGTTAATGGAAATTACACCAAGACTATCTAAATACTTAAGAACTTCATATCTAAATACTCTTAAGA
AATGACCAGTCTGAGGCTGTAATGTCGTCCAAATTCGGAAGTTGAGAAAACATTTGTGAATCCCCATGAC
CTTCCTGATGTTGTGGTTGAATCTTATCTGAATGGAAATGATGTCGTGGTTCATTTGAAATGGCCTCTGG
CTGTGTTCTGTTATCTTGAAATAGAGGGGATTGTTTATCTCCCAGATAAAAACGCCATTCTCTGCCTGAG
GAGCAGTGATGAGTTCCCCTGTGCGTGAATCCATGATTATTGCAGTTGAGGTGGAGGTAGTATGAGCAGC
CACAGTCTAGGTCTACACGCTTACGCCTTATTGGTTTCTTCTTGGCTATCTTGTGTTGGACCTTGATTGA
TACTTGAGAACAGTGGCTCGTAGAGGGTGACGAAGGTTGCATTCTTGAGAGTCCAATTTTTCAAGGATAT
GTTTTTTTCTTCGTCTAGATATTCCCTATATGAGGAGGTAGGTCCTGGATTGCAGAGGAAGATAGTGGGA
ATTCCCCCTTTAATTTGAATGGGCTTCCCGTACTTTGTGTTGCTTTGCCAGTCCCTTTGGGCCCCCATGA
ATTCCTTGAAGTGCTTTAAATAATGCGGGTCTACGTCATCAATGACGTTGTACCACGCATCATTACTGTA
CACCTTTGGGCTTAGGTCTAGATGTCCACATAAATAATTATGTGGGCCTAGAGACCTGGCCCACATTGTT
TTCCCTGTTCTGCTATCACCCTCAACGACAATACTCATGGGTCTCCATGGCCGCGCAGCGGAAGACACGA
CGTTCTCGGCGACCCACTCTTCAAGTTCATCTGGAACTTGATTAAAAGAAGAAGAAAGAAATGGAGAAAC
ATAAACTTCTAATGGAGGACTAAAAATCCTATCTAAATTTGAATTTAAATTATGAAATTGTAAAATATAA
TCCTTTGGGGCCTTCTCTTTTAATATATTGAGGGCCTCGGATTTACTGCCTGAATTGAGTGCTTCGGCAT
ATGCGTCGTTGGCAGATTGCTGACCTCCTCTAGCTGATCTGCCATCGATTTGGAAAACTCCAAAATCAAT
GAAGTCTCCGTCTTTCTCCACGTAGGTCTTGACATCTGTTGAGCTCTTAGCTGCCTGAATGTTCGGATGG
AAATGTGCTGACCTGTGTGGGGATACCAGGTCGAAGAACCGTTGGTTCTTACATTGGTATTTGCCTTCGA
ATTGGATAAGCACATGGAGATGTGGTTCCCCATTCTCGTGGAGTTCTTTGCAAACTTTGATGTATTTTTT
ATTTGTTGGGGTTTCTAGGTTTTTTAATTGGGAAAGTGCTTCCTCTTTAGAGAGAGAACAATTGGGATAT
GTTAGGAAATAATTTTTGGCATATATTTTAAATAAACGAGGCAT

>GU434143.1
ACCGGATGGCCGCGCCTTTTCTTTTTACGTGGTCCCCACGAGGGTTCCACAGACGTTACTGTCAACCAAT
CAAATTGCATCCTCAAACGTTAGATAAGTGTTCATTTGTCTTTATATACTTGGTCCCCAAGTAGTTTGTC
TTGCACTATGTGGGATCCACTTCTAAATGAATTTCCTGAATCTGTTCACGGATTTCGTTGTATGTTAGCT
ATTAAATATTTGCAGTCCGTTGAGGAAACTTACGAGCCCAATACATTGGGCCACGATTTAATTAGGGATC
TTATATCTGTTGTAAGGGCCCGTGACTATGTCGAAGCGACCAGGCGATATAATCATTTCCACGCCCGTCT
CGAAGGTTCGCCGAAGGCTGAACTTCGACAGCCCATACAGCAGCCGTGCTGCTGTCCCCATTGTCCAAGG
CACAAACAAGCGACGATCATGGACGTACAGGCCCATGTACCGGAAGCCCAGAATATACAGAATGTATCGA
AGCCCTGATGTTCCTCGTGGATGTGAAGGCCCATGTAAAGTCCAGTCTTATGAGCAACGGGATGATATTA
AGCATACTGGTATTGTTCGTTGTGTTAGTGATGTTACTCGTGGATCTGGAATTACTCACAGAGTGGGTAA
GAGGTTCTGTGTTAAATCGATATATTTTTTAGGTAAAGTCTGGATGGATGAAAATATTAAGAAGCAGAAT
CACACTAATCAGGTCATGTTCTTCTTGGTTCGTGATAGAAGGCCTTATGGAAACAGCCCAATGGATTTTG
GACAGGTTTTTAATATGTTCGATAATGAGCCCAGTACCGCAACCGTGAAGAATGATTTGCGGGATAGGTT
TCAAGTGATGAGGAAATTTCATGCTACAGTTATTGGTGGGCCCTCTGGAATGAAGGAACAGGCATTAGTT
AAGAGATTTTTTAGAATTAACAGTCATGTAACTTATAATCATCAGGAGGCAGCCAAGTATGAGAACCATA
CTGAAAACGCCTTGTTATTGTATATGGCATGTACGCATGCCTCTAATCCAGTGTATGCAACTATGAAAAT
ACGCATCTATTTCTATGATTCAATATCAAATTAATAAAATTTATATTTTATATCATGAGTTTCTGTTACA
TTTATTGTGTTTTCAAGTACATCATACAATACATGATCAACTGCTCTGATTACATTGTTAATTGAAATTA
CACCAAGACTATCTAAATACTTAAGAACTTGATATCTAAATACTCTTAAGAAACGACCAGTCTGAGGCTG
TAATGTCGTCCAAATTCGGAAGTTGATAAAACATTTGTGAATCCCCAATACCTTCCTGATGTTGTGGTTG
AATCTTATCTGAATGGAAATGATGTCGTGGTTCATTAGAAATGGCCTCTGGCTGTGTTCTGTTATCTTGA
AATAGAGGGGATTGTTTATCTCCCAGATAAAAACGCCATTCTCTGCTTGAGGAGCAGTGATGAGTTCCCC
TGTGCGTGAATCCATGATTGTTGCAGTTGATGTGGAAGTAGTATGAGCAGCCACAGTCTAGGTCTACACG
CTTACGCCTTATTGGTTTCTTCTTGGCTATCTTGTGTTGGACCTTGATTGATACTTGCGAACAGTGGCTC
GTAGAGGGTGACGAAGGTTGCATTCTTGAGAGCCCAATTTTTCAAGGATATGTTTTTTTCTTCGTCTAGA
TATTCCCTATATGAGGAGGTAGGTCCTGGATTGCAGAGGAAGATAGTGGGAATTCCCCCTTTAATTTGAA
TGGGCTTCCCGTACTTTGTGTTGCTTTGCCAGTCCCTCTGGGCCCCCATTAATTCCTTGAAGTGCTTTAA
ATAATGCGGGTCTACGTCATCAATGACGTTGTACCACGCATCATTACTGTACACCTTTGGGCTTAGGTCT
AGATGTCCACATAAATAATTATGTGGGCCTAGAGACCTGGCCCACATTGTTTTGCCTGTTCTGCTATCAC
CCTCAATGACAATACTTATGGGTCTCCATGGCCGCGCAGCGGAAGATACGACGTTCTCGGCGACCCACTC
TTCAAGTTCATCTGGAACTTGATTAAAAGAAGAAGAAAGAAATGGAGAAACATAAACTTCTAAAGGAGGA
CTAAAAATCCTATCTAAATTTGAACTTAAATTATGAAATTGTAAAATATAGTCCTTTGGGGCCTTCTCTT
TTAATATATTGAGGGCCTCGGATTTACTGCCTGAATTGAGTGCCTCGGCATATGCGTCGTTGGCAGATTG
TTGACCTCCTCTAGTTGATCTGCCATCGATTTGGAAAACTCCAAAATCAATGAAGTCTCCGTCTTTCTCC
ACGTAGGTCTTGACATCTGTTGAGCTCTTAGCTGCCTGAATGTTCGGATGGAAATGTGCTGACCTGTTTG
GGGATACCAGGTCGAAGAACCGTTGGTTCTTACATTGGTATTTGCCTTCGAATTGGATAAGCACATGGAG
ATGTGGTTCCCCATTCTCGTGGAGTTCTCTGCAAACTTTGATGTATTTTTTATTTGTTGGGGTTTCTAGG
TTTTTTAATTGGGAAAGTGCTTCCTCTTTAGAGAGAGAACAATTGGGATATGTTAGGAAATAATTTTTGG
CATATATTTTAAATAAACGAGGCATGTTGAAATGAATTGGTGTCCCTCAAAGCTCTATGGCAATCGGTGT
ATCGGTGTCTTACTTATACCTGGACACCTAATGGCTATTTGGTAATTTTGTAAAAGTACATTGCAATTCA
AAATTCAAAATTCAAAAATCAAATCATTAAAGCGGCCATCCGTATAATATT

>EU085423.2
ACCGGATGGCCGCGCCCCACGTGGGTCCCGCACACGTCGCTATTGTCCAATCAAATTGATGACTGAAACG
TTAGATAATTGGTTAGTTGTCCTTATAAACTTAGTCCCCAAGTTTGTTGTCGTGCAATATGTGGGATCCA
CTTCTTAATGAATTTCCGGAATCCGTTCACGGATTTCGTTGTATGTTAGCTATTAAATATTTGCAGGCCG
TTGAGGAAACGTATGAGCCCAACACTTTGGGCCACGATTTAATTAGGGATCTTATATCTGTTGTAAGGGC
TCGTGACTATGTCGAAGCGACCCGGCGATATAATCATTTCCACGCCCGTCTCGAAGGTTCGCCGAAGGCT
GAACTTCGACAGCCCCTACAGCAGCCGTGCTGCTGCCCCCATTGTCCAAGGCATAAACAAGCGCCGATCA
TGGACGTACAGGCCCATGTACCGAAAGCCCAGAATATACAGAATGTATCGAAGCCCTGATGTTCCCCGTG
GATGTGAAGGCCCATGTAAAGTCCAGTCTTATGAGCAACGGGATGATATTAAGCATACAGGTATTGTTCG
TTGTGTTAGTGATGTTACTCGTGGATCCGGAATTACCCACAGAGTGGGTAAGAGGTTCTGTGTTAAATCC
ATATATTTTTTAGGTAAAGTTTGGATGGATGAAAATATTAAGAAGCAGAATCACACTAATCAGGTCATAT
TCTTCTTGGTCCGTGATAGAAGGCCCTATGGAAACAGCCCAATGGATTTTGGGCAGGTTTTTAATATGTT
CGATAATGAGCCTAGTACCGCAACCGTGAAGAATGATCTCCGGGATAGGTTTCAAGTGATGAGGAAATTT
CATGCTACAGTTATTGGTGGGCCCTCTGGAATGAAGGAACAGGCATTAGTTAAGAGATTTTTTAAAATTA
ACAGTCATGTAACTTATAATCATCAAGAGGCAGCCAAGTATGAGAACCATACTGAAAACGCCTTGTTATT
GTATATGGCATGTACGCATGCCTCTAATCCAGTGTATGCAACTATGAAAATACGTATCTATTTCTATGAT
TCAATATCAAATTAATAAAATTTATATTTTATATCATGATTTTCTGTTACATTTAGTGTGTTTTCGAGTA
CATCATACAATACATGATCAACTGCTCTGATTACATTGTTAATGGAAATTACACCTATATTAACTAAATA
TTTAAAAACTTGATATTTAAATACTCTTAAGAAATGACCAGTCTGAGGCCGTAAGGTCGTCCAGATTTGG
AAGTTGAGATAACATTTGTGAATCCCCAGTACCTTCCTGATGTTGTGATTGAATCTTATCTGTATTGAAA
TGATGTCGTGGCTCATTAGAAATGGCCTCTCGTCGTGGTTGGTGATCTTGAAATACAGGGGATTTTCTAT
CTCCCATATAAAAACGCCATTCTGGGCTTGATGAGCAGTGATGAGTTCCCCGGTGCGTGAATCCATGATT
GATGCAGTTGATGTGGAGGTAATATGAGCATCCGCAGTCGAGGTCTATGCGCTTACGTCTGACTGGTTTA
GTCTTCGCTATGCGGTGTTGGATTTTGATTGGTACTTGAAAACAGTGGCTCGTAGAGGGTGACAAAGGTT
GCATTCTTGAGAGCCCAATTTTTTAAGGATATGTTTTTTTCTTCGTCTAGATATTCCCTATATGATGAGC
TAGGTCCTGGATTGCAGAGGAAGATAGTGGGAATTCCCCCTTTAATTTGAATGGGTTTCCCGTATTTTGT
GTTGCTTTGCCAGTCCCTCTGGGCCCCCATGAATTCCTTGAAGTGCTTTAAATAATGCGGGTCTACGTCA
TCAATGACGTTATACCACGCATCATTACTGTATACCTTTGGACTTAGGTCTAGATGTCCACATAAATAAT
TATGTGGGCCTAGAGACCTGGCCCACATTGTTTTGCCGGTTCTGCTATCACCCTCGATGATAATACTCCT
AGGTCTCCATGGCCGCGCAGCGGAAGACATGACGTTCTCCGACACCCACATTTCAAGTTCCTCTGGAACT
TGATTAAAAGAAGAAGATAAAAATGGAGAAATATAAGGAGCCGGAGGCTCCTGAAAAATCCTATCTAAAT
TACTATTTAAATTATGAAATTGCAAAATATAATCTCTGGGGGCTAATTCCCTAAGAACTCTAAGAGCCTC
TGCCTTACTTCCAGAGTTAATTGCTGCGGCGTAAGCGTCGTTTGCAGATTGTTGGCCCCCTCTTGCAGAC
CTTCCATCGATCTGAAACTCTCCCCAGTCAAGGGTGTCTCCCTCCTTGTCGATGTAAGACTTGACGTCTG
AACTGGATTTAGCTCCCTGAATGTTTGGATGGAAATGTGCTGCCCTGCTTGGGGATACCAAGTCGAAGAA
TCTCTGATTTTGGCACTTGAATTTCCCCTCGAATTGGATAAGCACATGGAGATGTGGCTCCCCATTTCGG
GAAGTTCCCTGCAAACTTGGATGATTTTTCAATTTGTTATTTTTTTTTGTTGGGGTAGGTAGGTTTTGTA
ATTGGGAAAGTGCCTCTTCTTTGGTTAATGAGCACTTAGGATATGTGAGGAAATAATTTTGGCAATTTAT
TTGGAAACGCTTAGGAGGAGCCATATGGTCAATGAGTACCGATTGACCAAGAATTTCAACTTATCCCTAG
TATATCGGTACTCAATATATAGTGAGTGCCAAATGGCATATTGGTAATTTCGTAAAAGCATTTTTAAAAG
TAAAATTCAAAAATCAAAATCCTAAAGCGGCCATCCGTATAATATT

>GU178820.1
ACCGGATGGCCGCGCCTTTTCTTTTTATGTGGTCCCCACGAGGGTTCCACAGATGTCACTGTCAACCAAT
CAAATTGCATCCTCAAACGTTAGATAAGTGTTCATTTGTCTTTATATACTTGGTCCCCAAGTAGTCTGTC
TTGCAATATGTGGGATCCACTTCTAAATGAATTTCCTGAATCTGTTCACGGATTTCGTTGTATGTTAGCT
ATTAAATATTTGCAGTCCGTTGAGGAAACTTACGAGCCCAATACATTGGGCCACGATTTAATTAGGGATC
TTATATCTGTTGTAAGGGCCCGTGACTATGTCGAAGCGACCAGGCGATATAATCATTTCCACGCCCGCCT
CGAAGGTTCGCCGAAGGCTGAACTTCGACAGCCCATACAGCAGCCGTGCTGCTGTCCCCATTGTCCAAGG
CACAAACAAGCGACGATCATGGACGTACAGGCCCATGTACCGGAAGCCCAGAATATACAGAATGTATCGA
AGCCCTGATGTTCCTCGTGGATGTGAAGGCCCATGTAAAGTCCAGTCTTATGAGCAACGGGATGATATTA
AGCATACTGGTATTGTTCGTTGTGTTAGTGATGTTACTCGTGGATCTGGAATTACTCACAGAGTGGGTAA
GAGGTTCTGTGTTAAATCGATATATTTTTTAGGTAAAGTCTGGATGGATGAAAATATCAAGAAGCAGAAT
CACACTAATCAGGTCATGTTCTTCTTGGTTCGTGATAGAAGGCCCTATGGAAACAGCCCAATGGATTTTG
GACAGGTTTTTAATATGTTCGATAATGAGCCCAGTACCGCAACTGTGAAGAATGATTTGCGGGATAGGTT
TCAAGTGATGAGGAAATTTCATGCTACAGTTATTGGTGGGCCCTCTGGAATGAAGGAACAGGCATTAGTT
AAGAGATTTTTTAGAATTAACAGTCATGTAACTTATAATCATCAGGAGGCAGCCAAGTATGAGAACCATA
CTGAAAACGCCTTGTTATTGTATATGGCATGTACGCATGCCTCTAATCCAGTGTATGCAACTATGAAAAT
ACGCATCTATTTCTATGATTCAATATCAAATTAATAAAATTTATATTTTATATCATGAGTTTCTGTTACA
TTTATTGTGTTTTCAAGTACATCATACAATACATGATCAACTGCTCTGATTACATTTTTAATTGAAATTA
CACCAAGACTATCTAAATACTTAAGAACTTGATATCTAAATACTCTTAAGAAACGACCAGTCTGAGGCTG
TAATGTCGTCCAAATTCGGAAGTTGAGAAAACATTTGTGAATCCCCAATGCCTTCCTGATGTTGTGGTTG
AATCTTATCTGAATGGAAATGATGTCGTGGTTCATTAGAAATGGCCTCTGTCTGTGTTCTGTTATCTTGA
AATAAAAGGGATTGTTTATCTCCCAGATAAAAACGCCATTCTCTGCTTGAGGAGCAGTGATGAGTTCCCC
TGTGCGTGAATCCATGATTGTTGCAGTTGATGTGGAGGTAGTATGAGCAGCCACAGTCTAGGTCTACACG
CTTACGCCTTATTGGTTTCTTCTTGGCTATCTTGTGTTGGACCTTGATTGATACTTGCGAACAGTGGCTC
GTAGAGGGTGACGAAGATTGCATTCTTGAGAGCCCAATTTTTCAAGGATATGTTTTTTTCTTCGTCTAGA
TATTCCCTATATGAGGAGGTAGGTCCTGGATTGCAGAGGAAGATAGTGGGAATTCCCCCTTTAATTTGAA
TGGGCTTCCCGTACTTTGTGTTGCTTTGCCAGTCCCTCTGGGCCCCCATGAATTCCTTGAAGTGCTTTAA
ATAATGCGGGTCTACGTCATCAATGACGTTGTACCACACATCATTACTGTACACTTTTGGGCTTAGGTCT
AGATGTCCACATAAATAATTATGTGGGCCTAGAGACCTGGCCCACATTGTTTTGCCTGTTCTGCTATCAC
CCTCAATGACAATACTTATGGGTCTCCATGGCCGCGCAGCGGAAGATACGACGTTCTCGGCGACCCACTC
GTCAAGTTCATCTGGAACTTGATTAAAAGAAGAAGAAAGAAATGGAGAAACATAAACTTCTAAAGGAGGA
CTAAAAATCCTATCTAAATTTGAACTTAAATTATGAAATTGTAAAATATAGTCCTTTGGGGCCTTCTCTT
TTAATATATTGAGGGCCTCGGATTTACTGCCTGAATTGAGTGCCTCGGCATATGCGTCGTTGGCAGATTG
CTGACCTCCTCTAGCTGATCTGCTATCGATTTGGAAAACTCCAAAATCAATGAAGTCTCCGTCTTTCTCC
ACGTAGGTCTTGACATCTGTTGAACTCTTAGCTGCCTGAATGTTCGGATGGAAATGTGCTGACCTGTTTG
GGGATACCAGGTCGAAGAACCGTTGGTTCTTACATTGGTATTTGCCTTCGAATTGGATAAGCACATGGAG
ATGTGGTTCCCCATTCTCGTGGAGTTCTCTGCAAACTTTGATGTATTTTTTATTTGTTGGGGTTTCTAGG
TTTTTTAATTGGGAAAGTGCTTCCTCTTTAGAGAGAGAACAATTGGGATATGTTAGGAAATAATTTTTGG
CATATATTTTAAATAAACGAGGCATGTTGAAATGAATTGGTGTCCCTCAGAGCTCTATGGCAATCGGTGT
ATCGGTGTCTTACTTATACCTGGACACCTAATGGCTATTTGGTAATTTTGTAAAAGTACATTGCAATTCA
AAATTCAAAATTCAAAAATCAAATCAATAAAGCGGCCATCCGTATAATATT

>GU178819.1
ACCGGATGGCCGCGCCTTTTCTTTTTATGTGGTCCCCACGAGGGTTCCACAGATGTCACTGTCAACCAAT
CAAATTGCATCCTCAAACGTTAGATAAGTGTTCATTTGTCTTTATATACTTGGTCCCCAAGTAGTCTGTC
TTGCAATATGTGGGATCCACTTCTAAATGAATTTCCTGAATCTGTTCACGGATTTCGTTGTATGTTAGCT
ATTAAATATTTGCAGTCCGTTGAGGAAACTTACGAGCCCAATACATTGGGCCACGATTTAATTAGGGATC
TTATATCTGTTGTAAGGGCCCGTGACTATGTCGAAGCGACCAGGCGATATAATCATTTCCACGCCCGCCT
CGAAGGTTCGCCGAAGGCTGAACTTCGACAGCCCATACAGCAGCCGTGCTGCTGTCCCCATTGTCCAAGG
CACAAACAAGCGACGATCATGGACGTACAGGCCCATGTACCGGAAGCCCAGAATATACAGAATGTATCGA
AGCCCTGATGTTCCTCGTGGATGTGAAGGCCCATGTAAAGTCCAGTCTTATGAGCAACGGGATGATATTA
AGCATACTGGTATTGTTCGTTGTGTTAGTGATGTTACTCGTGGATCTGGAATTACTCACAGAGTGGGTAA
GAGGTTCTGTGTTAAATCGATATATTTTTTAGGTAAAGTCTGGATGGATGAAAATATCAAGAAGCAGAAT
CACACTAATCAGGTCATGTTCTTCTTGGTTCGTGATAGAAGGCCCTATGGAAACAGCCCAATGGATTTTG
GACAGGTTTTTAATATGTTCGATAATGAGCCCAGTACCGCAACTGTGAAGAATGATTTGCGGGATAGGTT
TCAAGTGATGAGGAAATTTCATGCTACAGTTATTGGTGGGCCCTCTGGAATGAAGGAACAGGCATTAGTT
AAGAGATTTTTTAGAATTAACAGTCATGTAACTTATAATCATCAGGAGGCAGCCAAGTATGAGAACCATA
CTGAAAACGCCTTGTTATTGTATATGGCATGTACGCATGCCTCTAATCCAGTGTATGCAACTATGAAAAT
ACGCATCTATTTCTATGATTCAATATCAAATTAATAAAATTTATATTTTATATCATGAGTTTCTGTTACA
TTTATTGTGTTTTCAAGTACATCATACAATACATGATCAACTGCTCTGATTACATTTTTAATTGAAATTA
CACCAAGACTATCTAAATACTTAAGAACTTGATATCTAAATACTCTTAAGAAACGACCAGTCTGAGGCTG
TAATGTCGTCCAAATTCGGAAGTTGAGAAAGCATTTGTGAATCCCCAATGCCTTCCTGATGTTGTGGTTG
AATCTTATCTGAATGGAAATGATGTCGTGGTTCATTAGAAATGGCCTCTGTCTGTGTTCTGTTATCTTGA
AATAGAAGGGATTGTTTATCTCCCAGATAAAAACGCCATTCTCTGCTTGAGGAGCAGTGATGAGTTCCCC
TGTGCGTGAATCCATGATTGTTGCAGTTGATGTGGAGGTAGTATGAGCAGCCACAGTCTAGGTCTACACG
CTTACGCCTTATTGGTTTCTTCTTGGCTATCTTGTGTTGGACCTTGATTGATACTTGCGAACAGTGGCTC
GTAGAGGGTGACGAAGATTGCATTCTTGAGAGCCCAATTTTTCAAGGATATGTTTTTTTCTTCGTCTAGA
TATTCCCTATATGAGGAGGTAGGTCCTGGATTGCAGAGGAAGATAGTGGGAATTCCCCCTTTAATTTGAA
TGGGCTTCCCGTACTTTGTGTTGCTTTGCCAGTCCCTCTGGGCCCCCATGAATTCCTTGAAGTGCTTTAA
ATAATGCGGGTCTACGTCATCAATGACGTTGTACCACACATCATTACTGTACACCTTTGGGCTTAGGTCT
AGATGTCCACATAAATAATTATGTGGGCCTAGAGACCTGGCCCACATTGTTTTGCCTGTTCTGCTATCAC
CCTCAATGACAATACTTATGGGTCTCCATGGCCGCGCAGCGGAAGATACGACGTTCTCGGCGACCCACTC
GTCAAGTTCATCTGGAACTTGATTAAAAGAAGAAGAAAGAAATGGAGAAACATAAACTTCTAAAGGAGGA
CTAAAAATCCTATCTAAATTTGAACTTAAATTATGAAATTGTAAAATATAGTCCTTTGGGGCCTTCTCTT
TTAATATATTGAGGGCCTCGGATTTACTGCCTGAATTGAGTGCCTCGGCATATGCGTCGTTGGCAGATTG
CTGACCTCCTCTAGCTGATCTGCTATCGATTTGGAAAACTCCAAAATCAATGAAGTCTCCGTCTTTCTCC
ACGTAGGTCTTGACATCTGTTGAGCTCTTAGCTGCCTGAATGTTCGGATGGAAATGTGCTGACCTGTTTG
GGGATACCAGGTCGAAGAACCGTTGGTTCTTACATTGGTATTTGCCTTCGAATTGGATAAGCACATGGAG
ATGTGGTTCCCCATTCTCGTGGAGTTCTCTGCAAACTTTGATGTATTTTTTATTTGTTGGGGTTTCTAGG
TTTTTTAATTGGGAAAGTGCTTCCTCTTTAGAGAGAGAACAATTGGGATATGTTAGGAAATAATTTTTGG
CATATATTTTAAATAAACGAGGCATGTTGAAATGAATTGGTGTCCCTCAGAGCTCTATGGCAATCGGTGT
ATCGGTGTCTTACTTATACCTGGACACCTAATGGCTATTTGGTAATTTTGTAAAAGTACATTGCAATTCA
AAATTCAAAATTCAAAAATCAAATCAATAAAGCGGCCATCCGTATAATATT

>GU178818.1
ACCGGATGGCCGCGCCTTTTCCTTTTATGTGGTCCCCACGAGGGTTCCACAGACGTCACTGTCAACCAAT
CAAATTGCATTCTCAAACGTTAGATAAGTGTTCATTTGTCTTTATATACTTGGTCCTCAAGTAGTTTGTC
TTGCACTATGTGGGATCCACTTCTAAATGAATTTCCTGAATCTGTTCACGGATTTCGTTGTATGTTAGCT
ATTAAATATTTGCAGTCCGTTGAGGAAACTTACGAGCCCAATACATTGGGCCACGATTTAATTAGGGATC
TTATATCTGTTGTAAGGGCCCGTGACTATGTCGAAGCGACCAGGCGATATAATCATTTCCACGCCCGTCT
CGAAGGTTCGCCGAAGGCTGAACTTCGACAGCCCATACAGCAGCCGTGCTGCTGTCCCCATTGTCCAAGG
CACAAACAAGCGACGATCATGGACGTACAGGCCCATGTACCGGAAGCCCAGAATATACAGAATGTATCGA
AGCCCTGATGTTCCTCGTGGATGTGAAGGCCCATGTAAAGTCCAGTCTTATGAGCAACGGGATGATATTA
AGCATACTGGTATTGTTCGTTGTGTTAGTGATGTTACTCGTGGATCTGGAATTACTCACAGAGTGGGTAA
GAGGTTCTGTGTTAAATCGATATATTTTTTAGGTAAAGTCTGGATGGATGAAAATATTAAGAAGCAGAAT
CACACTAATCAGGTCATGTTCTTCTTGCTTCGTGATAGAAGGCCCTATGGAAACAGCCCAATGGATTTTG
GACAGGTTTTTAATATGTTCGATAATGAGCCCAGTACCGCACCCGTGAAGATTGATTTGCGGGATAGGTT
TCAAGTGATGAGGAAATTTCATGCTACAGTTATTGGTGGGCCCTCTGGAATGAAGGAACAGGCATTAGTT
AAGAGATTTTTTAGAATTAACAGTCATGTAACTTATAATCATCAAGAGGCAGCCAAGTATGAGAACCATA
CTGAAAACGCCTTGTTATTGTATATGGCATGTACGCATGCCTCTAATCCAGTGTATGCAACTATGAAAAT
ACGCATCTATTTCTATGATTCAATATCAAATTAATAAAATTTATATTTTATATCATGAGTTTCTGTTACA
TTTATTGTGTTTTCAAGTACATCATACAATACATGATCAACTGCTCTGATTACATTGTTAATTGAAATTA
CACCAAGACTATCTAAATACTTAAGAACTTGATATCTAAATACTCTTAAGAAACGACCAGTCTGAGGCTG
TAATGTCGTCCAAATTCGGAAGTTGAGAAAACATTTGTGAATCCCCAATACCTTCCTGATGTTGTGGTTG
AATCTTATCTGAATGGAAATGATGTCGTGGTTCATTAGAAATGGCCTCTGGCTGTGTTCTGTTATCTTGA
AATAGAGGGGATTGTTTATCTCCCAGATAAAAACGCCATTCTCTGCTTGAGGAGCAGTGATGAGTTCCCC
TGTGCGTGAATCCATGATTGTTGCAGTTGATGTGGAGGTAGTATGAGCAGCCACAGTCTAGGTCTACACG
CTTACGCCTTATTGGTTTCTTCTTGGCTATCTTGTGTTGGACCTTGATTGATACTTGCGAACAGTGGCTC
GTAGAGGGTGACGAAGGTTGCATTCTTGAGAGCCCAATTTTTCAAGGATATGTTTTTTTCTTCGTCTAGA
TATTCCCTATATGAGGAGGTAGGTCCTGGATTGCAGAGGAAGATAGTGGGAATTCCCCCTTTAATTTGAA
TGGGCTTCCCGTACTTTGTGTTGCTTTGCCAGTCCCTCTGGGCCCCCATGAATTCCTTGAAGTGCTTTAA
ATAATGCGGGTCTACGTCATCAATGACGTTGTACCACGCATCATTACTGTACACCTTTGGGCTTAGGTCT
AGATGTCCACATAAATAATTATGTGGGCCTAGAGACCTGGCCCACATTGTTTTGCCTGTTCTGCTATCAC
CCTCAATGACAATACTTATGGGTCTCCATGGCCGCGCAGCGGAAGATACGACGTTCTCGGCGACCCACTC
TTCAAGTTCATCTGGAACTTGATTAAAAGAAGAAGAAAGAAATGGAGAAACATAAACTTCTAAAGGAGGA
CTAAAAATCCTATCTAAATTTGAACTTAAATTATGAAATTGTAAAATATAGTCCTTTGGGGCCTTCTCTT
TTAATATATTGAGGGCCTCGGATTTACTGCCTGAATTGAGTGCCTCGGCATATGCGTCGTTGGCAGATTG
CTGACCTCCTCTAGCTGATCTGCCATCGATTTGGAAAACTCCAAAATCAATGAAGTCTCCGTCTTTCTCC
ACGTAGGTCTTGACATCTGTTGAGCTCTTAGCTGCCTGAATGTTCGGATGGAAATGTGCTGACCTGTTTG
GGGATACCAGGTCGAAGAACCGTTGGTTCTTACATTGGTATTTGCCTTCGAATTGGATAAGCACATGGAG
ATGTGGTTCCCCATTCTCGTGGAGTTCTCTGCAAACTTTGATGTATTTTTTATTTGTTGGGGTTTCTAGG
TTTTTTAATTGGGAAAGTGCTTCCTCTTTAGAGAGAGAACAATTGGGATATGTTAGGAAATAATTTTTGG
CATATATTTTAAATAAACGAGGCATGTTGAAATGAATTGGTGTCCCTCAAAGCTCTATGGCAATCGGTGT
ATCGGTGTCTTACTTATACCTGGACACCTAATGGCTATTTGGTAATTTTGTAAAAGTACATTGCAATTCA
AAATTCAAAATTCAAAAATCAAATCATTAAAGCGGCCATCCGTATAATATT

>GU178817.1
ACCGGATGGCCGCGCCTTTTCTTTTTATGTGGTCCCCACGAGGGTTCCACAGATGTCACTGTCAACCAAT
CAAATTGCATCCTCAAACGTTAGATAAGTGTTCATTTGTCTTTATATACTTGGTCCCCAAGTAGTCTGTC
TTGCAATATGTGGGATCCACTTCTAAATGAATTTCCTGAATCTGTTCACGGATTTCGTTGTATGTTAGCT
ATTAAATATTTGCAGTCCGTTGAGGAAACTTACGAGCCCAATACATTGGGCCACGATTTAATTAGGGATC
TTATATCTGTTGTAAGGGCCCGTGACTATGTCGAAGCGAACAGGCGATATAATCATTTCCACGCCCGCCT
CGAAGGTTCGCCGAAGGCTGAACTTCGACAGCCCATACAGCAGCCGTGCTGCTGTCCCCATTGTCCAAGG
CACAAACAAGCGACGATCATGGACGTACAGGCCCATGTACCGGAAGCCCAGAATATACAGAATGTATCGA
AGCCCTGATGTTCCTCGTGGATGTGAAGGCCCATGTAAAGTCCAGTCTTATGAGCAACGGGATGATATTA
AGCATACTGGTATTGTTCGTTGTGTTAGTGATGTTACTCGTGGATCTGGAATTACTCACAGAGTGGGTAA
GAGGTTCTGTGTTAAATCGATATATTTTTTAGGTAAAGTCTGGATGGATGAAAATATCAAGAAGCAGAAT
CACACTAATCAGGTCATGTTCTTCTTGGTTCGTGATAGAAGGCCCTATGGAAACAGCCCAATGGATTTTG
GACAGGTTTTTAATATGTTCGATAATGAGCCCAGTACCGCAACTGTGAAGAATGATTTGCGGGATAGGTT
TCAAGTGATGAGGAAATTTCATGCTACAGTTATTGGTGGGCCCTCTGGAATGAAGGAACAGGCATTAGTT
AAGAGATTTTTTAGAATTAACAGTCATGTAACTTATAATCATCAGGAGGCAGCCAAGTATGAGAACCATA
CTGAAAACGCCTTGTTATTGTATATGGCATGTACGCATGCCTCTAATCCAGTGTATGCAACTATGAAAAT
ACGCATCTATTTCTATGATTCAATATCAAATTAATAAAATTTATATTTTATATCATGAGTTTCTGTTACA
TTTATTGTGTTTTCAAGTACATCATACAATACATGATCAACTGCTCTGATTACATTTTTAATTGAAATTA
CACCAAGACTATCTAAATACTTAAGAACTTGATATCTAAATACTCTTAAGAAACGACCAGTCTGAGGCTG
TAATGTCGTCCAAATTCGGAAGTTGAGAAAGCATTTGTGAATCCACAATGCCTTCCTGATGTTGTGGTTG
AATCTTATCTGAATGGAAATGATGTCGTGGTTCATTAGAAATGGCCTCTGTCTGTGTTCTGTTATCTTGA
AATAGAAGGGATTGTTTATCTCCCAGATAAAAACGCCATTCTCTGCTTGAGGAGCAGTGATGAGTTCCCC
TGTGCGTGAATCCATGATTGTTGCAGTTGATGTGGAGGTAGTATGAGCAGCCACAGTCTAGGTCTACACG
CTTACGCCTTATTGGTTTCTTCTTGGCTATCTTGTGTTGGACCTTGATTGATACTTGCGAACAGTGGCTC
GTAGAGGGTGACGAAGATTGCATTCTTGAGAGCCCAATTTTTCAAGGATATGTTTTTTTCTTCGTCTAGA
TATTCCCTATATGAGGAGGTAGGTCCTGGATTGCAGAGGAAGATAGTGGGAATTCCCCCTTTAATTTGAA
TGGGCTTCCCGTACTTTGTGTTGCTTTGCCAGTCCCTCTGGGCCCCCATGAATTCCTTGAAGTGCTTTAA
ATAATGCGGGTCTACGTCATCAATGACGTTGTACCACACATCATTACTGTACACCTTTGGGCTTAGGTCT
AGATGTCCACATAAATAATTATGTGGGCCTAGAGACCTGGCCCACATTGTTTTGCCTGTTCTGCTATCAC
CCTCAATGACAATACTTATGGGTCTCCATGGCCGCGCAGCGGAAGATACGACGTTCTCGGCGACCCACTC
GTCAAGTTCATCTGGAACTTGATTAAAAGAAGAAGAAAGAAATGGAGAAACATAAACTTCTAAAGGAGGA
CTAAAAATCCTATCTAAATTTGAACTTAAATTATGAAATTGTAAAATATAGTCCTTTGGGGCCTTCTCTT
TTAATATATTGAGGGCCTCGGATTTACTGCCTGAATTGAGTGCCTCGGCATATGCGTCGTTGGCAGATTG
CTGACCTCCTCTAGCTGATCTGCTATCGATTTGGAAAACTCCAAAATCAATGAAGTCTCCGTCTTTCTCC
ACGTAGGTCTTGACATCTGTTGAGCTCTTAGCTGCCTGAATGTTCGGATGGAAATGTGCTGACCTGTTTG
GGGATACCAGGTCGAAGAACCGTTGGTTCTTACATTGGTATTTGCCTTCGAATTGGATAAGCACATGGAG
ATGTGGTTCCCCATTCTCGTGGAGTTCTCTGCAAACTTTGATGTATTTTTTATTTGTTGGGGTTTCTAGG
TTTTTTAATTGGGAAAGTGCTTCCTCTTTAGAGAGAGAACAATTGGGATATGTTAGGAAATAATTTTTGG
CATATATTTTAAATAAACGAGGCATGTTGAAATGAATTGGTGTCCCTCAGAGCTCTATGGCAATCGGTGT
ATCGGTGTCTTACTTATACCTGGACACCTAATGGCTATTTGGTAATTTTGTAAAAGTACATTGCAATTCA
AAATTCAAAATTCAAAAATCAAATCAATAAAGCGGCCATCCGTATAATATT

>GU178816.1
ACCGGATGGCCGCGCCTTTTCATTTTATGTGGTCCCCACGAGGGTTCCACAGACGTCACTGTCAACCAAT
CAAATTGCATCCTCAAACGTTAGATAAGTGTTCATTTGTCTTTATATACTTGGTCCTCAAGTAGTTTGTC
TTGCACTATGTGGGATCCACTTCTAAATGAATTTCCTGAATCTGTTCACGGATTTCGTTGTATGTTAGCT
ATTAAATATTTGCAGTCCGTTGAGGAAACTTACGAGCCCAATACATTGGGCCACGATTTAATTAGGGATC
TTATATCTGTTGTAAGGGCCCGTGACTATGTCGAAGCGACCAGGCGATATAATCATTTCCACGCCCGTCT
CGAAGGTTCGCCGAAGGCTGAACTTCGACAGCCCATACAGCAGCCGTGCTGCTGTCCCCATTGTCCAAGG
CACAAACAAGCGACGATCATGGACGTACAGGCCCATGTACCGGAAGCCCAGAATATACAGAATGTATCGA
AGCCCTGATGTTCCTCGTGGATGTGAAGGCCCATGTAAAGTCCAGTCTTATGAGCAACGGGATGATATTA
AGCATACTGGTATTGTTCGTTGTGTTAGTGATGTTACTCGTGGATCTGGAATTACTCACAGAGTGGGTAA
GAGGTTCTGTGTTAAATCGATATATTTTTTAGGTAAAGTCTGGATGGATGAAAATATTAAGAAGCAGAAT
CACACTAATCAGGTCATGTTCTTCTTGGTTCGTGATAGAAGGCCCTATGGAAACAGCCCAATGGATTTTG
GACAGGTTTTTAATATGTTCGATAATGAGCCCAGTACCGCAACCGTGAAGAATGATTTGCGGGATAGGTT
TCAAGTGATGAGGAAATTTCATGCTACAGTTATTGGTGGGCCCTCTGGAATGAAGGAACAGGCATTAGTT
AAGAGATTTTTTAGAATTAACAGTCATGTAACTTATAATCATCAGGAGGCAGCCAAGTATGAGAACCATA
CTGAAAACGCCTTGTTATTGTATATGGCATGTACGCATGCCTCTAATCCAGTGTATGCAACTATGAAAAT
ACGCATCTATTTCTATGATTCAATATCAAATTAATAAAATTTATATTTTATATCATGAGTTTCTGTTACA
TTTATTGTGTTTTCAAGTACATCATACAATACATGATCAACTGCTCTGATTACATTGTTAATTGAAATTA
CACCAAGACTATCTAAATACTTAAGAACTTGATATCTAAATACTCTTAAGAAACGACCAGTCCGAGGCTG
TAATGTCGTCCAAATTCGGAAGTTGAGAAAACATTTGTGAATCCCCAATACCTTCCTGATGTTGTGGTTG
AATCTTATCTGAATGGAAATGATGTCGTGGTTCATTAGAAATGGCCTCTGGCTGTGTTCTGTCATCTTGA
AATAGAGGGGATTGTTTATCTCCCAGATAAAAACGCCATTCTCTGCTTGAGGAGCAGTGATGAGTTCCCC
TGTGCGTGAATCCATGATTGTTGCAGTTGATGTGGAGGTAGTATGAGCAGCCACAGTCTAGGTCTACACG
CTTACGCCTTATTGGTTTCTTCTTGGCTATCTTGTGTTGGACCTTGATTGATACTTGCGAACAGTGGCTC
GTAGAGGGTGACGAAGGTTGCATTCTTGAGAGCCCAATTTTTCAAGGATATGTTTTTTTCTTCGTCTAGA
TATTCCCTATATGAGGAGGTAGGTCCTGGATTGCAGAGGAAGATAGTGGGAATTCCCCCTTTAATTTGAA
TGGGCTTCCCGTACTTTGTGTTGCTTTGCCAGTCCCTCTGGGCCCCCATGAATTCCTTGAAGTGCTTTAA
ATAATGCGGGTCTACGTCATCAATGACGTTGTACCACGCATCATTACTGTACACCTTTGGGCTTAGGTCT
AGATGTCCACATAAATAATTATGTGGGCCTAGAGACCTGGCCCACATTGTTTTGCCTGTTCTGCTATCAC
CCTCAATGACAATACTTATGGGTCTCCATGGCCGCGCAGCGGAAGATACGACGTTCTCGGCGACCCACTC
TTCAAGTTCATCTGGAACTTGATTAAAAGAAGAAGAAAGAAATGGAGAAACATAAACTTCTAAAGGAGCA
CTAAAAATCCTATCTAAATTTGAACTTAAATTATGAAATTGTAAAATATAGTCCTTTGGGGCCTTCTCTT
TTAATATATTGAGGGCCTCGGATTTACTGCCTGAATTGAGTGCCTCGGCATATGCGTCGTTGGCAGATTG
CTGACCTCCTCTAGCTGATCTGCCATCGATTTGGAAAACTCCAAAATCAATGAAGTCTCCGTCTTTCTCC
ACGTAGGTCTTGACATCTGTTGAGCTCTTAGCTGCCTGAATGTTCGGATGGAAATGTGCTGACCTGTTTG
GGGATACCAGGTCGAAGAACCGTTGGTTCTTACATTGGTATTTGCCTTCGAATTGGATAAGCACATGGAG
ATGTGGTTCCCCATTCTCGTGGAGTTCTCTGCAAACTTTGATGTATTTTTTATTTGTTGGGGTTTCTAGG
TTTTTTAATTGGGAAAGTGCTTCCTCTTTAGAGAGAGAACAATTGGGATATGTTAGGAAATAATTTTTGG
CATATATTTTAAATAAACGAGGCATGTTGAAATGAATTGGTGTCCCTCAAAGCTCTATGGCAATCGGTGT
ATCGGTGTCTTACTTATACCTGGACACCTAATGGCTATTTGGTAATTTTGTAAAAGTACATTGCAATTCA
AAATTCAAAATTCAAAAATCAAATCATTAAAGCGGCCATCCGTATAATATT

>GU178815.1
ACCGGATGGCCGCGCCTTTTCCTTTATGTGGTCCCCACGAGGGTTCCACAGACGTCACTGTCAACCAATC
AAATTGCATCCTCAAACGTTAGATAAGTGTTCATTTGTCTTTATATACTTGGTCCTCAAGTAGTTTGTCT
TGCACTATGTGGGATCCACTTCTAAATGAATTTCCTGAATCTGTTCACGGATTTCGTTGTATGTTAGCTA
TTAAATATTTGCAGTCCGTTGAGGAAACTTACGAGCCCAATACATTGGGCCACGATTTAATTAGGGATCT
TATATCTGTTGTAAGGGCCCGTGACTATGTCGAAGCGACCAGGCGATATAATCATTTCCACGCCCGTCTC
GAAGGTTCGCCGAAGGCTGAACTTCGACAGCCCATACAGCAGCCGTGCTGCTGTCCCCATTGTCCAAGGC
ACAAACAAGCGACGATCATGGACGTACAGGCCCATGTACCGGAAGCCCAGAATATACAGAATGTATCGAA
GCCCTGATGTTCCTCGTGGATGTGAAGGCCCATGTAAAGTCCAGTCTTATGAGCAACGGGATGATATTAA
GCATACTGGTATTGTTCGTTGTGTTAGTGATGTTACTCGTGGATCTGGAATTACTCACAGAGTGGGTAAG
AGGTTCTGTGTTAAATCGATATATTTTTTAGGTAAAGTCTGGATGGATGAAAATATTAAGAAGCAGAATC
ACACTAATCAGGTCATGTTCTTCTTGGTTCGTGATAGAAGGCCCTATGGAAACAGCCCAATGGATTTTGG
ACAGGTTTTTAATATGTTCGATAATGAGCCCAGTACCGCAACCGTGAAGAATGATTTGCGGGATAGGTTT
CAAGTGATGAGGAAATTTCATGCTACAGTTATTGGTGGGCCCTCTGGAATGAAGGAACAGGCATTAGTTA
AGAGATTTTTTAGAATTAACAGTCATGTAACTTATAATCATCAGGAGGCAGCCAAGTATGAGAACCATAC
TGAAAACGCCTTGTTATTGTATATGGCATGTACGCATGCCTCTAATCCAGTGTATGCAACTATGAAAATA
CGCATCTATTTCTATGATTCAATATCAAATTAATAAAATTTATATTTTATATCATGAGTTTCTGTTACAT
TTATTGTGTTTTCAAGTACATCATACAATACATGATCAACTGCTCTGATTACATTGTTAATTGAAATTAC
ACCAAGACTATCTAAATACTTAAGAACTTGATATCTAAATACTCTTAAGAAACGACCAGTCTGAGGCTGT
AATGTCGTCCAAATTCGGAAGTTGAGAAAACATTTGTGAATCCCCAATACCTTCCTGATGTTGTTGTTGA
ATCTTATCTGAATGGAAATGATGTCGTGGTTCATTAGAAATGGCCTCTGGCTGTGTTCTGTTATCTTGAA
ATAGAGGGGATTGTTTATCTCCCAGATAAAAACGCCATTCTCTGCTTGAGGAGCAGTGATGAGTTCCCCT
GTGCGTGAATCCATGATTGTTGCAGTTGATGTGGAGGTAGTATGAGCAGCCACAGTCTAGGTCTACACGC
TTACGCCTTATTGGTTTCTTCTTGGCTATCTTGTGTTGGACCTTGATTGATACTTGCGAACAGTGGCTCG
TAGAGGGTGACGAAGGTTGCATTCTTGAGAGCCCAATTTTTCAAGGATATGTTTTTTTCTTCGTCTAGAT
ATTCCCTATATGAGGAGGTAGGTCCTGGATTGCAGAGGAAGATAGTGGGAATTCCCCCTTTAATTTGAAT
GGGCTTCCCGTACTTTGTGTTGCTTTGCCAGTCCCTCTGGGCCCCCATGAATTCCTTGAAGTGCTTTAAA
TAATGCGGGTCTACGTCATCAATGACGTTGTACCACGCATCATTACTGTACACCTTTGGGCTTAGGTCTA
GATGTCCACATAAATAATTATGTGGGCCTAGAGACCTGGCCCACATTGTTTTGCCTGTTCTGCTATCACC
CTCAATGACAATACTTATGGGTCTCCATGGCCGCGCAGCGGAAGATACGACGTTCTCGGCGACCCACTCT
TCAAGTTCATCTGGAACTTGATTAAAAGAAGAAGAAAGAAATGGAGAAAAATAAACTTCTACAGGAGGAC
TAAAAATCCTATCTAAATTTGAACTTAAATTATGAAATTGTAAAATATAGTCCTTTGGGGCCTTCTCTTT
TAATATATTGAGGGCCTCGGATTTACTGCCTGAATTGAGTGCCTCGGCATATGCGTCGTTGGCAGATTGC
TGACCTCCTCTAGCTGATCTGCCATCGATTTGGAAAACTCCAAAATCAATGAAGTCTCCGTCTTTCTCCA
CGTAGGTCTTGACATCTGTTGAGCTCTTAGCTGCCTGAATGTTCGGATGGAAATGTGCTGACCTGTTTGG
GGATACCAGGTCGAAGAACCGTTGGTTCTTACATTGGTATTTGCCTTCGAATTGGATAAGCACATGGAGA
TGTGGTTCCCCATTCTCGTGGAGTTCTCTGCAAACTTTGATGTATTTTTTATTTGTTGGGGTTTCTAGGT
TTTTTAATTGGGAAAGTGCTTCCTCTTTAGAGAGAGAACAATTGGGATATGTTAGGAAATAATTTTTGGC
ATATATTTTAAATAAACGAGGCATGTTGAAATGAATTGGTGTCCCTCAAAGCTCTATGGCAATCGGTGTA
TCGGTGTCTTACTTATACCTGGACACCTAATGGCTATTTGGTAATTTTGTAAAAGTACATTGCAATTCAA
AATTCAAAATTCAAAAATCAAATCATTAAAGCGGCCATCCGTATAATATT

>GU178814.1
ACCGGATGGCCGCGCCTTTTCCTTTTATGTGGTCCCCACGAGGGTTCCACAGACGTCACTGTCAACCAAT
CAAATTGCATCCTCAAACGTTAGATAAGTGTTCATTTGTCTTTATATACTTGGTCCTCAAGTAGTTTGTC
TTGCACTATGTGGGATCCACTTCTAAATGAATTTCCTGAATCTGTTCACGGATTTCGTTGTATGTTAGCT
ATTAAATATTTGCAGTCCGTGGAGGAAACTTACGAGCCCAATACATTGGGCCACGATTTAATTAGGGATC
TTATATCTGTTGTAAGGGCCCGTGACTATGTCGAAGCGACCAGGCGATATAATCATTTCCACGCCCGTCT
CGAAGGTTCGCCGAAGGCTGAACTTCGACAGCCCATACAGCAGCCGTGCTGCTGTCCCCATTGTCCAAGG
CACAAACAAGCGAAGATCATGGACGTACAGGCCCATGTACCGGAAGCCCAGAATATACAGAATGTATCGA
AGCCCTGATGTTCCTCGTGGATGTGAAGGCCCATGTAAAGTCCAGTCTTATGAGCAACGGGATGATATTA
AGCATACTGGTATTGTTCGTTGTGTTAGTGATGTTACTCGTGGATCTGGAATTACTCACAGAGTGGGTAA
GAGGTTCTGTGTTAAATCGATATATTTTTTAGGTAAAGTCTGGATGGATGAAAATATTAAGAAGCAGAAT
CACACTAATCAGGTCATGTTCTTCTTGGTTCGTGATAGAAGGCCCTATGGAAACAGCCCAATGGATTTCG
GACAGGTTTTTAATATGTTCGATAATGAGCCCAGTACCGCAACCGTGAAGAATGATTTGCGGGATAGGTT
TCAAGTGATGAGGAAATTTCATGCTACAGTTATTGGTGGGCCCTCTGGAATGAAGGAACAGGCATTAGTT
AAGAGATTTTTTAGAATTAACAGTCATGTAACTTATAATCATCAGGAGGCAGCCAAGTATGAGAACCATA
CTGAAAACGCCTTGTTATTGTATATGGCATGTACGCATGCCTCTAATCCAGTGTATGCAACTATGAAAAT
ACGCATCTATTTCTATGATTCAATATCAAATTAATAAAATTTATATTTTATATCATGAGTTTCTGTTACA
TTTATTGTGTTTTCAAGTACATCATACAATACATGATCAACTGCTCTGATTACATTGTTAATTGAAATTA
CACCAAGACTATCTAAATACTTAAGAACTTGATATCTAAATACTCTTAAGAAACGACCAGTCTGAGGCTG
TAATGTCGTCCAAATTCGGAAGTTGAGAAAACATTTGTGAATCCCCAATACCTTCCTGATGTTGTGGTTG
AATCTTATCTGAATGGAAATGATGTCGTGGTTCATTAGAAATGGCCTCTGGCTGTGTTCTGTTATCTTGA
AATAGAGGGGATTGTTTATCTCCCAGATAAAAACGCCATTCTCTGCTTGAGGAGCAGTGATGAGTTCCCC
TGTGCGTGAATCCATGATTGTTGCAGTTGATGTGGAGGTAGTATGAGCAGCCACAGTCTAGGTCTACACG
CTTACGCCTTATTGGTTTCTTCTTGGCTATCTTGTGTTGGACCTTGATTGATACTTGCGAACAGTGGCTC
GTAGAGGGTGACGAAGGTTGCATTCTTGAGAGCCCAATTTTTCAAGGATATGTTTTTTTCTTCGTCTAGA
TATTCCCTATATGAGGAGGTAGGTCCTGGATTGCAGAGGAAGATAGTGGGAATTCCCCCTTTAATTTGAA
TGGGCTTCCCGTACTTTGTGTTGCTTTGCCAGTCCCTCTGGGCCCCCATGAATTCCTTGAAGTGCTTTAA
ATAATGCGGGTCTACGTCATCAATGACGTTGTACCACGCATCATTACTGTACACCTTTGGGCTTAGGTCT
AGATGTCCACATAAATAATTATGTGGGCCTAGAGACCTGGCCCACATTGTTTTGCCTGTTCTGCTATCAC
CCTCAATGACAATACTTATGGGTCTCCATGGCCGCGCAGCGGAAGATACGACGTTCTCGGCGACCCACTC
TTCAAGTTCATCTGGAACTTGATTAAAAGAAGAAGAAAGAAATGGAGAAACATAAACTTCTAAAGGAGGA
CTAAAAATCCTATCTAAATTTGAACTTAAATTATGAAATTGTAAAATATAGTCCTTTGGGGCCTTCTCTT
TTAATATATTGAGGGCCTCGGATTTACTGCCTGAATTGAGTGCCTCGGCATATGCGTCGTTGGCAGATTG
CTGACCTCCTCTAGCTGATCTGCCATCGATTTGGAAAACTCCAAAATCAATGAAGTCTCCGTCTTTCTCC
ACGTAGGTCTTGACATCTGTTGAGCTCTTAGCTGCCTGAATGTTCGGATGGAAATGTGCTGACCTGTTTG
GGGATACCAGGTCGAAGAACCGTTGGTTTTTACATTGGTATTTGCCTTCGAATTGGATAAGCACATGGAG
ATGTGGTTCCCCATTCTCGTGGAGTTCTCTGCAAACTTTGATGTATTTTTTATTTGTTGGGGTTTCTAGG
TTTTTTAATTGGGAAAGTGCTTCCTCTTTAGAGAGAGAACAATTGGGATATGTTAGGAAATAATTTTTGG
CATATATTTTAAATAAACGAGGCATGTTGAAATGAATTGGTGTCCCTCAAAGCTCTATGGCAATCGGTGT
ATCGGTGTCTTACTTATACCTGGACACCTAATGGCTATTTGGTAATTTTGTAAAAGTACATTGCAAAAAT
CAAAAATCAAATCATTAAAGCGGCCATCCGTATAATATT

>GU178813.1
ACCGGATGGCCGCGCCTTTTCCTTTTATGTGGTCCCCACGAGGGTTCCACAGACGTCACTGTCAACCAAT
CAAATTGCATCCTCAAACGTTAGATAAGTGTTCATTTGTCTTTATATACTTGGTCCTCAAGTAGTTTGTC
TTGCACTATGTGGGATCCACTTCTAAATGAATTTCCTGAATCTGTTCACGGATTTCGTTGTATGTTAGCT
ATTAAATATTTGCAGTCCGTGGAGGAAACTTACGAGCCCAATACATTGGGCCACGATTTAATTAGGGATC
TTATATCTGTTGTAAGGGCCCGTGACTATGTCGAAGCGACCAGGCGATATAATCATTTCCACGCCCGTCT
CGAAGGTTCGCCGAAGGCTGAACTTCGACAGCCCATACAGCAGCCGTGCTGCTGTCCCCATTGTCCAAGG
CACAAACAAGCGAAGATCATGGACGTACAGGCCCATGTACCGGAAGCCCAGAATATACAGAATGTATCGA
AGCCCTGATGTTCCTCGTGGATGTGAAGGCCCATGTAAAGTCCAGTCTTATGAGCAACGGGATGATATTA
AGCATACTGGTATTGTTCGTTGTGTTAGTGATGTTACTCGTGGATCTGGAATTACTCACAGAGTGGGTAA
GAGGTTCTGTGTTAAATCGATATATTTTTTAGGTAAAGTCTGGATGGATGAAAATATTAAGAAGCAGAAT
CACACTAATCAGGTCATGTTCTTCTTGGTTCGTGATAGAAGGCCCTATGGAAACAGCCCAATGGATTTCG
GACAGGTTTTTAATATGTTCGATAATGAGCCCAGTACCGCAACCGTGAAGAATGATTTGCGGGATAGGTT
TCAAGTGATGAGGAAATTTCATGCTACAGTTATTGGTGGGCCCTCTGGAATGAAGGAACAGGCATTAGTT
AAGAGATTTTTTAGAATTAACAGTCATGTAACTTATAATCATCAGGAGGCAGCCAAGTATGAGAACCATA
CTGAAAACGCCTTGTTATTGTATATGGCATGTACGCATGCCTCTAATCCAGTGTATGCAACTATGAAAAT
ACGCATCTATTTCTATGATTCAATATCAAATTAATAAAATTTATATTTTATATCATGAGTTTCTGTTACA
TTTATTGTGTTTTCAAGTACATCATACAATACATGATCAACTGCTCTGATTACATTGTTAATTGAAATTA
CACCAAGACTATCTAAATACTTAAGAACTTGATATCTAAATACTCTTAAGAAACGACCAGTCTGAGGCTG
TAATGTCGTCCAAATTCGGAAGTTGAGAAAACATTTGTGAATCCCCAATACCTTCCTGATGTTGTGGTTG
AATCTTATCTGAATGGAAATGATGTCGTGGTTCATTAGAAATGGCCTCTGGCTGTGTTCTGTTATCTTGA
AATAGAGGGGATTGTTTATCTCCCAGATAAAAACGCCATTCTCTGCTTGAGGAGCAGTGATGAGTTCCCC
TGTGCGTGAATCCATGATTGTTGCAGTTGATGTGGAGGTAGTATGAGCAGCCACAGTCTAGGTCTACACG
CTTACGCCTTATTGGTTTCTTCTTGGCTATCTTGTGTTGGACCTTGATTGATACTTGCGAACAGTGGCTC
GTAGAGGGTGACGAAGGTTGCATTCTTGAGAGCCCAATTTTTCAAGGATATGTTTTTTTCTTCGTCTAGA
TATTCCCTATATGAGGAGGTAGGTCCTGGATTGCAGAGGAAGATAGTGGGAATTCCCCCTTTAATTTGAA
TGGGCTTCCCGTACTTTGTGTTGCTTTGCCAGTCCCTCTGGGCCCCCATGAATTCCTTGAAGTGCTTTAA
ATAATGCGGGTCTACGTCATCAATGACGTTGTACCACGCATCATTACTGTACACCTTTGGGCTTAGGTCT
AGATGTCCACATAAATAATTATGTGGGCCTAGAGACCTGGCCCACATTGTTTTGCCTGTTCTGCTATCAC
CCTCAATGACAATACTTATGGGTCTCCATGGCCGCGCAGCGGAAGATACGACGTTCTCGGCGACCCACTC
TTCAAGTTCATCTGGAACTTGATTAAAAGAAGAAGAAAGAAATGGAGAAACATAAACTTCTAAAGGAGGA
CTAAAAATCCTATCTAAATTTGAACTTAAATTATGAAATTGTAAAATATAGTCCTTTGGGGCCTTCTCTT
TTAATATATTGAGGGCCTCGGATTTACTGCCTGAATTGAGTGCCTCGGCATATGCGTCGTTGGCAGATTG
CTGACCTCCTCTAGCTGATCTGCCATCGATTTGGAAAACTCCAAAATCAATGAAGTCTCCGTCTTTCTCC
ACGTAGGTCTTGACATCTGTTGAGCTTTTAGCTGCCTGAATGTTCGGATGGAAATGTGCTGACCTGTTTG
GGGATACCAGGTCGAAGAACCGTTGGTTTTTACATTGGTATTTGCCTTCGAATTGGATAAGCACATGGAG
ATGTGGTTCCCCATTCTCGTGGAGTTCTCTGCAAACTTTGATGTATTTTTTATTTGTTGGGGTTTCTAGG
TTTTTTAATTGGGAAAGTGCTTCCTCTTTAGAGAGAGAACAATTGGGATATGTTAGGAAATAATTTTTGG
CATATATTTTAAATAAACGAGGCATGTTGAAATGAATTGGTGTCCCTCAAAGCTCTATGGCAATCGGTGT
ATCGGTGTCTTACTTATACCTGGACACCTAATGGCTATTTGGTAATTTTGTAAAAGTACATTGCAAAAAT
CAAAAATCAAATCATTAAAGCGGCCATCCGTATAATATT

>AY319645.1
TAATATTACCGGATGGCCGCGCCTTTTCCTTTTATGTGGTCCCCACGAGGGTTACACAGACGTCACTGTC
AACCAATCAAATTGCATCCTCAAACGTTAGATAAGTGTTTATTTTCCTTTATATACTTGGTCCCGAAGTA
ATTTGTCTTGCAATATGTGGGACCCACTTCTAAATGAATTTCCTGAATCTGTTCACGGATTTCGTTGTAT
GTTAGCTATTAAATATTTGCAGTCCGTTGAGGAAACTTACGAGCCCAATACATTGGGCCACGATTTAATT
AGGGATCTTATATCTGTTGTAAGGGCCCGTGACTATGTCGAAGCGACCAGGCGATATAATCATTTCCACG
CCCGTCTCGAAGGTTCGCCGAAGGCTGAACTTCGACAGCCCATACAGCAACCGTGCTGCTGTCCCCATTG
TCCAAGGCACAAACAAGCGACGATCATGGACGTACAGGCCCATGTACCGAAAGCCCAGAATATACAGAAT
GTATCGAAGTCCTGATGTTCCCCGTGGATGTGAAGGCCCATGTAAAGTCCAG

>AY647456.1
CCGCCGCGAGTTGGAGGAAATGTGCTGACCTGTTTGGGGATACCAGGTCGAAGAACCGTTGCCCCAAAAG
GGCTATTTGCCTTCGAATTGGATAAGCACATGCCCTTTGCGGTTCCCCATTCTCGTGGAGTTCTCTGCAA
ACTTTGATGTATTTTTTATTTGTTGGGGTTTCTAGGTTTTTTAATTGGGAAAGTGCTTCCTCTTTAGAGA
GAGAACAATTGGGATATGTTAGGAAATAATTCTTGGCATATATTTTAAATAAACGAGGCATGTTGAAATG
AATCGGTGTCCCTCAAAGCTCTATGGCAATCGGTGTATTGGTGTCTTATTTATACCTGGACACCTAAGGC
TATTTGGTAATTTTATAAATGTTCATTGCAATTCAAAATTCAAAATTCAAAAATCAAATCATTAAAGCGG
CCATCCGTATAATATTACCGGATGGCCGCGCCTTTCTTTTTATGTGGTCCCCACGAGTGTTCCACAGATG
TCACTGTCAACCAATCAAATTGCATCCTCAAACGTTAGATAACTGTTCATTTGTCTTTATATACTTGGTC
CCCAAGTATTTTGTCTTGCAATATGTGGGACCCACTTATG

>FM163463.1
CTCAGCTTCGACAGCCCTTACAGCAACCGTGCTGCTGTCCCCATTGTCCAAGGCACAAACAAGCGACGAT
CATGGACGTACAGGCCCATGTACCGAAAGCCCAGAATATACAGAATGTATCGAAGTCCTGATGTTCCCCG
TGGATGTGAAGGCCCATGTAAAGTCCAGTCTTATGAGCAGCGGGATGATATTAAGCACACTGGTGTTGTT
CGTTGTGTTAGTGATGTTACTCGTGGATCTGGAATTACTCACAGAGTCGGTAAGAGGTTCTGTGTTAAAT
CGATATATTTTTTAGGTAAAGTCTGGATGGATGAAAATATCAAGAAGCAGAATCACACTAATCAGGTCAT
GTTCTTTTTGGTCCGTGATAGAAGGCCCTATGGAAGCAGTCCAATGGATTTTGGACAGGTTTTTAATATG
TTCGATAATGAGCCCAGTACCGCAACTGTGAAGAATGATTTGCGTGATAGGTTTCAAGTGATGAGGAAAT
TTCATGCTACAGTTATTGGTGGGCCCTCTGGAATGAAAGAACAGGCATTAGTTAAGAGATTTTTTAAAAT
TAACAGTCATGTAACTTATAATCATCAGGAGGCAGCCAAATACGAGAACCATACTGAAAACGCCTTGTTA
TTGTATATGGCATGTACTCA

>FM163462.1
CTGAGCTTCGACAGCCCATACAGCAACCGTGCTGCTGTCCCCATTGTCCAAGGCACAAACAAGCGACGAT
CATGGACGTACAGGCCCATGTACCGAAAGCCCAGAATATACAGAATGTATCGAAGTCCTGATGTTCCCCG
TGGATGTGAAGGCCCATGTAAAGTCCAGTCTTATGAGCAGCGGGATGATATTAAGCACACTGGTGTTGTT
CGTTGTGTTAGTGATGTTACTCGTGGATCTGGAATTACTCACAGAGTCGGTAAGAGGTTCTGTGTTAAAT
CGATATATTTTTTAGGTAAAGTCTGGATGGATGAAAATATCAAGAAGCAGAATCACACTAATCAGGTCAT
GTTCTTTTTGGTCCGTGATAGAAGGCCCTATGGAAGCAGTCCAATGGATTTTGGACAGGTTTTTAATATG
TTCGATAATGAGCCCAGTACCGCAACTGTGAAGAATGATTTGCGTGATAGGTTTCAAGTGATGAGGAAAT
TTCATGCTACAGTTATTGGTGGGCCCTCTGGAATGAAAGAACAGGCATTAGTTAAGAGATTTTTTAAAAT
TAACAGTCATGTAACTTATAATCATCAGGAGGCAGCCAAGTACGAGAACCATACTGAAAACGCCTTGTTA
TTGTATATGGCCTGTACTCA

>FM163459.1
CTGAGCTTCGACAGCCCGTACAGCAACCGTGCTGCTGTCCNCATTGTCCAAGGCACAAACAAGCGACGAT
CATGGACGTACAGGCCCATGTACCGAAAGCCCAGAATATACAGAATGTATCGAAGTCCTGATGTTCCCCG
TGGATGTGAAGGCCCATGTAAAGTCCAGTCTTATGAGCAGCGGGATGATATCAAGCACACTGGTGTTGTT
CGTTGTGTTAGTGATGTTACTCGTGGATCTGGAATTACTCACAGAGTCGGTAAGAGGTTCTGTGTTAAAT
CGATATATTTTTTAGGTAAAGTTTGGATGGATGAAAATATCAAGAAGCAGAATCACACTAATCAGGTCAT
GTTCTTTTTGGTCCGTGATAGAAGGCCCTATGGAAGCAGTCCAATGGATTTTGGACAGGTTTTTAATATG
TTCGATAATGAGCCCAGTACCGCAACTGTGAAGAATGATTTGCGTGATAGGTTTCAAGTGATGAGGAAAT
TTCATGCTACAGTTATTGGTGGGCCCTCTGGAATGAAAGAACAGGCATTAGTTAAGAGATTTTTTAAAAT
TAACAGTCATGTAACTTATAATCATCAGGAGGCAGCCAAGTACGAGAACCATACTGAAAACGCCTTGTTA
TTGTATATGGCCTGTACTCA

>FM163458.1
CTGAACTTCGACAGCCCATACAGCAACCGTGCTGCTGTCCCCATTGTCCAAGGCACAAACAAGCGACGAT
CATGGACGTACAGGCCCATGTACCGAAAGCCCAGAATATACAGAATGTATCGAAGTCCTGATGTTCCCCG
TGGATGTGAAGGCCCATGTAAAGTCCAGTCTTATGAGCAGCGGGATGATATTAAGCACACTGGTGTTGTT
CGTTGTGTTAGTGATGTTACTCGTGGATCTGGAATTACTCACAGATTCGGTAAGAGGTTCTGTGTTAAAT
CGATATATTTTTTAGGTAAAGTCTGGATGGATGAAAATATCAAGAAGCAGAATCACACTAATCAGGTCAT
GTTCTTTTTGGTCCGTGATAGAAGGCCCTATGGAAGCAGTCCAATGGATTTTGGACAGGTTTTTAATATG
TTCGATAATGAGCCCAGTACCGCAACTGTGAAGAATGATTTGCGTGATAGGTTTCAAGTGATGAGGAAAT
TTCATGCTACAGTTATTGGTGGGCCCTCTGGAATGAAAGAACAGGCATTAGTTAAGAGATTTTTTAAAAT
TAACAGTCATGTAACTTATAATCATCAGGAGGCAGCCAAGTACGAGAACCATACTGAAAACGCCTTGTTA
TTGTATATGGCCTGTACGCA

>FM163457.1
CTGAGCTTCGACAGCCCGTACAGCAACCGTGCTGCTGTCCCCATTGTCCAAGGCACAAACAAGCGACGAT
CATGGACGTACAGGCCCATGTACCGAAAGCCCAGAATATACAGAATGTATCGAAGTCCTGATGTTCCCCG
TGGATGTGAAGGCCCATGTAAAGTCCAGTCTTATGAGCAGCGGGATGATATTAAGCACACTGGTGTTGTT
CGTTGTGTTAGTGATGTTACTCGTGGATCTGGAATTACTCACAGAGTCGGTAAGAGGTTCTGTGTTAAAT
CGATATATTTTTTAGGTAAAGTTTGGATGGATGAAAATATCAAGAAGCAGAATCACACTAATCAGGTCAT
GTTCTTTTTGGTCCGTGATAGAAGGCCCTATGGAAGCAGTCCAATGGATTTTGGACAGGTTTTTAATATG
TTCGATAATGAGCCCAGTACCGCAACTGTGAAGAATGATTTGCGTGATAGGTTTCAAGTGATGAGGAAAT
TTCATGCTACAGTTATTGGTGGGCCCTCCGGAATGAAAGAACAGGCATTAGTTAAGAGATTTTTTAAAAT
TAACAGTCATGTAACTTATAATCATCAGGAGGCAGCCAAGTACGAGAACCATACTGAAAACGCCTTGTTA
TTGTATATGGCCTGTACTCA

>FM163456.1
CTGAACTTCGACAGCCCATACAGCAACCGTGCTGCTGTCCCCATTGTCCAAGGCACAAACAAGCGACGAT
CATGGACGTACAGGCCCATGTACCGAAAGCCCAGAATATACAGAATGTATCGAAGTCCTGATGTTCCCCG
TGGATGTGAAGGCCCATGTAAAGTCCAGTCTTATGAGCAGCGGGATGATATTAAGCACACTGGTGTTGTT
CGTTGTGTTAGTGATGTTACTCGTGGATCTGGAATTACTCACAGAGTCGGTAAGAGGTTCTGTGTTAAAT
CGATATATTTTTTAGGTAAAGTCTGGATGGATGAAAATATCAAGAAGCAGAATCACACTAATCAGGTCAT
GTTCTTTTTGGTCCGTGATAGAAGGCCCTATGGAAGCAGTCCAATGGATTTTGGACAGGTTTTTAATATG
TTCGATAATGAGCCCAGTACCGCAACTGTGAAGAATGATTTGCGTGATAGGTTTCAAGTGATGAGGAAAT
TTCATGCTACAGTTATTGGTGGGCCCTCTGGAATGAAAGAACAGGCATTAGTTAAGAGATTTTTTAAAAT
TAACAGTCATGTAACTTATAATCATCAGGAGGCAGCCAAGTACGAGAACCATACTGAAAACGCCTTGTTA
TTGTATATGGCCTGTACTCA

>FM163455.1
CTGAGCTTCGACAGCCCCTACAGCAACCGTGCTGCTGTCCCCATTGTCCAAGGCACAAACAAGCGACGAT
CATGGACGTACAGGCCCATGTACCGAAAGCCCAGAATATACAGAATGTATCGAAGTCCTGATGTTCCCCG
TGGATGTGAAGGCCCATGTAAAGTCCAGTCTTATGAGCAGCGGGATGATATTAAGCACACTGGTGTTGTT
CGTTGTGTTAGTGATGTTACTCGTGGATCTGGAATTACTCACAGAGTCGGTAAGAGGTTCTGTGTTAAAT
CGATATATTTTTTAGGTAAAGTTTGGATGGATGAAAATATCAAGAAGCAGAATCACACTAATCAGGTCAT
GTTCTTTTTGGTCCGTGATAGAAGGCCCTATGGAAGCAGTCCAATGGATTTTGGACAGGTTTTTAATATG
TTCGATAATGAGCCCAGTACCGCAACTGTGAAGAATGATTTGCGTGATAGGTTTCAAGTGATGAGGAAAT
TTCATGCTACAGTTATTGGTGGGCCCTCTGGAATGAAAGAACAGGCATTAGTTAAGAGATTTTTTAAAAT
TAACAGTCATGTAACTTATAATCATCAGGAGGCAGCCAAGTACGAGAACCATACTGAAAACGCCTTGTTA
TTGTATATGGCCTGTACTCA

>FM163454.1
CTGAGCTTCGACAGCCCCTACAGCAACCGTACTGCTGTCCCCATTGTCCAAGGCACAAACAAGCGACGAT
CATGGACGTACAGGCCCATGTACCGAAAGCCCAGAATATACAGAATGTATCGAAGTCCTGATGTTCCCCG
TGGATGTGAAGGCCCATGTAAAGTCCAGTCTTATGAGCAGCGGGATGATATTAAGCACACTGGTGTTGTT
CGTTGTGTTAGTGATGTTACTCGTGGATCTGGAATTACTCACAGAGTCGGTAAGAGGTTCTGTGTTAAAT
CGATATATTTTTTAGGTAAAGTCTGGATGGATGAAAATATCAAGAAGCAGAATCACACTAATCAGGTCAT
GTTCTTTTTGGTCCGTGATAGAAGGCCCTATGGAAGCAGTCCAATGGATTTTGGACAGGTTTTTAATATG
TTCGATAATGAGCCCAGTACCGCAACTGTGAAGAATGATTTGCGTGATAGGTTTCAAGTGATGAGGAAAT
TTCATGCTACAGTTATTGGTGGGCCCTCTGGAATGAAAGAACAGGCATTAGTTAAGAGATTTTTTAAAAT
TAACAGTCATGTAACTTATAATCATCAGGAGGCAGCCAAATACGAGAACCATACTGAAAACGCCTTGTTA
TTGTATATGGCCTGTACGCA

>FM163453.1
CTGAACTTCGACAGCCCTTACAGCAACCGTGCTGCTGTCCCCATTGTCCAAGGCACAAACAAGCGACGAT
CATGGACGTACAGGCCCATGTACCGAAAGCCCAGAATATACAGAATGTATCGAAGTCCTGATGTTCCCCG
TGGATGTGAAGGCCCATGTAAAGTCCAGTCTTATGAGCAGCGGGATGATATTAAGCACACTGGTGTTGTT
CGTTGTGTTAGTGATGTTACTCGTGGATCTGGAATTACTCACAGAGTCGGTAAGAGGTTCTGTGTTAAAT
CGATATATTTTTTAGGTAAAGTCTGGATGGATGAAAATATCAAGAAGCAGAATCACACTAATCAGGTCAT
GTTCTTTTTGGTCCGTGATAGAAGGCCCTATGGAAGCAGTCCAATGGATTTTGGACAGGTTTTTAATATG
TTCGATAATGAGCCCAGTACCGCAACTGTGAAGAATGATTTGCGTGATAGGTTTCAAGTGATGAGGAAAT
TTCATGCTACAGTTATTGGTGGGCCCTCTGGAATGAAAGAACAGGCATTAGTTAAGAGATTTTTTAAAAT
TAACAGTCATGTAACTTATAATCATCAGGAGGCAGCCAAATACGAGAACCATACTGAAAACGCCTTGTTA
TTGTATATGGCCTGTACTCA

>AJ010790.1
GCGCCTTTTCCTTTTATATGGTCCCCATGAGGGTTCCACAGACGTCACTGTCAACCAATCAAATTGCATC
CTTAAACGTTAGATAAGTGTTCATTTGTCTTTATATACTTGGTCCCCAAGTAGTTTGTCTTGCAATATGT
GGGATCCACTTCTAAATGAATTTCCTGAATCTGTTCACGGATTTCGTTGTATGTTAGCTATTAAATATTT
GCAGTCCGTTGAGGAAACTTACGAGCCCAATACATTGGGCCACGATTTAATTAGGGATCTTATATCTGTT
GTAAGGGCCCGTGACTATGTCGAAGCGACCAGGCGATATAATCATTTCCACGCCCGCCTCGAAGGTTCGC
CGAAGGCTGAACTTCGACAGCCCATACAGCAGCCGTGCTGCTGTCCCCATTGTCCAAGGCACAAACAAGC
GACGATCATGGACGTACAGGCCCATGTACCGGAAGCCCAGAATATACAGAATGTATCGAAGCCCTGATGT
TTCCCCGTGGA

>AB110218.1
ATGGTCAATGAGTACCGATTGACCAAGATTTTTACACTTATCCCTGGTGTATCGGTACTCAATATATAGT
GAGTACCAAATGGCATTTTGGTAATTTTGTAAAAGTACATTGCAATTCAAAATTCAAAATTCAAAAATCA
AATCATTAAAGCGGCCATCCGTATAATATTACCGGATGGCCGCGCCTTTTCCTTTTATGTGGTCCCCATG
AAGGTTCCACAGACGTCACTGTCAACCAATCAAATTGCATCCTTAAACGTTAGATAAGTGTGCATTTGTC
TTTATATACTTGCTCCCCAAGTAGTTTGTCTTGCAATATGTGGGATCCACTTCTAAATGAATTTCCTGAA
TCTGTTCACGGATTTCGTTGTATGTTAGCTATTAAATATTTGCAGTCCGTTGAGGAAACTTACGAGCCCA
ATACATTGGGCCACGATTTAATTAGGGATCTTATATCTGTTGTAAGGGCCCGTGACTATGTCGAAGCGAC
CAGGCGATATAATCATTTCCACGCCCGCCTCGAAGGTTCGCCGAAGGCTGAACTTCGACAGCCCATACAG
CAGCCGTGCTGCTGTCCCCATTGTCCAAGGCACAAACAAGCGACGATCATGGACGTACAGGCCCATGTAC
CGGAAGCCCAGAATATACAGAATGTATCGAAGCCCTGATGTTCCCCGTGGATGTGAAGGCCCATGTAAAG
TACAGTCTTATGAGCAACGGGATGATATTAAGCATACTGGTATTGTTCGTTGTGTTAGTGATGTTACTCG
TGGATCTGGAATTACTCACAGAGTGGGTAAGAGGTTCTGTGTTAAATCGATATATTTTTTAGGTAAAGTC
TGGATGGATGAAAATATCAAGAAGCAGAACCACACTAATCAGGTCATGTTCTTCTTGGTCCGTGATAGAA
GGCCCTATGGAAACAGCCCAATGGATTTTGGACAGGTTTTTAATATGTTCGATAATGAGCCCAGTACCGC
AACAGTGAAGAATGATTTGCGGGATAGGTTTCAAGTGATGAGGAAATTTCATGCTACAGTTATTGGTGGT
CCCTCTGGAATGAAGGAACAGGCATTAGTTAAGAGATTTTTTAGAATTAACAGTCATGTAACTTATAATC
ATCAGGAGGCAGCCAAGTACGATAACCATACTGAAAACGCCTTGTTATTGTATATGGCATGTACGCATGC
CTCTAATCCAGTGTATGCAACTATGAAAATACGCATCTATTTCTATGATTCAATATCAAATTAATAAAAT
TTATATTTTATATCATGAGTTTCTGTTACATTTATTGTGTTTTCAAGTACATCATACAATACATGATCAA
CTGCTCTGATTACATTGTTAATTGAAATTACACCAATACTATCTAAATACTTAAGAACTTGATGTCTAAA
TACTCTTAAGAAACGACCAGTCTGAGGCTGTAATGTCGTCCAAATTCGGAAGTTGAGAAAACATTTGTGA
ATCCCCAATACCTTCCTGATGTTGTGGTTGAATCTTATCTGAATGGAAATGATGTCGTGGTTCATTAGAA
ATGGCCTCTGGCTGTGTTCTGTTATCTTGAAATAGAGGGGATTGTTTATCTCCCAGATAAAAACGCCATT
CTCTGCCTGAGGAGCAGTGATGAGTTCCCCTGTGCGTGAATCCATGATTGTTGCAGTTGAGGTGGAGGTA
GTATGAGCAGCCACAGTCTAGGTCTACACGCTTACGCCTTATTGGTTTCTTCTTGGCTATCTTGTGTTGG
ACCTTGATTGATACTTGCGAACAGTGGCTCGTAGAGGGTGACGAAGGTTGCATTCTTGAGAGCCCAATTT
TTCAAGGATATGTTTTTTTCTTCGTCTAGATATTCCCTATATGAGGAGGTAGGTCCTGGATTGCAGAGGA
AGATAGTGGGAATTCCCCCTTTAATTTGAATGGGCTTCCCGTACTTTGTGTTGCTTTGCCAGTCCCTCTG
GGCCCCCATGAATTCCTTGAAGTGCTTTAAATAATGCGGGTCTACGTCATCAATGACGTTGTACCATGCA
TCATTACTGTACACCTTTGGGCTTAGGTCTAGATGTCCACATAAATAATTATGTGGGCCTAGAGACCTGG
CCCACATTGTTTTGCCTGTTCTGCTATCACCCTCAATGACAATACTATTAGGTCTCCATGGCCGCGCAGC
GGAAGACACGACGTTCTCGGACACCCATACTTCAAGTTCATCTGGAACTTGATTAAAAGATGAAGATAAA
AAGGGGGAAATATAAGGAGCCGGAGGCTCCTGAAAAATTCTATCTAAATTACTATTTAAATTATGAAATT
GTAAAATATAATCTTTCGGTATTAATTCTTTAATGATTCTAAGAGCCTCTGACTTACTGCCTGAGTTAAG
AGCTGCGGCGTAAGCGTCATTGGCTGACTGCTGACCCCCACGTGCAGATCGTCCGTCGATCTGAAACTCA
CCCCAGTCGACGGTGTTTCCGTCCTTATCGACATAAGACTTGACGTCTGAACTGGATTTAGCTCCCTGAA
TGTTTGGATGGAAATGTGCTGCCCTGCTTGGGGATACCAGGTCGAAGAATCGCTGATTTTGGCACTTGAA
TTTCCCTTCAAATTGGATAAGCACATGGAGATGTGGTTCCCCATTCTCGTGGAGTTCTCTGCAAACTTTG
ATGTATTTTTTATTTGTGGGGGTTTCTAGGTTTTTTAATTGGGAAAGTGCTTCTTCTTTCGTTAAGGAGC
ACTTAGGATATGTGAGGAAATAATTTTTGCAATTTATTTGGAAGCGCTTGGGAGGAGCCAT

>AB110217.1
GTTGAAATGAATCGGTGTCCCTCAAAGCTCTATGGCAATCGGTGTATCGGTGTCTTACTTATACCTGGAC
ACCTAATGGCTATTTGGTAATTTCATGAATGTTCATTGTAATTCAAAATTCAAAAATCAAATCATTAAAG
CGGCCATCCGTATAATATTACCGGATGGCCGCGCCTTTTCCTTTTATGTGGTCCCCACGAGGGTTACATA
GACGTCACTGTCAACCAATCAAATTGCATCCTCAAACGTTAGATAAGTGTTCATTTGTCTTTATATACTT
GGTCCCCAAGTTTTTTGTCTTGCAATATGTGGGACCCACTTCTTAATGAGTTTCCTGAATCTGTTCACGG
ATTTCGTTGTATGTTAGCTATTAAATATTTGCAGTCCGTTGAGGAAACTTACGAGCCCAATACATTGGGC
CACGATTTAATTAGGGATCTTATATCTGTTGTAAGGGCCCGTGACTATGTCGAAGCGACCAGGCGATATA
ATCATTTCCACGCCCGTCTCGAAGGTTCGCCGAAGGCTGAACTTCGACAGCCCATACAGCAGCCGTGCTG
CTGTCCCCATTGTCCAAGGCACAAACAAGCGACGATCATGGACGTACAGGCCCATGTACCGAAAGCCCAG
AATATACAGAATGTATCGAAGCCCTGATGTTCCCCGTGGATGTGAAGGCCCATGTAAAGTCCAGTCTTAT
GAGCAACGGGATGATATTAAGCATACTGGTATTGTTCGTTGTGTTAGTGATGTTACTCGTGGATCTGGAA
TTACTCACAGAGTGGGTAAGAGGTTCTGTGTTAAATCGATATATTTTTTAGGGAAAGTCTGGATGGATGA
AAATATCAAGAAGCAGAATCATACTAATCAGGTCATGTTCTTCTTAGTCCGTGATAGAAGGCCCTATGGA
AGCAGCCCAATGGATTTTGGACAGGTTTTTAATATGTTCGATAATGAGCCCAGTACCGCAACCGTGAAGA
ATGATTTGCGGGATAGGTTTCAAGTGATGAGGAAATTTCATGCTACAGTTATTGGTGGACCCTCTGGAAT
GAAGGAACAGGCATTAGTTAAGAGATTTTTTAAAATTAACAGTCATGTAACTTATAATCATCAGGAGGCA
GCCAAGTACGAGAACCATACTGAAAACGCCTTGTTATTGTATATGGCATGTACGCATGCCTCTAATCCAG
TGTATGCAACTATGAAAATACGCATCTATTTCTATGATTCAATATCAAATTAATAAAATTTATATTTTAT
ATCATGAGTTTCTGTTACATTTATTGTGTTTTCAAGTACATCATACAATACATGATCAACTGATCTGATT
ACATTGTTAATGGAAATTACACCAAGACTATCTAAATACTTAAGAACTTCATATCTAAATACTCTTAAGA
AATGACCAGTCTGAGGCTGTAATGTCGTCCAAATTCGGAAGTTGAGAAAACATTTGTGAATCCCCATGAC
CTTCCTGATGTTGTGGTTGAATCTTATCTGAATGGAAATGATGTCGTGGTTCATTAGAAATGGCCTCTGG
CTGTGTTCTGTTATCTTGAAATAGAGGGGATTGTTTATCTCCCAGATAAAAACGCCATTCTCTGCCTGAG
GAGCAGTGATGAGTTCCCCTGTGCGTGAATCCATGATTATTGCAGTTGAGGTGGAGGTAGTATGAGCAGC
CACAGTCTAGGTCTACACGCTTACGCCTTATTGGTTTCTTCTTGGCTATCTTGTGTTGGACCTTGATTGA
TACTTGCGAACAGTGGCTCGTAGAGGGTGACGAAGGTTGCATTCTTGAGAGTCCAATTTTTCAAGGATAT
GTTTTTTTCTTCGTCTAGATATTCCCTATATGAGGAGGTAGGTCCTGGATTGCAGAGGAAGATAGTGGGA
ATTCCCCCTTTAATTTGAATGGGCTTCCCGTACTTTGTGTTGCTTTGCCAGTCCCTTTGGGCCCCCATGA
ATTCCTTGAAGTGCTTTAAATAATGCGGGTCTACGTCATCAATGACGTTGTACCACGCATCATTACTGTA
CACCTTTGGGCTTAGGTCTAGATGTCCACATAAATAATTATGTGGGCCTAGAGACCTGGCCCACATTGTT
TTCCCTGTTCTGCTATCACCCTCAATGACAATACTTATGGGTCTCCATGGCCGCGCAGCGGAAGACACGA
CGTTCTCGGCGACCCACTCTTCAAGTTCATCTGGAACTTGATTAAAAGAAGAAGAAAGAAATGGAGAAAC
ATAAACTTCTAAAGGAGGACTAAAAATCCTACCTAAATTTGAACTTAAATTATGAAATTGTAAAATATAG
TCCTTTGGGGCCTTCTCTTTTAATATATTGAGGGCCTCGGATTTACTGCCTGAATTGAGTGCTTCGGCAT
ATGCGTCGTTGGCAGATTGCTGACCTCCTCTAGCTGATCTGCCATCGATTTGGAAAACTCCAAAATCAAT
GAAGTCTCCGTCTTTCTCCACGTAGGTCTTGACATCTGTTGAGCTCTTAGCTGCCTGAATGTTCGGATGG
AAATGTGCTGACCTGTTTGGGGATACCAGGTCGAAGAACCGTTGGTTCTTACATTGGTATTTGCCTTCGA
ATTGGATAAGCACATGGAGATGTGGTTCCCCATTCTCGTGGAGTTCTTTGCAAACTTTGATGTATTTTTT
ATTTGTTGGGGTTTCTAGGTTTTTTAATTGGGAAAGTGCTTCCTCTTTAGAGAGAGAACAATTGGGATAT
GTTAGGAAATAATTTTTGGCATATATATTAAATAAACGAGGCAT

>L12219.1
GTTGAAATGAATCGGTGTCCCTCAAAGCTCTATGGCAATCGGTGTATCGGTGTCTTACTTATACCTGGAC
ACCTAATGGCTATTTGGTAATTTCATAAATGTTCATTGCAATTCAAAATTCAAAATTCAAAAATCAAATC
ATTAAAGCGGCCATCCGTATAATATTACCGGATGGCCGCGCCTTTTCCTTTTATGTGGTCCCCACGAGGG
TTACACAGACGTCACTGTCAACCAATCAAATTGCATCCTCAAACGTTAGATAAGTGTGCATTTGTCTTTA
TATACTTGGTCCCCAAGTTTTTTGTCTTGCAA

>KF612971.1
ACCGGATGGCCGTGCCTTTTCTTTTTACGTGGTCCCCACGATGGTTACACAGACGTTACTGTCAACCAAT
CAAATTGCATCCTCAAACGTTAGATAAGTGTTCATTTGTCTTTATATACTTGGTCCCCAAGTAGTTTGTC
TTGCACTATGTGGGATCCACTTCTAAATGAATTTCCTGAATCTGTTCACCGATTTCGTTGTATGTTAGCT
ATTAAATATTTGCAGTCCGTTGAGGAAACTTACGAGCCCAATACATTGGGCCACGATTTAATTAGGGATC
TTATATCTGTTGTAAGGGCCCGTGACTATGTCGAAGCGACCAGGCGATATAATCATTTCCACGCCCGTCT
CGAAGGTTCGCCGAAGGCTGAACTTCGACAGCCCATACAGCAGCCGTGCTGCTGTCCCCATTGTCCAAGG
CACAAACAAGCGACGATCATGGACGTACAGGCCCATGTACCGGAAGCCCAGAATATACAGAATGTATCGA
AGCCCTGATGTTCCTCGTGGATGTGAAGGCCCATGTAAAGTGCAGTCTTATGAGCAACGGGATGATATTA
AGCATACTGGTATTGTTCGTTGTGTTAGTGATGTCACTCGTGGATCTGGAATTACTCACAGAGTGGGTAA
GAGGTTCTGTGTTAAATCGATATATTTTTTAGGTAAAGTCTGGATGGATGAAAATATTAAGAAGCAGAAT
CACACTAATCAGGTCATGTTCTTCTTGGTTCGTGATAGAAGGCCTTATGGAAACAGCCCAATGGATTTTG
GACAGGTTTTTAATATGTTCGATAATGAGCCCAGTACCGCAACCGTGAAGAATGATTTGCGGGATAGGTT
TCAAGTGATGAGGAAATTTCATGCTACAGTTATTGGTGGGCCCTCTGGAATGAAGGAACAGGCATTAGTT
AAGAGATTTTTTAGAATTAACAGTCATGTAACTTATAATCATCAGGAGGCAGCCAAGTATGAGAACCATA
CTGAAAACGCCTTGTTATTGTATATGGCATGTACGCATGCCTCTAATCCAGTGTATGCAACTATGAAAAT
ACGCATCTATTTCTATGATTCAATATCAAATTAATAAAATTTATATTTTATATCATGAGTTTCTGTTACA
TTTATTGTGTTTTCAAGTACATCATACAATACATGATCAACTGCTCTGATTACATTGTTAATTGAAATTA
CACCAAGACTATCTAAATACTTAAGAACTTGATATCTAAATACTCTTAAGAAACGACCAGTCTGAGGCTG
TAATGTCGTCCAAATTCGGAAGTTGAGAAAACATTTGTGAATCCCCAATACCTTCCTGATGTTGTGGTTG
AATCTTATCTGAATGGAAATGATGTCGTTGTTCATTAGAAATGGCCTCTGGCTGTGTTCTGTTATCTTGA
AATAGAGGGGATTGTTTATCTCCCAGATAAAAACGCCATTCTCTGCTTGAGGAGCAGAGATGAGTTCCCC
TGTGCGTGAATCCATGATTGTTGCAGTTGATGTGGCGGTAGTATGAGCAGCCACAGTCTAGGTCTACACG
CTTACGCCTTATTGGTTTCTTCTTGGCTATCTTGTGTTGGACCTTGATTGATACTTGCGAACAGTGGCTC
GTAGAGGGTGACGAAGGTTGCATTCTTGAGAGCCCAATTTTTCAAGGATATGTTTTTTTCTTCGTCTAGA
TATTCCCTATATGAGGAGGTAGGTCCTGGATTGCAGAGGAAGATAGTGGGAATTCCCCCTTTAATTTGAA
TGGGCTTCCCGTACTTTGTGTTGCTTTGCCAGTCCCTCTGGGCCCCCATTAATTCCTTGAAGTGCTTTAA
ATAATGCGGGTCTACGTCATCAATGACGTTGTACCACGCATCATTACTGTACACCTTTGGGCTTAGGTCT
AGATGTCCACATAAATAATTATGTGGGCCTAGAGACCTGGCCCACATTGTTTTGCCTGTTCTGCTATCAC
CCTCAATGACAATACTTATGGGTCTCCATGGCCGCGCAGCGGAAGATACGACGTTCTCGGCGACCCACTC
TTCAAGTTCATCTGGAACTTGATTAAAAGAAGAAGAAAGAAATGGAGAAACATAAACTTCTAAAGGAGGA
CTAAAAATCCTATCTAAATTTGAACTTAAATTATGAAATTGTAAAATATAGTCCTTTGGGGCCTTCTCTT
TTAATATATTGAGGGCCTCGGATTTACTGCCTGAATTGAGTGCCTCGGCATATGCGTCGTTGGCAGATTG
TTGACCTCCTCTAGTTGATCTGCCATCGATTTGGAAAACTCCAAAATCAATGAAGTCTCCGTCTTTCTCC
ACGTAGGTCTTGACATCTGTTGAGCTCTTAGCTGCCTGAATGTTCGGATGGAAATGTGCTGACCTGTTTG
GGGATACCAGGTCGAAGAACCGTTGGTTCTTACATTGGTATTTGCCTTCGAATTGGATAAGCACATGGAG
ATGTGGTTCCCCATTCTCGTGGAGTTCTCTGCAAACTTTGATATATTTTTTATTTGTTGGGGTTTCTAGG
TTTTTTAATTGGGAAAGTGCTTCCTCTTTAGAGAGAGAACAATTGGGATATGTTAGGAAATAATTTTTGG
CATATATTTTAAATAAACGAGGCATGTTGAAATGAATTGGTGTCCCTCAAAGCTCTATGGCAATCGGTGT
ATCGGTGTCTTACTTATACCTGGACACCTAATGGCTATTTGGTAATTTTGTAAAAGTACATTGCAATTCA
AAATTCAAAATTCAAAAATCAAATCATTAAAGCGGCCATCCGTATAATATT

>HV939990.1
GTTGAAATGAATCGGTGTCCCTCAAAGCTCTATGGCAATCGGTGTATCGGTGTCTTATTTATACCTGGAC
ACCTAATGGTTATTTGGTAATTTCATGAATGTTCATTTTAATTCAAAATTCAAAAATCAAATCATTAAAG
CGGCCATCCGTATAATATTACCGGATGGCCGCGCCTTTTGCTTTTATGTGGTCCCCACGAGGGTTACACA
GACGTCACTGTCAACCAATCAAATTGCATCCTCAAACGTTAGATAAGTCTTCATTTGTCTTTATATACTT
GGTCCCCAAGTTTTTTGTCTTGCAATATGTGGGACCCACTTCTTAATGAGTTTCCTGAATCTGTTCACGG
ATTTCGTTGTATGGTAGCTATTAAATATTTACAGTCCGTTGAGGAAACTTACGAGCCCAATACATTGGGC
CACGATTTAATTAGGGATCTTATATCTGTTGTAAGGGCCCGTGACTATGTCGAAGCGACCAGGCGATATA
ATCATTTCCACGCCCGTCTCGAAGGTTCGCCGAAGGCTGAACTTCGACAGCCCATACAGCAGCCGTGCTG
CTGTCCCCATTGTCCAAGGCACAAACAAGCGACGATCATGGACGTACAGGCCCATGTACCGAAAGCCCAG
AATATACAGAATGTATCGAAGCCCTGATGTTCCCCGTGGATGTGAAGGCCCATGTAAAGTCCAGTCTTAT
GAGCGACGGGATGATATTAAGCATACTGGTATTGTTCGTTGTGTTAGTGATGTTACTCGTGGATCTGGAA
TTACTCACAGAGTGGGTAAGAGGTTCTGTGTTAAATCGATATATTTTTTAGGGAAAGTCTGGATGGATGA
AAATATCAAGAAGCAGAATCATACTAATCAGGTCATGTTCTTCTTAGTCCGTGATAGAAGGCCCTTTGGA
AGCAGCCCAATGGATTTTGGACAGGTTTTTAATATGTTCGATAATGAGCCCAGTACCGCAACCGTGAATA
ATGATTTGCGGGATAGGTTTCAAGTGATGAGGAAATTTCATGCTACAGTTATTGGTGGACCCTCTGGAAT
GAAGGAACAGGCATTAGTTAAGAGATTTTTTAAAATTAACAGTCATGTAACTTATAATCATCAGGAGGCA
GCCAAGTACGAGAACCATACTGAAAACGCCTTGTTATTGTATATGGCATGTACGCATGCCTCTAATCCAG
TGTATGCAACTATGAAAATACGCATCTATTTCTATGATTCAATATCAAATTAATAAAATTTATATTTTAT
ATCATGAGTTTCTGTTACATTTATTGTGTTTTCAAGTACATCATACAATACATGATCAACTGATCTGATT
ACATTGTTAATGGAAATTACACCAAGACTATCTAAATACTTAAGAACTTCATATCTAAATACTCTTAAGA
AATGACCAGTCTGAGGCTGTAATGTCGTCCAAATTCGGAAGTTGAGAAAACATTTGTGAATCCCCATGAC
CTTCCTGATGTTGTGGTTGAATCTTATCTGAATGGAAATGATGTCGTGGTTCATTTGAAATGGCCTCTGG
CTGTGTTCTGTTATCTTGAAATAGAGGGGATTGTTTATCTCCCAGATAAAAACGCCATTCTCTGCCTGAG
GAGCAGTGATGAGTTCCCCTGTGCGTGAATCCATGATTATTGCAGTTGAGGTGGAGGTAGTATGAGCAGC
CACAGTCTAGGTCTACACGCTTACGCCTTATTGGTTTCTTCTTGGCTATCTTGTGTTGGACCTTGATTGA
TACTTGAGAACAGTGGCTCGTAGAGGGTGACGAAGGTTGCATTCTTGAGAGTCCAATTTTTCAAGGATAT
GTTTTTTTCTTCGTCTAGATATTCCCTATATGAGGAGGTAGGTCCTGGATTGCAGAGGAAGATAGTGGGA
ATTCCCCCTTTAATTTGAATGGGCTTCCCGTACTTTGTGTTGCTTTGCCAGTCCCTTTGGGCCCCCATGA
ATTCCTTGAAGTGCTTTAAATAATGCGGGTCTACGTCATCAATGACGTTGTACCACGCATCATTACTGTA
CACCTTTGGGCTTAGGTCTAGATGTCCACATAAATAATTATGTGGGCCTAGAGACCTGGCCCACATTGTT
TTCCCTGTTCTGCTATCACCCTCAACGACAATACTCATGGGTCTCCATGGCCGCGCAGCGGAAGACACGA
CGTTCTCGGCGACCCACTCTTCAAGTTCATCTGGAACTTGATTAAAAGAAGAAGAAAGAAATGGAGAAAC
ATAAACTTCTAATGGAGGACTAAAAATCCTATCTAAATTTGAATTTAAATTATGAAATTGTAAAATATAA
TCCTTTGGGGCCTTCTCTTTTAATATATTGAGGGCCTCGGATTTACTGCCTGAATTGAGTGCTTCGGCAT
ATGCGTCGTTGGCAGATTGCTGACCTCCTCTAGCTGATCTGCCATCGATTTGGAAAACTCCAAAATCAAT
GAAGTCTCCGTCTTTCTCCACGTAGGTCTTGACATCTGTTGAGCTCTTAGCTGCCTGAATGTTCGGATGG
AAATGTGCTGACCTGTGTGGGGATACCAGGTCGAAGAACCGTTGGTTCTTACATTGGTATTTGCCTTCGA
ATTGGATAAGCACATGGAGATGTGGTTCCCCATTCTCGTGGAGTTCTTTGCAAACTTTGATGTATTTTTT
ATTTGTTGGGGTTTCTAGGTTTTTTAATTGGGAAAGTGCTTCCTCTTTAGAGAGAGAACAATTGGGATAT
GTTAGGAAATAATTTTTGGCATATATTTTAAATAAACGAGGCAT

>JX128100.1
ACCGGATGGCCGCGCCTTTTCTTTTTATGTGGTCCCCATGAGGGTTCCACAGACGTCACTGTCAACCAAT
CAAATTGCATCCTCAAACGTTAGATAAGTGTTTATTTGTCTTTATATACTTGGTCCCCAAGTAGTTTGTC
TTGCACTATGTGGGATCCACTTCTAAATGAATTTCCTGAATCTGTTCACGGATTTCGTTGTATGTTAGCT
ATTAAATATTTGCAGGCCGTTGAGGAAACTTACGAGCCCAATACATTGGGCCACGATTTAATTAGGGATC
TTATATCTGTTGTAAGGGCCCGTGACTATGTCGAAGCGACCAGGCGATATAATCATTTCCACGCCCGTCT
CGAAGGTTCGCCGAAGGCTGAACTTCGACAGCCCATACAGCAGCCGTGCTGCTGTCCCCATTGTCCAAGG
CACAAACAAGCGACGATCATGGACGTACAGGCCCATGTACCGGAAGCCCAGAATATACAGAATGTATCGA
AGCCCTGATGTTCCTCGTGGATGTGAAGGCCCATGTAAAGTCCAGTCTTATGAGCAACGGGATGATATTA
AGCATACTGGTATTGTTCGTTGTGTTAGTGATGTTACTCGTGGATCTGGAATTACCCACAGAGTGGGTAA
GAGGTTCTGTGTTAAATCGATATATTTTTTAGGTAAAGTTTGGATGGATGAAAATATTAAGAAGCAGAAT
CACACTAATCAGGTCATGTTCTTCTTGGTTCGTGATAGAAGGCCCTATGGAAACAGCCCAATGGATTTTG
GACAGGTTTTTAATATGTTCGATAATGAGCCCAGTACCGCAACCGTGAAGAATGATTTGCGGGATAGGTT
TCAAGTGATGAGGAAATTTCATGCTACAGTTATTGGTGGGCCCTCTGGAATGAAGGAACAGGCATTAGTT
AAGAGATTTTTTAGAATTAACAGTCACGTAACTTATAATCATCAGGAGGCAGCCAAGTATGAGAACCATA
CTGAAAACGCCTTGTTATTGTATATGGCATGTACGCATGCCTCTAATCCAGTGTATGCAACTATGAAAAT
ACGCATCTATTTCTATGATTCAATATCAAATTAATAAAATTTATATTTTATATCATGAGTTTCTGTTACA
TTTATTGTGTTTTCAAGTACATCATACAATACATGATCAACTGCTCTGATTACATTATTAATTGAAATTA
CACCAAGACTATCTAAATACTTAAGAACTTGATATTTAAATACTCTTAAGAAACGACCAGTCTGAGGCTG
TAATGTCGTCCAAATTCGGAAGTTGAGAAAACATTTGTGAATCCCCAATATCTTCCTGATGTTGTGGTTG
AATCTTATCTGAATGGAAATGATGTCGTGGTTCATTAGAAATGGCCTCTGGCTGTGTTCTGTTATCTTGA
AATAGAGGGGATTGTTTATCTCCCAGATAAAAACGCCATTCTCTGCTTGAGGAGCAGTGATGAGTTCCCC
TGTGTGTGAATCCATGATTGTTGCAGTTGATGTGGAGGTAGTATGAGCAGCCACAGTCTAGGTCTACACG
CTTACGCCTTATGGGTTTCTTCTTGGCTATCTTGTGTTGGACCTTGATTGATACTTGTGAACAGTGGCTC
GTAGAGGGTGACGAAGGTTGCATTCTTGAGAGCCCAATTTTTCAAGGATATGTTTTTTTCTTCGTCTAGA
TATTCCCTATATGAGGAGGTAGGTCCTGGATTGCAGAGGAAGATAGTGGGAATTCCCCCTTTAATTTGAA
TGGGCTTCCCGTACTTTGTGTTGCTTTGCCAGTCTCTCTGGGCCCCCATGAATTCCTTGAAGTGTTTTAA
ATAATGCGGGTCTACGTCATCAATGACGTTGTACCACGCATCATTACTGTACACCTTTGGGCTTAGGTCT
AGATGTCCACATAAATAATTATGTGGGCCTAGAGACCTGGCCCACATTGTTTTGCCTGTTCTGCTATCAC
CCTCAATGACAATACCTATCGGTCTCCATGGCCGCGCAGCGGAAGATACGACGTTCTCGGCGACCCACTC
TTCAAGTTCATCTGGAACTTGATTAAAAGAAGAAGAAAGAAATGGAGAAACATAAACTTCTAAAGGAGGA
CTAAAAATCCTATCTAAATTTGAACTTAAATTATGAAATTGTAAAATATAGTCCTTTGGGGCCTTCTCTT
TTAATATATTGAGGGCCTCGGATTTACTGCCTGAATTGAGTGCCTCGGCATATGCGTCGTTGGCAGATTG
CTGACCTCCTCTAGCTGATTTGCCATCGATTTGGAAAACTCCAAAATCAATGAAGTCTCCGTCTTTTTCC
ACGTAGGTCTTGACATCTGTTGAGCTCTTAGCTGCCTGAATGTTCGGATGGAAATGTGCTGACCTGTTTG
GGGATACCAGGTCGAAGAACCGTTGGTTCTTACATTGGTATTTGCCTTCGAATTGGATAAGCACATGGAG
ATGTGGTTCCCCATTCTCGTGGAGTTCTCTGCAAACTTTGATGTATTTTTTATTTGTTGGGGTTTCTAGG
TTTTTTAATTGGGAAAGGGCTTCCTCTTTAGAGAGAGAACAATTGGGATATGTTAGGAAATAATTTTTGG
CATATATTTTAAATAAACGAGGCATGTTGAAATGAATTGGTGTCCCTCAAAGCTCTATGGCAATCGGTGT
CTCGGTGTCTTACTTATACCTGGACACCTAATGGCTATTTGGTAATTTTGTAAAAGTACAATTCAATTCA
AAATTCAAAATTCAAAAATCAAATCATTAAAGCGGTCATCCGTATAATATT

>JX128099.1
ACCGGATGGCCGCGCCTTTTCTTTTTATGTGGTCCCCACGAGGGTTCCACAGACGTCACTATCAACCAAT
CAAATTGCATCCTCAAACGTTAGATAAGTGTTCATTTGTCTTTATATACTTGGTCCCCAATTAATCTGTC
TTGCAATATGTGGGACCCACTTCTAAATGAATTTCCTGAATCTGTTCACGGATTTCGTTGTATGTTAGCT
ATTAAATATTTGCAGTCCGTTGAGGAAACTTACGAGCCCAATACATTGGGCCACGATTTAATTAGGGATC
TTATATCTGTTGTAAGGGCCCGTGACTATGTCGAAGCGACCAGGCGATATAATCATTTCCACGCCCGCCT
CGAAGGTTCGCCGAAGGCTGAACTTCGACAGCCCATACAGCAGCCGTGCTGCTGTCCCCATTGTCCAAGG
CACAAACAAGCGACGATCATGGACGTACAGGCCCATGTACCGGAAGCCCAGAATATACAGAATGTATCGA
AGCCCTGATGTTCCTCGTGGATGTGAAGGCCCATGTAAAGTCCAGTCTTATGAGCAACGAGATGATATTA
AGCATACTGGTATTGTTCGTTGTGTTAGTGATGTTACTCGTGGATCTGGAATTACTCACAGAGTGGGTAA
GAGGTTCTGTGTTAAATCGATATATTTTTTAGGTAAAGTCTGGATGGATGAAAATATCAAGAAGCAGAAT
CACACTAATCAGGTCATGTTCTTCTTGGTTCGTGATAGAAGGCCCTATGGAAACAGCCCAATGGATTTTG
GACAGGTTTTTAATATGTTCGATAATGAGCCCAGTACCGCAACTGTGAAGAATGATTTGCGGGATAGGTT
TCAAGTGATGAGGAAATTTCATGCTACAGTTATTGGTGGGCCCTCTGGAATGAAGGAACAGGCATTAGTT
AAGAGATTTTTTAGAATTAACAGTCATGTAACTTATAATCATCAGGAGGCAGCCAAGTATGAGAACCATA
CTGAAAACGCCTTGTTATTGTATATGGCATGTACGCATGCCTCTAATCCAGTGTATGCAACTATGAAAAT
ACGCATCTATTTCTATGATTCAATATCAAATTAATAAAATTTATATTTTATATCATGAGTTTCTGTTACA
TTTATTGTGTTTTCAAGTACATCATACAATACATGATCAACTGCTCTGATTACATTGTTAATTGAAATTA
CACCAAGACTATCTAAATACTTAAGAACTTGATATCTAAATACTCTTAAGAAACGACCAGTCTGAGGCTG
TAATGTCGTCCAAATTCGGAAGTTGAGAAAACATTTGTGAATCCCCAATACCTTCCTGATGTTGTGGTTG
AATCTTATCTGAATGGAAATGATGTCGTGGTTCATTAGAAATGGCCTCTGGCTGTGTTCTGTTATCTTGA
AATAGAGGGGATTGTTTATCTCCCAGATAAAAACGCCATTCTCTGCTTGAGGAGCAGTGATGAGTTCCCC
TGTGCGTGAATCCATGATTGTTGCAGTTGATGTGGAGGTAGTATGAGCAGCCACAGTCTAGGTCTACACG
CTTACGCCTTATTGGTTTCTTCTTGGCTATCTTGTGTTGGACCTTGATTGATACTTGCGAACAGTGGCTC
GTAGAGGGTGACGAAGATTGCATTCTTCAGAGCCCAATTTTTCAAGGATATGTTTTTTTCTTCGTCTAGA
TATTCCCTATATGAGGAGGTAGGTCCTGGATTGCAGAGGAAGATAGTGGGAATTCCCCCTTTAATTTGAA
TGGGCTTCCCGTACTTTGTGTTGCTTTGCCAGTCCCTCTGGGCCCCCATGAATTCCTTGAAGTGCTTTAA
ATAATGCGGGTCTACGTCATCAATGACGTTGTACCACACATCATTACTGTACACCTTTGGGCTTAGGTCT
AGATGTCCACATAAATAATTATGTGGGCCTAGAGACCTGGCCCACATTGTTTTGCCTGTTCTGCTATCAC
CCTCAATGACAATACTTATGGGTCTCCATGGCCGCGCAGCGGAAGATACGACATTCGTGGCGACCCACTC
TTCAAGTTCATCTGGAACTTGATTAAAAGAAGAAGAAAGAAATGGAGAAACATAAACTTCTAAAGGAGGA
CTAAAAATCCTATCTAAATTTGAACTTAAATTATGAAATTGTAAAATATAGTCCTTTGGGGCCTTCTCTT
TTAATATATTGAGGGCCTCGGATTTACTGCCTGAATTGAGTGCCTCGGCATATGCGTCGTTGGCAGATTG
CTGACCTCCTCTAGCTGATCTGCTATCGATTTGGAAAACTCCAAAATCAATGAAGTCTCCGTCTTTCTCC
ACGTAGGTCTTGACATCTGTTGAGCTCTTAGCTGCCTGAATGTTCGGATGGAAATGTGCTGACCTGTTTG
GGGATACCAGGTCGAAGAACCGTTGGTTCTTACATTGGTATTTGCCTTCGAATTGGATAAGCACATGGAG
ATGTGGTTCCCCATTCTCGTGGAGTTCTCTGCAAACTTTGATGTATTTTTTATTTGTTGGGGTTTCTAGG
TTTTTTAATTGGGAAAGTGCTTCCTCTTTAGAGAGAGAACAATTGGGATATGTTAGGAAATAATTTTTGG
CATATATTTTAAATAAACGAGGCATGTTGAAATGAATTGGTGTCCCTCAAAGCTCTATGGCAATCGGTGT
ATCGGTGTCTTACTTATACCTGGACACCTAATGGCTATTTGGTAATTTTGTAAAAGTACATTGCAATTCA
AAATTCAAAATTCAAAAATCAAATCATTAAAGCGGCCATCCGTATAATATT

>JQ867092.1
ACCGGATGGCCGCGCCTTTTCTTTTTATGTGGTCCCCACGAGGGTTCCACAGACGTCACTGTCAACCAAT
CAAATTGCATCCTCAAACGTTAGATAAGTGTTCATTTGTCTTTATATACTTGGTCCCCAATCAATCTGTC
TTGCAATATGTGGGATCCACTTCTAAATGAATTTCCTGAATCTGTTCACGGATTTCGTTGTATGTTAGCT
ATTAAATATTTGCAGTCCGTTGAGGAAACTTACGAGCCCAATACATTGGGCCACGATTTAATTAGGGATC
TTATATCTGTTGTAAGGGCCCGTGACTATGTCGAAGCGACCAGGCGATATAATCATTTCCACGCCCGCCT
CGAAGGTTCGCCGAAGGCTGAACTTCGACAGCCCATACAGCAGCCGTGCTGCTGTCCCCATTGTCCAAGG
CACAAACAAGCGACGATCATGGACGTACAGGCCCATGTACCGGAAGCCCAGAATATACAGAATATATCGA
AGCCCTGATGTTCCTCGTGGATGTGAAGGCCCATGTAAAGTCCAGTCTTATGAGCAACGGGATGATATTA
AGCATACTGGTATTGTTCGTTGTGTTAGTGATGTTACTCGTGGATCTGGAATTACTCACAGAGTGGGTAA
GAGGTTCTGTGTTAAATCGATATATTTTTTAGGTAAAGTCTGGATGGATGAAAATATCAAGAAGCAGAAT
CACACTAATCAGGTCATGTTCTTCTTGGTTCGTGATAGAAGGCCCTATGGAAACAGCCCAATGGATTTTG
GACAGGTTTTTAATATGTTCGATAATGAGCCCAGTTCCGCAACTGTGAAGAATGATTTGCGGGATAGGTT
TCAAGTGATGAGGAAATTTCATGCTACAGTTATTGGTGGGCCCTCTGGAATGAAGGAACAGGCATTAGTT
AAGAGATTTTTTAGAATTAACAGTCATGTAACTTATAATCATCAGGAGGCAGCCAAGTATGAGAACCATA
CTGAAAACGCCTTGTTATTGTATATGGCATGTACGCATGCCTCTAATCCAGTGTATGCAACTATGAAAAT
ACGCATCTATTTCTATGATTCAATATCAAATTAATAAAATTTATATTTTATATCATGAGTTTCTGTTACA
TTTATTGTGTTTTCAAGTACATCATACAATACATGATCAACTGCTGTGATTACATTGTTAATTGAAATTA
CACCAAGACTATCTAAATACTTAAGAACTTGATATCTAAATACTCTTAAGAAACGACCAGTCTGAGGCTG
TAATGTCGTCCAAATTCGGAAGTTGAGAAAACATTTGTGAATCCCCAATACCTTCCTGATGTTGTGGTTG
AATCTTATCTGAATGGAAATGATGTCGTGGTTCATTAGAAATGGCCTCTGGCTGTGTTCTGTTATCTTGA
AATAGAGGGGATTGTTTATCTCCCAGATAAAAACGCCATTCTCTGCTTGAGGAGCATTGATGAGTTCCCC
TGTGCGTGAATCCATGATTGTTGCAGTTGATGTGGAGGTAGTATGAGCAGCCACAGTCTAGGTCTACACG
CTTACGCCTTATTGGTTTCTTCTTGGCTATCTTGTGTTGGACCTTGATTGATACTTGCGAACAGTGGCTC
GTAGAGGGTGACGAAGATTGCATTCTTCAGAGCCCAATTTTTCAAGGATATGTTTTTTTCTTCGTCTAGA
TATTCCCTATATGAGGAGGTAGGTCCTGGATTGCAGAGGAAGATAGTGGGAATTCCCCCTTTAATTTGAA
TGGGCTTCCCGTACTTTGTGTTGCTTTGCCAGTCCCTCTGGGCCCCCATGAATTCCTTGAAGTGCTTTAA
ATAATGCGGGTCTACGTCATCAATGACGTTGTACCACACATCATTACTGTACACCTTTGGGCTTAGGTCT
AGATGTCCACATAAATAATTATGTGGGCCTAGAGACCTGGCCCACATTGTTTTGCCTGTTCTGCTATCAC
CCTCAATGACAATACCTATGGGTCTCCATGGCCGCGCAGCGGAAGATACGACATTCGTGGCGACCCACTC
TTCAAGTTCATCTGGAACTTGATTAAAAGAAGAAGAAAGAAATGGAGAAACATAAACTTCTAAAGGAGGA
CTAAAAATCCTATCTAAATTTGAACTTAAATTATGAAATTGTAAAATATAGTCCTTTGGGGCCTTCTCTT
TTAATATATTGAGGGCCTCGGATTTACTGCCTGAATTGAGTGCCTCGGCATATGCGTCGTTGGCAGATTG
CTGACCTCCTCTAGCTGATCTGCTATCGATTTGGAAAACTCCAAAATCAATGAAGTCTCCGTCTTTCTCC
ACGTAGGTCTTGACATCTGTTGAGCTCTTAGCTGCCTGAATGTTCGGATGGAAATGTGCTGACCTGTTTG
GGGATACCAGGTCGAAGAACCGTTGGTTCTTACATTGGTATTTGCCTTCGAATTGGATAAGCACATGGAG
ATGTGGTTCCCCATTCTCGTGGAGTTCTCTGCAAACTTTGATGTATTTTTTATTTGTTGGGGTTTCTAGG
TTTTTTAATTGGGAAAGTGCTTCCTCTTTAGAGAGAGAACAATTGGGATATGTTAGGAAATAATTTTTGG
CATATATTTTAAATAAACGAGGCATGTTGAAATGAATTGGTGTCCCTCAGAGCTCTATGGCAATCGGTGT
ATCGGTGTCTTACTTATACCTGGACACCTAATGGCTATTTGGTAATTTTGTAAAAGTACATTGCAATTCA
AAATTCAAAATTCAAAAATCAAATCATTAAAGCGGCCATCCGTATAATATT

>GU434144.1
ACCGGATGGCCGCGCCTTTTCTTTTTATGTGGTCCCCACGAGGGTTCCACAGACGTCACTGTCAACCAAT
CAAATTGCATCCTCAAACGTTAGATAAGTGTTCATTTGTCTTTATATACTTGGTCCCCAAGTAGTTTGTC
TTGCACTATGTGGGATCCACTTCTAAATGAATTTCCTGAATCTGTACACGGATTTCGTTGTATGTTAGCT
ATTAAATATTTGCAGTCCGTTGAGGAAACTTACGAGCCCAATACATTGGGCCACGATTTAATTAGGGATC
TTATATCTGTTGTAAGGGCCCGTGACTATGTCGAAGCGACCAGGCGATATAATCATTTCCACGCCCGTCT
CGAAGGTTCGCCGAAGGCTGAACTTCGACAGCCCATACAGCAGCCGTGCTGCTGTCCCCATTGTCCAAGG
CACAAACAAGCGACGATCATGGACGTACAGGCCCATGTACCGGAAGCCCAGAATATACAGAATGTATCGA
AGCCCTGATGTTCCTCGTGGATGTGAAGGCCCATGTAAAGTCCAGTCTTATGAGCAACGGGATGATATTA
AGCATACTGGTATTGTTCGTTGTGTTAGTGATGTTACTCGTGGATCTGGAATTACTCACAGAGTGGGTAA
GAGGTTCTGTGTTAAATCGATATATTTTTTAGGTAAAGTCTGGATGGATGAAAATATTAAGAAGCAGAAT
CACACTAATCAGGTCATGTTCTTCTTGGTTCGTGATAGAAGGCCTTATGGAAACAGCCCAATGGATTTTG
GACAGGTTTTTAATATGTTCGATAATGAGCCCAGTACCGCAACCGTGAAGAATGATTTGCGGGATAGGTT
TCAAGTGATGAGGAAATTTCATGCTACAGTTATTGGTGGGCCCTCTGGAATGAAGGAACAGGCATTAGTT
AAGAGATTTTTTAGAATTAACAGTCATGTAACTTATAATCATCAGGAGGCAGCCAAGTATGAGAACCATA
CTGAAAACGCCTTGTTATTGTATATGGCATGTACGCATGCCTCTAATCCAGTGTATGCAACTATGAAAAT
ACGCATCTATTTCTATGATTCAATATCAAATTAATAAAATTTATATTTTATATCATGAGTTTCTGTTACA
TTTATTGTGTTTTCAAGTACATCATACAATACATGATCAACTGCTCTGATTACATTGTTAATTGAAATTA
CACCAAGACTATCTAAATACTTAAGAACTTGATATCTAAATACTCTTAAGAAACGACCAGTCTGAGGCTG
TAATGTCGTCCAAATTCGGAAGTTGAGAAAACATTTGTGAATCCCCAATATCTTCCTGATGTTGTGGTTG
AATCTTATCTGAATGGAAATGATGTCGTGGTTCATTAGAAATGGCCTCTGGCTGTGTTCTGTTATCTTGA
AATAGAGGGGATTGTTTATCTCCCAGATAAAAACGCCATTCTCTGCTTGAGGAGCAGTGATGAGTTCCCC
TGTGCGTGAATCCATGATTGTTGCAGTTGATGTGGAGGTAGTATGAGCAGCCACAGTCTAGGTCTACACG
CTTACGCCTTATTGGTTTCTTCTTGGCTATCTTGTGTTGGACCTTGATTGATACTTGCGAACAGTGGCTC
GTAGAGGGTGACGAAGGTTGCATTCTTGAGAGCCCAATTTTTCAAGGATATGTTTTTTTCTTCGTCTAGA
TATTCCCTATATGAGGAGGTAGGTCCTGGATTGCAGAGGAAGATAGAGGGAATTCCCCCTTTAATTTGAA
TGGGCTTCCCGTACTTTGTGTTGCTTTGCCAGTCCCTCTGGGCCCCCATGAATTCCTTGAAGTGCTTTAA
ATAATGCGGGTCTACGTCATCAATGACGTTGTACCACGCATCATTACTGTACACCTTTGGGCTTAGGTCT
AGATGTCCACATAAATAATTATGTGGGCCTAGAGACCTGGCCCACATTGTTTTGCCTGTTCTGCTATCAC
CCTCAATGACAATACTTATGGGTCTCCATGGCCGCGCAGCGGAAGATACGACGTTCTCGGCGACCCACTC
TTCAAGTTCATCTGGAACTTGATTAAAAGAAGAAGAAAGAAATGGAGAAACATAAACTTCTAAAGGAGGA
CTAAAAATCCTATCTAAATTTGAACTTAAATTATGAAATTGTAAAATATAGTCCTTTGGGGCCTTCTCTT
TTAATATATTGAGGGCCTCGGATTTACTGCCTGAATTGAGTGCCTCGGCATATGCGTCGTTGGCAGATTG
CTGACCTCCTCTAGCTGATCTGCCATCGATTTGGAAAACTCCAAAATCAATGAAGTCTCCGTCTTTCTCC
ACGTAGGTCTTGACATCTGTTGAGCTCTTAGCTGCCTGAATGTTCGGATGGAAATGTGCTGACCTGTTTG
GGGATACCAGGTCGAAGAACCGTTGGTTCTTACATTGGTATTTGCCTTCGAATTGGATAAGCACATGGAG
ATGTGGTTCCCCATTCTCGTGGAGTTCTCTGCAAACTTTGATGTATTTTTTATTTGTTGGGGTTTCTAGG
TTTTTTAATTGGGAAAGTGCTTCCTCTTTAGAGAGAGAACAATTGGGATATGTTAGGAAATAATTTTTGG
CATATATTTTAAATAAACGAGGCATGTTGAAATGAATTGGTGTCCCTCAAAGCTCTATGGCAATCGGTGT
ATCGGTGTCTTACTTATACCTGGACACCGAATGGCTATTTGGTAATTTTGTAAAAGTACATTGCAATTCA
AAATTCAAAATTCAAAAATCAAATCATTAAAGCGGCCATCCGTATAATATT

>GU434142.1
ACCGGATGGCCGCGCCTTTTCTTTTTACGTGGTCCCCACGAGGGTTCCACAGACGTTACTGTCAACCAAT
CAAATTGCATCCTCAAACGTTAGATAAGTGTTCATTTGTCTTTATATACTTGGTCCCCAAGTAGTTTGTC
TTGCACTATGTGGGATCCACTTCTAAATGAATTTCCTGAATCTGTTCACGGATTTCGTTGTATGTTAGCT
ATTAAATATTTGCAGTCCGTTGAGGAAACTTACGAGCCCAATACATTGGGCCACGATTTAATTAGGGATC
TTATATCTGTTGTAAGGGCCCGTGACTATGTCGAAGCGACCAGGCGATATAATCATTTCCACGCCCGTCT
CGAAGGTTCGCCGAAGGCTGAACTTCGACAGCCCATACAGCAGCCGTGCTGCTGTCCCCATTGTCCAAGG
CACAAACAAGCGACGATCATGGACGTACAGGCCCATGTACCGGAAGCCCAGAATATACAGAATGTATCGA
AGCCCTGATGTTCCTCGTGGATGTGAAGGCCCATGTAAAGTCCAGTCTTATGAGCAACGGGATGATATTA
AGCATACTGGTATTGTTCGTTGTGTTAGTGATGTTACTCGTGGATCTGGAATTACTCACAGAGTGGGTAA
GAGGTTCTGTGTTAAATCGATATATTTTTTAGGTAAAGTCTGGATGGATGAAAATATTAAGAAGCAGAAT
CACACTAATCAGGTCATGTTCTTCTTGGTTCGTGATAGAAGGCCTTATGGAAACAGCCCAATGGATTTTG
GACAGGTTTTTAATATGTTCGATAATGAGCCCAGTACCGCAACCGTGAAGAATGATTTGCGGGATAGGTT
TCAAGTGATGAGGAAATTTCATGCTACAGTTATTGGTGGGCCCTCTGGAATGAAGGAACAGGCATTAGTT
AAGAGATTTTTTAGAATTAACAGTCATGTAACTTATAATCATCAGGAGGCAGCCAAGTATGAGAACCATA
CTGAAAACGCCTTGTTATTGTATATGGCATGTACGCATGCCTCTAATCCAGTGTATGCAACTATGAAAAT
ACGCATCTATTTCTATGATTCAATATCAAATTAATAAAATTTATATTTTATATCATGAGTTTCTGTTACA
TTTATTGTGTTTTCAAGTACATCATACAATACATGATCAACTGCTCTGATTACATTGTTAATTGAAATTA
CACCAAGACTATCTAAATACTTAAGAACTTGATATCTAAATACTCTTAAGAAACGACCAGTCTGAGGCTG
TAATGTCGTCCAAATTCGGAAGTTGATAAAACATTTGTGAATCCCCAATACCTTCCTGATGTTGTGGTTG
AATCTTATCTGAATGGAAATGATGTCGTGGTTCATTAGAAATGGCCTCTGGCTGTGTTCTGTTATCTTGA
AATAGAGGGGATTGTTTATCTCCCAGATAAAAACGCCATTCTCTGCTTGAGGAGCAGTGATGAGTTCCCC
TGTGCGTGAATCCATGATTGTTGCAGTTGATGTGGAAGTAGTATGAGCAGCCACAGTCTAGGTCTACACG
CTTACGCCTTATTGGTTTCTTCTTGGCTATCTTGTGTTGGACCTTGATTGATACTTGCGAACAGTGGCTC
GTAGAGGGTGACGAAGGTTGCATTCTTGAGAGCCCAATTTTTCAAGGATATGTTTTTTTCTTCGTCTAGA
TATTCCCTATATGAGGAGGTAGGTCCTGGATTGCAGAGGAAGATAGTGGGAATTCCCCCTTTAATTTGAA
TGGGCTTCCCGTACTTTGTGTTGCTTTGCCAGTCCCTCTGGGCCCCCATTAATTCCTTGAAGTGCTTTAA
ATAATGCGGGTCTACGTCATCAATGACGTTGTACCACGCATCATTACTGTACACCTTTGGGCTTAGGTCT
AGATGTCCACATAAATAATTATGTGGGCCTAGAGACCTGGCCCACATTGTTTTGCCTGTTCTGCTATCAC
CCTCAATGACAATACTTATGGGTCTCCATGGCCGCGCAGCGGAAGATACGACGTTCTCGGCGACCCACTC
TTCAAGTTCATCTGGAACTTGATTAAAAGAAGAAGAAAGAAATGGAGAAACATAAACTTCTAAAGGAGGA
CTAAAAATCCTATCTAAATTTGAACTTAAATTATGAAATTGTAAAATATAGTCCTTTGGGGCCTTCTCTT
TTAATATATTGAGGGCCTCGGATTTACTGCCTGAATTGAGTGCCTCGGCATATGCGTCGTTGGCAGATTG
TTGACCTCCTCTAGTTGATCTGCCATCGATTTGGAAAACTCCAAAATCAATGAAGTCTCCGTCTTTCTCC
ACGTAGGTCTTGACATCTGTTGAGCTCTTAGCTGCCTGAATGTTCGGATGGAAATGTGCTGACCTGTTTG
GGGATACCAGGTCGAAGAACCGTTGGTTCTTACATTGGTATTTGCCTTCGAATTGGATAAGCACATGGAG
ATGTGGTTCCCCATTCTCGTGGAGTTCTCTGCAAACTTTGATGTATTTTTTATTTGTTGGGGTTTCTAGG
TTTTTTAATTGGGAAAGTGCTTCCTCTTTAGAGAGAGAACAATTGGGATATGTTAGGAAATAATTTTTGG
CATATATTTTAAATAAACGAGGCATGTTGAAATGAATTGGTGTCCCTCAAAGCTCTATGGCAATCGGTGT
ATCGGTGTCTTACTTATACCTGGACACCTAATGGCTATTTGGTAATTTTGTAAAAGTACATTGCAATTCA
AAATTCAAAATTCAAAAATCAAATCATTAAAGCGGCCATCCGTATAATATT

>GU434141.1
ACCGGATGGCCGCGCCTTTTCTTTTTATGTGGTCCCCACGAGGGTTCCACAGACGTCACTGTCAACCAAT
CAAATTGCATCCTCAAACGTTAGATAAGTGTTCATTTGTCTTTATATACTTGGTCCCCAAGTAGTCTGTC
TTGCAATATGTGGGATCCACTTCTAAATGAATTTCCTGAATCTGTTCACGGATTTCGTTGTATGTTAGCT
ATTAAATATTTACAGTCCGTTGAGGAAACTTACGAGCCCAATACATTGGGCCACGATTTAATTAGGGATC
TTATATCTGTTGTAAGGGCCCGTGACTATGTCGAAGCGACCAGGCGATATAATCATTTCCACGCCCGCCT
CGAAGGTTCGCCGAAGGCTGAACTTCGACAGCCCATACAGCAGCCGTGCTGCTGTCCCCATTGTCCAAGG
CACAAACAAGCGACGATCATGGACGTACAGGCCCATGTACCGGAAGCCCAGAATATACAGAATGTATCGA
AGCCCTGATGTTCCTCGTGGATGTGAAGGCCCATGTAAAGTCCAGTCTTATGAGCAACGGGATGATATTA
AGCATACTGGTATTGTTCGTTGTGTTAGTGATGTTACTCGTGGATCTGGAATTACTCACAGAGTGGGTAA
GAGGTTCTGTGTTAAATCGATATATTTTTTAGGTAAAGTCTGGATGGATGAAAATATCAAGAAGCAGAAT
CACACTAATCAGGTCATGTTCTTCTTGGTTCGTGATAGAAGGCCCTATGGAAACAGCCCAATGGATTTTG
GACAGGTTTTTAATATGTTCGATAATGAGCCCAGTACCGCAACTGTGAAGAATGATTTGCGGGATAGGTT
TCAAGTGATGAGGAAATTTCATGCTACAGTTATTGGTGGGCCCTCTGGAATGAAGGAACAGGCATTAGTT
AAGAGATTTTTTAGAATTAACAGTCATGTAACTTATAATCATCAGGAGGCAGCCAAGTATGAGAACCATA
CTGAAAACGCCTTGTTATTGTATATGGCATGTACGCATGCCTCTAATCCAGTGTATGCAACTATGAAAAT
ACGCATCTATTTCTATGATTCAATATCAAATTAATAAAATTTATATTTTATATCATGAGTTGCTGTTACA
TTTATTGTGTTTTCAAGTACATCATACAATACATGATCAACTGCTCTGATTACATTGTTAATTGAAATTA
CACCAAGACTATCTAAATACTTAAGAACTTGATATCTAAATACTCTTAAGAAACGACCAGTCTGAGGCTG
TAATGTTGTCCAAATTCGGAAGTTGAGAAAACATTTGTGAATCCCCAATGCCTTCCTGATGTTGTGGTTG
AATCTTATCTGAATGGAAATGATGTCGTTGTTCATTAGAAATGGCCTCTGGCTGTGTTCTGTTATCTTGA
AATAGAGGGGATTGTTTATCTCCCAGATAAAAACGCCATTCTCTGCTTGAGGAGCAGTGATGAGTTCCCC
TGTGCGTGAATCCATGATTGTTGCAGTTGATGTGGAGGTAGTATGAGCAGCCACAGTCTAGGTCTACACG
CTTACGCCTTATTGGTTTCTTCTTGGCTATCTTGTGTTGGACCTTGATTGATACTTGCGAACAGTGGCTC
GTAGAGGGTGATGAAGATTGCATTCTTGAGAGCCCAATTTTTCAAGGATATGTTTTTTTCTTCGTCTAGA
TATTCCCTATATGAGGAGGTAGGTCCTGGATTGCAGAGGAAGATAGTGGGAATTCCCCCTTTAATTTGAA
TGGGCTTCCCGTACTTTGTGTTGCTTTGCCAGTCCCTCTGGGCCCCCATGAATTCCTTGAAGTGCTTTAA
ATAATGCGGGTCTACGTCATCAATGACGTTGTACCACACATCATTACTGTACACCTTTGGGCTTAGGTCT
AGATGTCCACATAAATAATTATGTGGGCCTAGAGACCTGGCCCACATTGTTTTGCCTGTTCTGCTATCAC
CCTCAATGACAATACTTATGGGTCTCCATGGCCGCGCAGCGGAAGATACGACGTTCTCGGCGACCCACTC
GTCAAGTTCATCTGGAACTTGATTAAAAGAAGAAGAAAGAAATGGAGAAACATAAACTTCTAAAGGAGGA
CTAAAAATCCTATCTAAATTTGAACTTAAATTATGAAATTGTAAAATATAGTCCTTTGGGGCCTTCTCTT
TTAATATATTGAGGGCCTCGGATTTACTGCCTGAATTGAGTGCCTCGGCATATGCGTCGTTGGCAGATTG
CTGACCTCCTCTAGCTGATCTGCTATCGATTTGGAAAACTCCAAAATCAATGAAGTCTCCGTCTTTCTCC
ACGTAGGTCTTGACATCTGTTGAGCTCTTAGCTGCCTGAATGTTCGGATGGAAATGTGCTGACCTGTTTG
GGGATACCAGGTCAAAGAACCGTTGGTTCTTACATTGGTATTTGCCTTCGAATTGGATAAGCACATGGAG
ATGTGGTTCCCCATTCTCGTGGAGTTCTCTGCAAACTTTGATGTATTTTTTATTTGTTGGGGTTTCTAGG
TTTTTTAATTGGGAAAGTGCTTCCTCTTTAGAGAGAGAACAATTGGGATATGTTAGGAAATAATTTTTGG
CATATATTTTAAATAAACGAGGCATGTTGAAATGAATTGGTGTCCCTCAAAGCTCTATGGCAATCGGTGT
ATCGGTGTCTTACTTATACCTGGACACCTAATGGCTATTTGGTAATTTTGTAAAAGTACATTGCAATTCA
AAATTCAAAATTCAAAAATCAAATCAATAAAGCGGCCATCCGTATAATATT

>AY594174.1
ACCGGATGGCCGCGCCTTTTCCTTTTATGTGGTCCCCACGAGGGTTACACAGACGTCACTGTCAACCAAT
CAAATTGCATCCTCAAACGTTAGATAAGTGTGCATTTGTCTTTATATACTTGGTCCCCAAGTTTTTTGTC
TTGCAATATGTGGGACCCACTTCTTAATGAATTTCCTGAATCTGTTCACGGATTTCGTTGTATGTTAGCT
ATTAAATATTTGCAGTCCGTTGAGGAAACTTACGAGCCCAATACATTGGGCCACGATTTAATTAGGGATC
TTATATCTGTTGTAAGGGCCCGTGACTATGTCGAAGCGACCAGGCGATATAATCATTTCCACGCCCGTCT
CGAAGGTTCGCCGAAGGCTGAACTTCGACAGCCCATACAGCAGCCGTGCTGCTGTCCCCATTGTCCAAGG
CACAAACAAGCGACGATCATGGACGTACAGGCCCATGTACCGAAAGCCCAGAATATACAGAATGTATCGA
AGCCCTGATGTTCCTCGTGGATGTGAAGGCCCATGTAAAGTCCAGTCTTATGAGCAACGGGATGATATTA
AGCATACTGGTATTGTTCGTTGTGTTAGTGATGTTACTCGTGGATCTGGAATTACTCACAGAGTGGGTAA
GAGGTTCTGTGTTAAATCGATATATTTTTTAGGTAAAGTCTGGATGGATGAAAATATCAAGAAGCAGAAT
CACACTAATCAGGTCATGTTCTTCTTGGTCCGTGATAGAAGGCCCTATGGAAGCAGCCCAATGGATTTTG
GACAGGTTTTTAATATGTTCGATAATGAGCCCAGTACCGCAACCGTGAAGAATGATTTGCGGGATAGGTT
TCAAGTGATGAGGAAATTTCATGCTACAGTTATTGGTGGGCCCTCTGGAATGAAGGAACAGGCATTAGTT
AAGAGATTTTTTAAAATTAACAGTCATGTAACTTATAATCATCAGGAGGCAGCCAAGTACGAGAACCATA
CTGAAAACGCCTTGTTATTGTATATGGCATGTACGCATGCCTCTAATCCAGTGTATGCAACTATGAAAAT
ACGCATCTATTTCTATGATTCAATATCAAATTAATAAAATTTATATTTTATATCATGAGTTTCTGTTACA
TTTATTGTGTTTTCAAGTACATCATACAATACATGATCCACTGCTCTGATTACATTGTTAATGGAAATTA
CACCAAGACTATCTAAATACTTAAGAACTCCATATCTAAATACTCTTAAGAAACGACCAGTCTGAGGCTG
TAATGTCGTCCAAATTCGGAAGTTGAGAAAACATTTGTGAATCCCCATTACCTTCCTGATGTTGTGGTTG
AATCTTATCTGAATGGAAATGATGTCGTGGTTCATTAGAAATGGCCTCTGACTGTGTTCTGTTATCTTGA
AATAGAGGGGATTGTTTATCTCCCAGATAAAAACGCCATTCTCTGCCTGAGGAGCAGTGATGAGTTCCCC
TGTGCGTGAATCCATGATTATTGCAGTTGAGGTGGAGGTAGTATGAGCATCCACAGTCTAGGTCTACACG
CTTACGCCTTATTGGTTTCTTCTTGGCTATCTTGTGTTGGACCTTGATTGATACTTGCGAACAGTGGCTC
GTAGAGGGTGACGAAGGTTGCATTCTTGAGAGCCCAATTTTTCAAGGATATGTTTTTTTCTTCGTCTAGA
TATTCCCTATATGAGGAGGTAGGTCCTGGATTGCAGAGGAAGATAGTGGGAATTCCCCCTTTAATTTGAA
TGGGCTTCCCGTACTTTGTGTTGCTTTGCCAGTCCCTCTGGGCCCCCATGAATTCCTTTAAGTGTTTTAA
ATAATGCGGGTCTACGTCATCAATGACGTTATACCACGCATCATTACTGTACACCTTTGGGCTTAGGTCT
AGATGTCCACATAAATAATTATGTGGGCCTAGAGACCTGGCCCACATTGTTTTGCCTGTTCTGCTATCAC
CCTCAATGACAATACTTATGGGTCTCCATGGCCGCGCAGCGGAATACACGACGTTCTCGGCGACCCACTC
TTCAAGTTCATCTGGAACTTGATTAAAAGAAGAAGAAAGAAATGGAGAAACATAAACTTCTAAAGGAGGA
CTAAAAATCCTATCTAAATTTGAACTTAAATTATGAAATTGTAAAATATAGTCCTTTGGGGCCTTCTCTT
TTAATATATTGAGGGCCTCGGATATACTGCCTGAATTGAGTGCTTCGGCATATGCGTCGTTGGCAGATTG
CTGACCTCCTCTAGCTGATCTGCCATCGATTTGGAAAACTCCAAAATCAATGAAGTCTCCGTCTTTCTCC
ACGTAGGTCTTGACATCTGTTGAGCTCTTAGCTGCCTGAATGTTCGGATGGAAATGTGCTGACCTGTTTG
GGGATACCAGGTCGAAGAACCGTTGGTTCTTACATTGGTATTTTCCTTCGAATTGGATAAGCACATGGAG
ATGTGGTTCCCCATTCTCGTGGAGTTCTCTGCAAACTTTGATGTATTTTTTATTTGTTGGGGTTTCTATG
TTTTTTAATTGGGAAAGTGCTTCCTCTTTAGAGAGAGAACAATTGGGATATGTTAGGAAATAATTTTTGG
CATATATTTTAAATAAACGAGGCATGTTGAAATGAATCGGTGTCCCTCAAAGCTCTATGGCAATCGGTGT
ATCGGTGTCTTACTTATACCTGGACACCTAATGGCTATTTGGTAATTTCATAAATGTTCATTGCAATTCA
AAATTCAAAATTCAAAAATCAAATCATTAAAGCGGCCATCCGTATAATATT

>DQ144621.1
TAATATTACCGGATGGCCGCGCATTTTCCTTTTATGTGGTCCCCACGAGGGTTATACAGACGTCACTGTC
AACCAATCAAATTGCATCCTCAAACGTTAGATAAGTGTTCATTTGTCTTTATATACTTGGTCCCCAAGTA
TTTTGTCTTGCAATATGTGGGACCCTCTTCTAAATGAATTTCCTGAATCTGTTCACGGATTTCGTTGTAT
GTTAGCTATTAAATATTTGCAGTCCGTTGAGGAAACTTACGAGCCCAATACATTGGGCCACGATTTAATT
AGGGATCTTATATCTGTTGTAAGGGCCCGTGACTATGTCGAAGCGACCCGGCGATATAATCATTTCCACG
CCCGTCTCGAAGGTTCGCCGAAGGCTGAACTTCGACAGCCCATACAGCAGCCGTGCTGCTGTCCCCATTG
TCCAAGGCACAAACAAGCGACGATCATGGACGTACAGGCCCATGTACCGAAAGCCCAGAATATACAGAAT
GTATCGAAGCCCTGATGTTCCCCGTGGATGTGAAGGCCCATGTAAAGTGCAGTCTTATGAGCAACGGGAT
GATATTAAGCATACCGGTATTGTTCGTTGTGTCAGTGATGTTACTCGTGGATCTGGAATTACTCACAGAG
TGGGTAAGAGGTTCTGTGTTAAATCGATATATTTTTTAGGTAAAGTCTGGATGGATGAAAACATCAAGAA
GCAGAATCACACTAATCAGGTCATGTTCTTCTTGGTCCGTGATAGGAGGCCCTATGGAAACAACCCAATG
GATTTTGGACAGGTTTTTAATATGTTCGATAATGAGCCCAGTACCGCAACCGTGAAGAATGATTTGCGGG
ATAGGTTTCAAGTGATGAGGAAATTTCATGCTACAGTTATTGGTGGGCCCTCTGGAATGAAGGAACAGGC
ATTAGTTAAGAGATTTTTTAAAATTAACAGTCATGTAACTTATAATCATCAGGAGGCAGCCAAGTATGAG
AACCATACTGAAAACGCCTTGTTATTGTATATGGCATGTACGCATGCCTCTAATCCTGTGTATGCAACTA
TGAAAATACGCATCTATTTCTATGATTCAATATCAAATTAATAACATTTATATTTTATATCATGAGCTTC
TGTTACATTTATTGTGTTTTCAAGTACATCATACAATACATGATCAACTGCTCTGATTACATTGTTAATG
GAAATTACACCAAGACTATCTAAATACTTAAGAACTTCATATCTAAATACTCTTAAGAAACGACCAGTCT
GAGGCTGTAATGTCGTCCAAATTCGGAAGTTGAGAAAACATTTGTGAATCCCCAATACCTTCCTGATGTT
GTGGTTGAATCTTATCTGAATGGAAATGATGTCGTGGTTCATTAGAAATGGCCGCTGGCTGTGTTCTGTT
ATCTTGAAATAGAGGGGATTGTTTATCTCCCAGATAAAAACGCCATTCTCTGCCTGAGGAGCAGTGATGA
GTTCCCCTGTGCGTGAATCCATGATTGTTGCAGTTGAGGTGGAGGTAGTATGAGCAGCCACAGTCTAGGT
CTACACGCTTACGCCTTATTGGTTTCTTCTTGGCTATCTTGTGTTGGACCTTGATTGATACTTGCGAACA
GTGGTTCGTAGAGGGTGACGAAGGTTGCATTCTTGAGAGCCCAATTTTTCAAGGATATGTTTTTTTCTTC
ATCTAGATATTCCCTATATGAGGAGGTAGGTCCTGGATTGCAGAGAAAGATAGTGGGAATTCCCCCTTTA
ATTTGAATGGGCTTCCCGTACTTTGTGTTGCTTTGCCAGTCCCTCTGGGCCCCCATGAATTCCTTGAAGT
GCTTTAAATAATGCGGGTCTACGTCATCAATGACGTTGTACCACACATCGTTATTGTACACCTTTGGGCT
TAGGTCTAGATGTCCACATAAATAATTATGTGGGCCTAGAGACCTGGCCCACATTGTCTTGCCCGTTCTG
CTATCACCCTCAATGACAATACTTATGGGTCTCCATGGCCGCGCAGCGGAAGATACGACGTTCTCGGCGA
CCCACTCTTCAAGTTCATCTGGAACTTGATTAAAAGAAGAAGAAAGAAATGGAGAAACATAAACTTCTAA
AGGAGGACTAAAAATCCTATCTAAATTTGAACTTAAATTATGAAATTGTAAAATATAGTCCTTTGGGGCC
TTCTCTTTTAATATATTGAGGGCCTCGGATTTACTGCCTGAATTGAGTGCTTCGGCATATGCGTCGTTGG
CAGATTGTTGACCTCCTCTAGCTGATCTGCCATCGATTTGGAAAACTCCAAAATCAATGAATTCTCCGTC
TTTCTCCACGTAGGTCTTGACATCTGTTGAGCTCTTAGCTGCCTGAATGTTCGGATGGAAATGTGCTGAC
CTGTTTGGGGATACCAGGTCGAAGAACCGTTGGTTTTTACATTGGTATTTGCCTTCGAATTGGATAAGCA
CATGGAGATGTGGTTCCCCATTCTCGTGGAATTCTCTGCAAACTTTGATGTATTTTTTATTTGTTGGGGT
TTCTAGGTTTTTTAATTGGGAAAGTGCTTCCTCTTTAGAGAGATAACAATTGGGATATGTCAGGAAATAA
TTTTTGGCATATATTTTAAATAAACGAGGCATGTTGAAATGAATCGGTGTCCCTCAAAGCTCTATGGCAA
TCGGTGTATTGGTGTCTTACTTATACCTGGACACCTAATGGCTATATGGTAATTTCATAAATGTTTATTG
CAATTCAAAATTCAAACTTCAAAAATCAAATCATTAAAGCGGCCATCCGTA

>FJ012358.1
GTTGAAATGAATTGGTGTCCCTCAAAGCTCTATGGCAATCGGTGTATCGGTGTCTTACTTATACCTGGAC
ACCAAATGGCTATTTGGTAATTTTGTAAAAGTACATTGCAATTCAAAATTCAAAATTCAAAAATCAAATC
ATTAAAGCGGCCATCCGTATAATATTACCGGATGGCCGCGCCTTTTCTTTTTATGTGGTCCCCACGAGGG
TTCCACAGACGTCACTGTCAACCAATCAAATTGCATCCTCAAACGTTAGATAAGTGTTCATTTGTCTTTA
TATACTTGGTCCCCAAGTAGTTTGTCTTGCACTATGTGGGATCCACTTCTAAATGAATTTCCTGAATCTG
TTCACGGATTTCGTTGTATGTTAGCTATTAAATATTTGCAGTCCGTTGAGGAAACTTACGAGCCCAATAC
ATTGGGCCACGATTTAATTAGGGATCTTATATCTGTTGTAAGGGCCCGTGACTATGTCGAAGCGACCAGG
CGATATAATCATTTCCACGCCCGTCTCGAAGGTTCGCCGAAGGCTGAACTTCGACAGCCCATACAGCAGC
CGTGCTGCTGTCCCCATTGTCCAAGGCACAAACAAGCGACGATCATGGACGTACAGGCCCATGTACCGGA
AGCCCAGAATATACAGAATGTATCGAAGCCCTGATGTTCCTCGTGGATGTGAAGGCCCATGTAAAGTCCA
GTCTTATGAGCAACGGGATGATATTAAGCATACTGGTATTGTTCGTTGTGTTAGTGATGTTATTCGTGGA
TCTGGAATTACTCACAGAGTGGGTAAGAGGTTCTGTGTTAAATCGATATATTTTTTAGGTAAAGTCTGGA
TGGATGAAAATATTAAGAAGCAGAATCACACTAATCAGGTCATGTTCTTCTTGGTTCGTGATAGAAGGCC
TTATGGAAACAGCCCAATGGATTTTGGACAGGTTTTTAATATGTTCGATAATGAGCCCAGTACCGCAACC
GTGAAGAATGATTTGCGGGATAGGTTTCAAGTGATGAGGAAATTTCATGCTACAGTTATTGGTGGGCCCT
CTGGAATGAAGGAACAGGCATTAGTTAAGAGATTTTTTAGAATTAACAGTCATGTAACTTATAATCATCA
GGAGGCAGCCAAGTATGAGAACCATACTGAAAACGCCTTGTTATTGTATATGGCATGTACGCATGCCTCT
AATCCAGTGTATGCAACTATGAAAATACGCATCTATTTCTATGATTCAATATCAAATTAATAAAATTTAT
ATTTTATATCATGAGTTTCTGTTACATTTATTGTGTTTTCAAGTACATCATACAATACATGATCAACTGC
TCTGATTACATTGTTAATTGAAATTACACCAAGACTATCTAAATACTTAAGAACTTGATATCTAAATACT
CTTAAGAAACGACCAGTCTGAGGCTGTAATGTCGTCCAAATTCGGAAGTTGAGAAAACATTTGTGAATCC
CCAATACCTTCCTGATGTTGTGGTTGAATCTTATCTGAATGGAAATGATGTCGTGGTTCATTAGAAATGG
CCTCTGGCTGTGTTCTGTTATCTTGAAATAGAGGGGATTGTTTATCTCCCAGATAAAAACGCCATTCTCT
GCTTGAGGAGCAGTGATGAGTTCCCCTGTGCGTGAATCCATGATTGTTGCAGTTGATGTGGAGGTAGTAT
GAGCAGCCACAGTCTAGGTCTACACGCTTACGCCTTATTGGTTTCTTCTTGGCTATCTTGTGTTGGACCT
TGATTGATACTTGCGAACAGTGGCTCGTAGAGGGTGACGAAGGTTGCATTCTTGAGAGCCCAATTTTTCA
AGGATATGTTTTTTTCTTCGTCTAGATATTCCCTATATGAGGAGGTAGGTCCTGGATTGCAGAGGAAGAT
AGTGGGAATTCCCCCTTTAATTTGAATGGGCTTCCCGTACTTTGTGTTGCTTTGCCAGTCCCTCTGGGCC
CCCATGAATTCCTTGAAGTGCTTTAAATAATGCGGGTCTACGTCATCAATGACGTTGTACCACGCATCAT
TACTGTACACCTTTGGGCTTAGGTCTAAATGTCCACATAAATAATTATGTGGGCCTAGAGACCTGGCCCA
CATTGTTTTGCCTGTTCTGCTATCACCCTCAATGACAATACTTATGGGTCTCCATGGCCGCGCAGCGGAA
GATACGACGTTCTCGGCGACCCACTCTTCAAGTTCATCTGGAACTTGATTAAAAGAAGAAGAAAGAAATG
GAGAAACATAAACTTCTAAAGGAGGACTAAAAATCCTATCTAAATTGGAACTTAAATTATGAAATTGTAA
AATATAGTCCTTTGGGGCCTTCTCTTTTAATATATTGAGGGCCTCGGATTTACTGCCTGAATTGAGTGCC
TCGGCATATGCGTCGTTGGCAGATTGCTGACCTCCTCTAGCTGATCTGCCATCGATTTGGAAAACTCCAA
AATCAATGAAGTCTCCGTCTTTCTCCACGTAGGTCTTGACATCTGTTGAGCTCTTAGCTGCCTGAATGTT
CGGATGGAAATGTGCTGACCTGTTTGGGGATACCAGGTCGAAGAACCGTTGGTTCTTACATTGGTATTTG
CCTTCGAATTGGATAAGCACATGGAGATGTGGTTCCCCATTCTCGTGGAGTTCTCTGGAAACTTTGATGT
ATTTTTTATTTGTTGGGGTTTCTAGGTTTTTTAATTGGGAAAGTGCTTCCTCTTTAGAGAGAGAACAATT
GGGATATGTTAGGAAATAATTTTTGGCATATATTTTAAATAAACGAGGCAT

>AM409201.1
ACCGGATGGCCGCGCCTTTTCCTTTTATGTGGTCCCCACGAGGGTTCCACAGACGTCACTGTCAACCAAT
CAAATTGCATACTCAAACGTTAGATAAGTGTTCATTTGTCTTTATATACTTGGTCCCCAAGTATTTTGTC
TTGCAATATGTGGGACCCACTTCTAAATGAATTTCCTGAATCTGTTCACGGATTTCGTTGTATGTTAGCT
ATTAAATATTTGCAGTCCGTTGAGGAAACTTACGAGCCCAATACATTGGGCCACGATTTAATTAGGGATC
TTATATCTGTTGTAAGGGCCCGTGACTATGTCGAAGCGACCAGGCGATATAATCATTTCCACGCCCGTTT
CGAAGGTTCGCCGAAGGCTGAACTTCGACAGCCCATACAGCAGCCGTGCTGCTGTCCCCATTGTCCAAGG
CACAAACAAGCGACGATCATGGACGTACAGGCCCATGTACCGAAAGCCCAGAATATACAGAATGTATCGA
AGCCCTGATGTTCCCCGTGGATGTGAAGGCCCATGTAAAGTCCAGTCTTATGAGCAACGGGATGATATTA
AGCACACTGGTATTGTTCGTTGTGTTAGTGATGTTACTCGTGGATCTGGAATTACTCACAGAGTGGGTAA
GAGGTTCTGTGTTAAATCGATATATTTTTTAGGTAAAGTCTGGATGGATGAAAATATCAAGAAGCAGAAT
CACACTAATCAGGTCATGTTCTTTTTGGTCCGTGATAGAAGGCCCTATGGAAGCAGCCCAATGGATTTTG
GACAGGTTTTTAATATGTTCGATAATGAGCCCAGTACCGCAACCGTGAAGAATGATTTGCGTGATAGGTT
TCAAGTGATGAGAAAATTTCATGCAACAGTTATTGGTGGGCCCTCTGGAATGAAGGAACAGGCATTAGTT
AAGAGATTTTTTAAAATTAACAGTCATGTAACTTATAATCATCAGGAGGCAGCCAAGTACGAGAACCATA
CTGAAAACGCCTTATTATTGTATATGGCATGTACGCATGCCTCTAATCCAGTGTATGCAACTATGAAAAT
ACGCATCTATTTCTATGATTCAATATCAAATTAATAAAATTTATATTTTATATCATGAGTTTCTGTTACA
TTTATTGTGTTTTCAAGTACATCATACAATACATGATCAACTGCTCTGATTACATTGTTAATGGAAATTA
CACCAAGACTATCTACATACTTAAGAACTTCATATCTAAATACTCTTAAGAAATGACCAGTCTGAGGCTG
TAATGTCGTCCAAATTCGGAAGTTGAGAAAACATTTGTGAATCCCCATTACCTTCCTGATGTTGTGGTTG
AATCTTATCTGAATGGAAATGATGTCGTGGTTCATTAGAAATGGCCGCTGGCTGTGTTCTGTTATCTTGA
AATAGAGGGGATTGTTTATCTCCCAAATAAAAACGCCATTCTCTGCCTGAGGAGCAGTGATGAGTTCCCC
TGTGCGTGAATCCATGATTGTTGCAGTTGAGGTGGAGGTAGTATGAGCAGCCACAGTCTAGGTCTACACG
CTTACGCCTTATTGGTTTCTTCTTGGCTATCTTGTGTTGGACCTTGATTGATACTTGCGAACAGTGGCTC
GTAGAGGGTGACGAAGGTTGCATTCTTGAGCGCCCAATTTTTCAAGGATATATTTTTTTCTTCGTCTAGA
TATTCCCTATATGAGGAGGTAGGTCCTGGATTGCAGAGGAAGATAGTGGGAATTCCCCCTTTAATTTGAA
TGGGCTTCCCGTACTTTGTGTTGCTTTGCCAGTCCCTCTGGGCCCCCATGAATTCCTTGAAGTGCTTTAA
ATAATGCGGGTCTACGTCATCAATGACGTTGTACCACGCATTATTACTGTACACCTTTGGGCTTAGGTCT
AGATGTCCACATAAATAATTATGTGGGCCTAGAGACCTGGCCCACATTGTTTTGCCTGTTCTGCTATCAC
CCTCAATTACAATACTTATGGGTCTCCATGGCCGCGCAGCGGAAGACACGACGTTCTCAGCGACCCACTC
TTCAAGTTCATCTGGAACTTGATTAAAAGAAGAAGAAAGAAATGGAGAAACATAAACTTCTAAAGGAGGA
CTAAAAATCCTATCTAAATTTGAACTTAAATTATGAAATTGTAAAATATAGTCCTTTGGGGCCTTCTCTT
TTAATATATTGAGGGCCTCGGATTTATTGCCTGAATTGAGTGCTTCGGCATATGCGTCGTTGGCAGATTG
CTGACCTCCTCTAGCTGATCTGCCATCGATTTGGAAAACTCCAAAATCAATGAAGTCTCCGTCTTTCTCC
ACGTAGGTCTTGACATCTGTTGAGCTCTTAGCTGCCTGAATGTTCGGATGGAAATGTGCTGATCTGTTTG
GGGATACCAGGTCGAAGAACCGTTGGTTCTTACATTGGTATTTGCCTTCGAATTGGATAAGCACATGGAG
ATGTGGTTCCCCATTCTCGTGGAGTTCTCTGCAAACTTTGATGTATTTTTTATTTGTTGGGGTTTCTAGG
TTTTTTAATTGGGAAAGTGCTTCCTCTTTAGAGAGAGAACAATTGGGATATGTTAGGAAATAATTTTTGG
CATATATTTTAAATAAACGAGGCATGTTGAAATGAATCGGTGTCCCTCAAAGCTCTATGGCAATCGGTGT
ATCGGTGTCTTATTTATACCTGGACACCTAATGGCTATTTGGTAATTTCGTAAAAGTACATTGCAATTCA
AAATTTAAAATTCAAAAATCTAATCATTAAAGCGGCCATCCGTATAATATT

>AJ867487.1
GCCCATGTATAGGAAGCCAAGAATATACAGAATGTATCGAAGCCCTGATGTTCCCCGTGGATGTGAAGGC
CCATGTAAAGTCCAGTCTTATGAGCAACGGGATGATATTAAGCATACTGGTATTGTTCGTTGTGTTAGTG
ATGTTACTCGTGGATCTGGAATTACTCACAGAGTAGGTAAGAGGTTCTGTGTTAAATCGATATATTTTTT
AGGTAAAGTCTGGATGGATGAAAATATCAAGAAGCAGAATCACACTAATCAGGTCATGTTCTTCTTGGTC
CGTGATAGAAGGCCCTATGGAAACAGCCCAATGGATTTTGGACAGGTTTTTAATATGTTCGATAATGAGC
CCAGTACCGCAACCGTGAAGAATGATTTGCGGGATAGGTTTCAAGTGATGAGGAAATTTCATGCTACAGT
TATTGGTGGGCCCTCTGGAATGAAGGAACAGGCATTAGTTAAGAGATTTTTTAAAATTAACAGTCATGTA
ACTTATAATCATCAGGAGGCAGCCAAGTATGAGAACCATACTGAAAACGCCTTGTTGTTGTATATGGCAT
GTACTCATGCTTCCAACCC

>AJ867486.1
GCCCATGTATAGGAAGCCAAGAATATACAGAATGTATCGAAGCCCTGATGTTCCCCGTGGATGTGAAGGC
CCATGTAAAGTCCAGTCTTATGAGCAACGGGATGATATTAAGCACACTGGTGTTGTTCGTTGTGTTAGTG
ATGTTACTCGTGGATCTGGAATTACTCACAGAGTAGGTAAGAGGTTTTGTGTTAAATCGATATATTTTTT
AGGTAAAGTCTGGATGGATGAAAATATCAAGAAGCAGAATCACACTAATCAGGTCATGTTCTTCTTGGTC
CGTGATAGAAGGCCTTATGGAAGTAGTCCAATGGATTTTGGACAGGTTTTTAATATGTTCGATAATGAGC
CCAGTACCGCAACCGTGAAGAATGATTTGCGGGATAGGTTTCAAGTGATGAGGAAATTTCATGCTACAGT
TATTGGTGGGCCCTCTGGAATGAAGGAACAGGCATTAGTTAAGAGATTTTTTAAAATTAACAGTCATGTA
ACTTATAATCATCAGGAGGCAGCCAAGTATGAGAACCATACTGAAAACGCCTTGTTGTTGTATATGGCAT
GTACTCATGCTTCAAATCC

>AJ812277.1
GTTGAAATGAATCGGTGTCCCTCAAAGCTCTATGGCAATCGGTGTATCGGTGTCTTACTTATACCTGGAC
ACCTAATGGCTATTTGGTAATTTCGTAAAAGTACATTGCAATTCAAAATTCAAAATTCAAAAATCAAATC
ATTAAAGCGGCCATCCGTATAATATTACCGGATGGCCGCGCCTTTTTCTTTTGTGTGGTCCCCACGAGGG
TTACACAGACGTCACTGTCAACCAATCAAATTGCATCCTCAAACGTTAGATAAGTGTTCATTTGTCTTTA
TATACTTGGTCCCCAAGTATTTTGTCTTGCAATATGTGGGACCCTCTTCTAAATGAATTTCCTGAATCTG
TTCACGGATTTCGTTGTATGTTAGCTATTAAATATTTGCAGTCCGTTGAGGAAACTTACGAGCCCAATAC
ATTGGGCCACGATTTAATTAGGGATCTTATATCTGTTGTAAGGGCCCGTGACTATGTCGAAGCGACCCGG
CGATATAATCATTTCCACGCCCGTCTCGAAGGTTCGCCGAAGGCTGAACTTCGACAGCCCATACAGCAGC
CGTGCTGCTGTCCCCATTGTCCAAGGCACAAACAAGCGACGATCATGGACGTACAGGCCCATGTACCGAA
AGCCCAGAATATACAGAATGTATCGAAGCCCTGATGTTCCCCGTGGATGTGAAGGCCCATGTAAAGTCCA
GTCTTATGAGCAACGGGATGATATTAAGCACACTGGTGTTGTTCGTTGTGTTAGTGATGTTACTCGTGGA
TCTGGAATTACTCACAGAGTGGGTAAGAGGTTTTGTGTTAAATCGATATATTTTTTAGGTAAAGTCTGGA
TGGATGAAAATATCAAGAAGCAGAATCACACTAATCAGGTCATGTTCTTCTTGGTCCGTGATAGAAGGCC
TTATGGAAGTAGTCCAATGGATTTTGGACAGGTTTTTAATGTGTTCGATAATGAGCCCAGTACCGCAACC
GTGAAGAATGATTTGCGGGATAGGTTTCAAGTGATGAGGAAATTTCATGCTACAGTTATTGGTGGGCCCT
CTGGAATGAAGGAACAGGCATTAGTTAAGAGATTTTTTAAAATTAACAGTCATGTAACTTATAATCATCA
GGAGGCAGCCAAGTATGAGAACCATACTGAAAACGCCTTGTTGTTGTATATGGCATGTACGCATGCCTCT
AATCCAGTGTATGCAACTATGAAAATACGCATTTATTTCTATGATTCAATATCAAATTAATAAAATTTAT
ATTTTATATCATGAGTTTCTGTTACATTTATTGTGTTTTCAATTACATCATACAATACATGATCAATTGC
TCTGATTACATTGTTAATTGAAATTACACCAAGTCTATCTAAATACTTAAGAACTTGATATCTAAATACT
CTTAAGAAACGACCAGTCTGAGGCTGTAATGTCGTCCAAATTCGGAAGTTGAGAAAACATTTGTGAATCC
CAATAACCTTCCTGATGTTGTGGTTGAATCTTATCTGAATGGAAATGATGTCGTGGTTCATTAGAAATGG
CCGCTGGCTGTGTTCTGTTATCTTGAAATAGAGGGGATTGTTTATCTCCCAGATAAAAACGCCATTCTCT
GCCTGAGGAGCAGTGATGAGTTCCCCTGTGCGTGAATCCATGATTGTTGCAGTTGATGTGGAGGTAGTAT
GAGCAGCCACAGTCTAGGTCTACACGCTTACGCCTTATTGGTTTCTTCTTGGCTATCTTGTGTTGGACCT
TGATTGATACTTGCGAACAGTGGCTCGTAGAGGGTGACGAAGGTTGCATTCTTGAGAGCCCAATTTTTCA
AGGATATGTTTTTTTCTTCGTCTAGATGTTCCCTATATGAGGAGCTAGGTCCTGGATTGCAGAGGAAGAT
AGTGGGAATTCCCCCTTTAATTTGAATGGGCTTCCCGTACTTTGTGTTGCTTTGCCAGTCCCTCTGGGCC
CCCATGAATTCCTTGAAGTGCTTTAAATAATGCGGGTCTACGTCATCAATGACGTTGTACCACGCATCAT
TACTGTACACCTTTGGGCTTAGGTCTAAATGTCCACATAAATAATTATGTGGGCCTAGAGACCTGGCCCA
CATTGTTTTGCCTGTTCTGCTATCACCCTCAATGACAATACTTATGGGTCTCCACGGCCGCGCAGCGGAA
GACACGACGTTCTCGGCGACCCACTCTTCAAGTTCATCTGGAACTTGATTAAAAGAAGAAGAAAGAAATG
GAGAAACATAAACTTCTAAAGGAGGACTAAAAATCCTATCTAAATTTGAACTTAAATTATGAAATTGTAA
AATATAGTCCTTTGGGGCCTTCTCTTTTAATATATTGAGGGCCTCGGATTTACTGCCTGAATTGAGTGCT
TCGGCATATGCGTCGTTGGCAGATTGCTGACCTCCTCTAGCTGATCTGCCATCGATTTGGAAAACTCCAA
AATCAATGAAGTCTCCGTCTTTCTCCACGTAGGTCTTGACATCTGTTGAGCTCTTAGCTGCCTGAATGTT
CGGATGGAAATGTGCTGACCTGTTTGGGGATACCAGGTCGAAGAACCGTTGGTTCTTACATTGGTATTTG
CCTTCGAATTGGATAAGCACATGGAGATGTGGTTCCCCATTCTCGTGGAGTTCTCTGCAAACTTTGATGT
ATTTTTTATTTGTTGGGGTTTCTAGGTTTTTTAATTGGGAAAGTGCTTCCTCTTTAGAGAGAGAACAATT
GGGATATGTTAGGAAATAATTTTTGGCATATATTTTAAATAAACGAGGCAT

>DD070083.1
TAGCCATTAGGTGTCGAGGTATTAGTAAGACACCGATACACCGATTGCCATAGAGCTTTGAGGGACACCG
ATTCATTTCAACATGCCTCGTTTATTTAAAATATATGCCAAGAATTATTTCCTAACATATCCCAATTGTT
CTCTCTCTAAAGAGGAAGCACTTTCCCAATTAAAAAACATAGAAACCCCAACAAATAAAAAATACATCAA
AGTTTGCAGAGAATTCCACGAGAATGGGGAACCACATCTCCATGTGCTTATCCAATTCGAAGGCAAATAC
CAATGTAAGAACCAACGGTTCTTCGACCTGGTATCCCCAAACAGGTCAGCACATTTCCATCCAAACATTC
AGGCAGCTAAGAGCTCAACAGATGTCAAGACCTACGTGGAGAAAGACGGAGACTTCATTGATTTTGGAGT
TTTCCAAATCGATGGCAGATCAGCTAGAGGAGGTCAGCAATCTGCCAACGACGCATACGCCGGAGCACTC
AATTCAGGCAGTAAATCC

>DD070081.1
GCCATTAGGTGTCGAGGTATTAGTAAGACACCGATACACCGATTGCCATAGAGCTTTGAGGGACACCGAT
TCATTTCAACATGCCTCGTTTATTTAAAATATATGCCAAGAATTATTTCCTAACATATCCCAATTGTTCT
CTCTCTAAAGAGGAAGCACTTTCCCAATTAAAAAACATAGAAACCCCAACAAATAAAAAATACATCAAAG
TTTGCAGAGAATTCCACGAGAATGGGGAACCACATCTCCATGTGCTTATCCAATTCGAAGGCAAATACCA
ATGTAAGAACCAACGGTTCTTCGACCTGGTATCCCCAAACAGGTCAGCACATTTCCATCCAAACATTCAG
GCAGCTAAGAGCTCAACAGATGTCAAGACCTACGTGGAGAAAGACGGAGACTTCATTGATTTTGGAGTTT
TCCAAATCGATGGCAGATCAGCTAGAGGAGGTCAGCAATCTGCCAACGACGCATACGCCGGAGCACTCAA
TTCAGGCAGTAAATCC

>DD070080.1
CTCTCGAGGGATTTACTGCCTGAATTG

>DD070079.1
CCAAGCTTAGCCATTAGGTGTCCAAG

>KP635448.1
ATGATCCTCGTGGATGTGAAGGCCCATGTAAAGTCCAGTCTTATGAGCAACGGGATGATATTAAGCATAC
TGGTATTGTTCAGTTGTGTTAGTGATGTTACTCGTGGATCTGGAATTACTCACAGAGTGGGTAAGAGGTT
CTGTGTTAAATCGATATATTTTTTAGGTAAAGTCTGGATGGATGAAAATATTAAGAAGCAGAATCACACT
AATCAGGTCATGTTCTTCTTGGTCCGTGATAGAAGGCCCTATGGAAACAGCCCAATGGATTTTGGACAGG
TTTTTAATATGTTCGATAATGAGCCCAGTACCGCAACCGTGAAGAATGATCTGCGGGATAGGTTTCAAGT
GATGAGGAAATTTCATGCTACAGTTATTGGTGGGCCCTCTGGAATGAAGGAACAGGCATTAGTTAAGAGA
TTTTTTATAATTTACAGTCATGTAACTTATATTCATCAGGAGGGAGCCAAGTACGAGAACAATACTGAAA
ACGCCTTGATATTGTATATGGGATGTACGCATGCATCTCATCCA

>KP635447.1
TATCGAAGCCCTGATGTTCCTCGTGGATGTGAAGGCCCATGTAAAGTCCAGTCTTATGAGCAACGGGATG
ATATTAAGCATACTGGTATTGTTCGTTGTGTTAGTGATGTTACTCGTGGATCTGGAATTACTCACAGAGT
GGGTAAGAGGTTCTGTGTTAAATCGATATATTTTTTAGGTAAAGTCTGGATGGATGAAAATATTAAGAAG
CAGAATCACACTAATCAGGTCATGTTCTTCTTGGTCCGTGATAGAAGGCCCTATGGAAACAGCCCAATGG
ATTTTGGACAGGTTTTTAATATGTTCGATAATGAGCCCAGTACCGCAACCGTGAAGAATGATCTGCGGGA
TAGGTTTCAAGTGATGAGGAAATTTCATGCTACAGTCATTGGTGGGCCCTCTGGAATGAAGGAACAGGCA
TTAGTTAAGAGATTTTTTAAAATTAACAGTCATGTAACTTATAATCACCAGGAGGCAGCCAAGTACGAGA
ACCATACTGAAAACGCCTTGTTATTGTATATGGCATGTACGC

>KP635446.1
CCTGATGTTCCCCGTGGATGTGAAGGCCCATGTAAAGTCCAGTCTTATGAGCAACGTGCCCATTTTAAGC
ATACTGGTATTGTTCGTTGTGTTAGTGATGTTACTCGTGGATCCGGAATTACCCACAGAGTGGGTAAGAG
GTTCTGTGTTAAATCCATATATTTTTTAGGTAAAGTGTGGATGGATGAAAATATCAAGAAGCAGAATCAC
ACTAATCAGGTCATGTTCTTCTTGGTCCGTGATAGAAGGCCCTATGGAAGCAGCCCAATGGATTTTGGAC
AGGTTTTTAATATGTTCGATAATGAGCCTAGTACCGCAACCGTGAAGAATGACCTCCGGGATAGGTTTCA
AGTGATGAGGAAATTTCATGCTACAGTTATTGGTGGGCCCTCTGGAATGAAGGAACAGGCTTTAGTTAAG
AGATTTTTTAGAATTAACAGTCATGTAACTTATAATCATCAAAGAAGGAGCCCAAGTACGAAGAATCATA
CTGAAAAACGCCCTTGTTTGTTGTATATGGGCATGTACGCATGCCTTTCTAATCC

>KP635445.1
GATGTACCCCGTGGATGTGAAGGCCCATGTAAAGTCCAGTCTTATGAGCAACGGGACCATTTTAAGCATA
CTGGTGTTGTTCGTTGTGTTAGTGATGTTACTTGTGGCTCTGGAATTACTCACAGAGTGGGTAAGAGGTT
CTGTGTCAAATCGATATATTTTTTAGGTAAAATCTGGATGGATGAAAATATCAAGAAGCAGAATCACACT
AATCAGGTCATGTTCTTCTTGGTCCGTGATAGAAGGCCCTATGGAAACAGTCCAATGGATTTTGGACAGG
TTTTTAATATGTTCGATAACGAGCCCAGTACCGCAACCGTGAAGAATGATTTGCGGGATAGGTTTCAAGT
GATGAGGAAATTTCATGCTACAGTTATTGGTGGGCCCTCTGGAATGAAGGAACAGGCATTAGTTAAGAGA
TTTTTTAAAATTAACAGTCATGTAACTTATAATCATCAGGAGGCAGCCAAGTACGAGAACCATACTGAAA
ACGCCTTGTTATTGTATATGGCATGTACGC

>KP635444.1
CGAAGCCCTGATGTTCCTCGTGGATGTGAAGGCCCATGTAAAGTCCAGTCTTATGAGCAACGGGATGATA
ATAAGCATACTGGTATTGTTCGTTGTGTTAGTGATGTTACTCGTGGATCTGGAATTACTCACAGAGTGGG
TAAGAGGTTCTGTGTTAAATCGATATATTTTTTAGGTAAAGTCTGGATGGATGAAAATATTAAGAAGCAG
AATCACACTAATCAGGTCATGTTCTTCTTGGTCCGTGATAGAAGGCCCTATGGAAACAGCCCAATGGATT
TTGGACAGGTTTTTAATATGTTCGATAATGAGCCCAGTACCGCAACCGTGAAGAATGATCTGCGGGATAG
GTTTCAAGTGATGAGGAAATTTCATGCTACAGTCATTGGTGGGCCCTCTGGAATGAAGGAACAGGCATTA
ATTAAGAGATTTTTTAAAATTAACAGTCAGGTAACTTATAATCACCAGGGGGGGGCCACGTACGACAAAG
ATACTGAAAGCGCCTTGTTATTGTATATGGTATGGGGGCCTGCCTCT

>KP635443.1
GATGTTCCTCGTGGATGTGAAGGCCCATGTAAAGTCCAGTCTTATGAGCAACGGGATGAGATTAAGCATA
CTGGTATTGTTCGTTGGGTTAGTGATGTTACTCGTGGATCTGGAATTACTCACAGAGTGGGTAAGAGGTT
CAGTGTTAAATCGATATATTTTTTAGGTAAAGTCTGGATGGATGAAAATATTAAGAAGCACAATCACACT
AATCAGGTCATGTTCTTCTTGGTCCGTGATAGAAGGCCCTATGGAAACAGCCCAATGGATTTTGGACAGG
CTTTTAATATGTTCGATAATGAGCCCCGTACCGCCCCCGCCACCAATGATCTGCGGGATA

>AB921568.1
ACCGGATGGCCGCGCCTTTAACTTTATGCCCGGTCCCCACGAGGGTTCCACAGTCTATTAACCAATCAAA
TTGCATCCTCAAACGTTAGATAAGTGTTCATTTGTCTTTATATACTTGGTCCCCAAGTATTTTGTCTTGC
ATTATGTGGGATCCACTTCTAAATGAATTTCCTGAATCTGTTCACGGATTTCGTTGTATGTTAGCTATTA
AATATTTGCAGTCCGTTGAGGAAACTTACGAGCCCAATACATTGGGCCACGATTTAATTAGGGATCTTAT
ATCTGTTGTAAGGGCCCGTGACTATGTCGAAGCGACCAGGCGATATAATCATTTCCACGCCCGCCTCGAA
GGTTCGCCGAAGGCTGAACTTCGACAGCCCATACAGCAGCCGTGCTGCTGTCCCCATTGTCCAAGGCACA
AACAAGCGACGATCATGGACGTACAGGCCCATGTACCGGAAGCCCAGAATATACAGAATGTATCGAAGCA
TTGATGTTCCCCGTGGATGTGAAGGCCCATGTAAAGTACAGTCTTATGAGCAACGGGATGATATTAAGCA
TACTGGTATTGTTCGTTGTGTTAGTGATGTTACTCGTGGATCTGGAATTACTCACAGAGTGGGTAAGAGG
TTCTGTGTTAAATCGATATATTTTTTAGGTAAAGTCTGGATGGATGAAAATATCAAGAAGCAGAATCACA
CTAATCAGGTCATGTTCTTCTTGGTCCGTGATAGAAGGCCCTATGGAAACAGCCCAATGGATTTTGGACA
GGTTTTTAATATGTTCGATAATGAGCCCAGTACCGCAACAGTGAAGAATGATTTGCGGGATAGGTTTCAA
GTGATGAGGAAATTTCATGCTACAGTTATTGGTGGGCCCTCTGGAATGAAGGAACAGGCATTAGTTAAGA
GATTTTTTAGAATTAACAGTCATGTAACTTATAATCATCAGGAGGCAGCCAAGTACGAGAACCATACTGA
AAACGCCTTGTTATTGTATATGGCATGTACGCATGCCTCTAATCCAGTGTATGCAACTATGAAAATACGC
ATATATTTCTATGATTCAATATCAAATTAATAAAATTTATATTTTATATCATGAGTTTCTGTTACATTTA
TTGTCTTTTCAAGTACATCATACAATACATGATCAATTGCTCTGATTACATTGTTAATTGAAATTACACC
AATACTATCTAAATACTTAAGAACTTGATGTCTAAATACTCTTAAGAAACGACCAGTCTGAGGCTGTAAT
GTCGTCCAAATTCGGAAGTTGAGAAAACATTTGTGAATCCCCAATACCTTCCTGATGTTGTGGTTGAATC
TTATCTGAATGGAAATGATGTCGTGGTTCATTAGAAATGGCCTCTGGCTGTGTTCTGTTATCTTGAAATA
GAGGGGATTGTTTATCTCCCAGATAAAAACGCCATTCTCTGCTTGAGGAGCAGTGATGAGTTCCCCTGTG
CGTGAATCCATGATTGTTGCAGTTGAGGTGGAGGTAGTATGAGCAGCCACAGTCTAGGTCTACACGCTTA
CGCCTTATTGGTTTCTTCTTGGCTATCTTGTGTTGGACCTTGATTGATACTTGCGAACAGTGGCTCGTAG
AGGGTGACGAAGGTTGCATTCTTGAGAGCCCAATTTTTCAAGGATATGTTTTTTTCTTCGTCTAGATATT
CCCTATATGAGGAGGTAGGTCCTGGATTGCAGAGGAAGATAGTGGGAATTCCCCCTTTAATTTGAATGGG
CTTCCCGTACTTTGTGTTGCTTTGCCAGTCCCTCTGGGCCCCCATGAATTCCTTGAAGTGCTTTAAATAA
TGCGGGTCTACGTCATCAATGACGTTGTACCACGCATCATTACTGTACACTTTTGGACTTAGGTCTAGAT
GTCCACATAAATAATTATGTGGGCCTAGAGACCTGGCCCACATTGTTTTGCCTGTTCTGCTATCACCCTC
AATGACAATACTATTAGGTCTCCATGGCCGCGCAGCGGAAGACACGACGTTCTCGGACACCCATACTTCA
AGTTCATCTGGAACTTGATTAAAAGATGAAGATAAAAAGGGAGAAATATAAGGAGCCGGAGGCTCCTGAA
AAATTCTATCTAAATTACTATTTAAATTATGAAATTGTAAAATATAATCTTTTGGTACTAATTCTTTAAT
GATTCTAAGAGCCTCTGACTTACTGCCTGAGTTAAGAGCTGCGGCGTAAGCGTCATTGGCTGACTGCTGA
CCCCCACGTGCAGATCGTCCGTCGATCTGAAACTCACCCCAGTCGACGGTGTCTCCGTCCTTATCGACAT
AAGACTTGACGTCTGAACTGGATTTAGCTCCCTGAATGTTTGGATGGAAATGTGCTGCCCTGCTTGGGGA
TACCAGGTCGAAGAATCGCTGATTTTGGCACTTGAATTTCCCTTCAAATTGGATAAGCACATGGAGATGT
GGTTCCCCATTCTCGTGGAGTTCTCTGCAAACTTTGATGTATTTTTTATTTGTTGGGGTTTCTAGGTCTT
TTAATTGGGAAAGTGCTTCTTCTTTCGTTAAGGAGCACTTAGGATATGTGAGGAAATAATTTTTGCAATT
TATTTGGAAGCGCTTAGGGGGAGCCATATGGTCAATGAGTACCGATTGACCAAGTTTTTTACACTTATCC
CTGGTACATCGGTACTCAATATATAGTGAGTACCAAATGGCATTTTGGTAATCTTGTAAAAGTACATTGC
AATTCAAAATTCAAAATTGAAAAATCAAATCATTAAAGCGGCCATCCGTATAATATT

>KM624028.1
ACGCATGCCTCTAATCCAGTGTATGCAACTATGAAAATACGCATCTATTTCTATGATTCAATATCAAATT
AATAAAATTTATATTTTATATCATGAGTTGCTGTTACATTTATTGTGTTTTCAAGTACATCATACAATAC
ATGATCAACTGCTCTGATTACATTGTTAATTGAAATTACACCAAGACTATCTAAATACTTAAGAACTTGA
TATCTAAATACTCTTAAGAAACGACCAGTCTGAGGCTGTAATGTCGTCCAAATTCGGAAGTTGAGAAAAC
ATTTGTGAATCCCCAATGCCTTCCTGATGTTGTGGTTGAATCTTATCTGAATGGAAATGATGTCGTTGTT
CATTAGAAATGGCCTCTGGCTGTGTTCTGTTATCTTGAAATAGAGGGGATTGTTTATCTCCCAGATAAAA
ACGCCATTCTCTGCTTGAGGAGCAGTGATGAGTTCCCCTGTGCGTGAATCCATGATTGTTGCAGTTGATG
TGGAGGTAGTATGAGCAGCCACAGTCTAGGTCTACACGCTTACGCCTTATTGG

>KJ466048.1
ACCGGATGGCCGCGCCTTTTTCTTTTATGTGGTCCCCAAGAGGGTTCCACAGACGTCACTGTCAACCAAT
CAAATTGCATCCTCAAACGCTAGATAAGTGTTCATTTGTCTTTATATACTTGGTCCTCAAGTAGTTTGTC
TTGCACTATGTGGGATCCACTTCTAAATGAATTTCCTGAATCTGTTCACGGATTTCGTTGTATGTTAGCT
ATTAAATATTTGCAGTCCGTTGAGGAAACTTACGAGCCCAATACATTGGGCCACGATTTAATTAGGGATC
TTATATCTGTTGTAAGGGCCCGTGACTATGTCGAAGCGACCAGGCGATATAATCATTTCCACGCCCGTCT
CGAAGGTTCGCCGAAGGCTGAACTTCGACAGCCCATACAGCAGCCGTGCTGCTGTCCCCATTGTCCAAGG
CACAAACAAGCGACGATCATGGACGTACAGGCCCATGTACCGGAAGCCCAGAATATACAGAATGTATCGA
AGCCCTGATGTTCCTCGTGGATGTGAAGGCCCATGTAAAGTCCAGTCTTATGAGCAACGGGATGATATTA
AGCATACTGGTATTGTTCGTTGTGTTAGTGATGTTACTCGTGGATCTGGAATTACTCACAGAGTGGGTAA
GAGGTTCTGTGTTAAATCGATATATTTTTTAGGTAAAGTCTGGATGGATGAAAATATTAAGAAGCAGAAT
CACACTAATCAGGTCATGTTCTTCTTGGTTCGTGATAGAAGGCCCTATGGAAACAGCCCAATGGATTTTG
GACAGGTTTTTAATATGTTCGATAATGAGCCCAGTACCGCAACCGTGAAGAATGATTTGTGGGATAGGTT
TCAAGTGATGAGGAAATTTCATGCTACAGTTATTGGTGGGCCCTCTGGAGTGAAGGAACAGGCATTAGTT
AAGAGATTTTTTAGAATTAACAGTCATGTAACTTATAATCATCAGGAGGCAGCCAAGCATGAGAACCATA
CTGAAAACGCCTTGTTATTGTATATGGCATGTACGCATGCCTCTAATCCAGTGTATGCAACTATGAAAAT
ACGCATCTATTTCTATGATTCAATATCAAATTAATAAAATTTATATTTTATATCATGAGTTTCTGTTACA
TTTATTGTGTTTTCAAGTACATCATACAATACATGATCAACTGCTCTGATTACATTGTTAATTGAAATTA
CACCAAGACTATCTAAATACTTAAGAACTTGATATCTAAATACTCTTAAGAAACGACCAGTCTGAGGCTG
TAATGTCGTCCAAATTCGGAAGTTGAGAAAACATTTGTGAATCCCCAATACTTTCCTGATGTTGTGGTTG
AATCTTATCTGAATGGAAATGATGTCGTGGTTCATTAGAAATGGCCTCTGGCTGTGTTCTGTTATCTTGA
AATAGAGGGGATTGTTTATCTGCCAGATAAAAACGCCATTCTCTGCTTGAGGAGCAGTGATGAGTTCCCC
TGTGCGTGAATCCATGATTGTTGCAGTTGATGTGGAGGTAGTATGAGCAGCCACAGTCTAGGTCTACACG
CTTACGCCTTATTGGTTTCTTCTTGGCTATTTTGTGTTGTACCTTGATTGATACTTGCGAACAGTGGCTC
GTAGAGGGTGACGAAGGTTGCATTCTTGAGAGCCCAATTTTTCAAGGATATGTTTTTTTCTTCGTCTAGA
TATTCCCTATATGAGGAGGTAGGTCCTGGATTGCAGAGGAAGATAGTGGGAATTCCCCCTTTAATTTGAA
TGGGCTTCCCGTACTTTGTGTTGCTTTGCCAGTCCCTCTGGGCCCCCATGAATTCCTTGAAGTGCTTTAA
ATAATGCGGGTCTACGTCATCAATGACGTTGTACCACGCATCATTACTGTATACCTTTGGGCTTAGGTCT
AGATGTCCACATAAATAATTATGTGGGCCTAAAGACCTGGCCCACATTGTTTTGCCTGTTCTGCTATCAC
CCTCAATGACAATACTTATGGGTCTCCATGGCCGCGCAGCGGAAGATACGACGTTCTCGGCGACCCACTC
TTCAAGTTCATCTGGAACTTGATTAAAAGAAGAAGAAAGAAATGGAGAAACATAAGCTTCTAAAGGAGGA
CTAAAAATCCTATCTAAATTTGAACTTAAATTATGAAATTGTAAAATATAGTCCTTTGGGGCCTTCTCTT
TTAATATATTGAGGGCCTCGGATTTACTGCCTGAATTGAGTGCCTCGGCATATGCGTCGTTGGCAGATTG
CTGACCTCCTCTAGCTGATCTGCCATCGATTTGGAAAACTCCAAAATCAATGAAGTCTCCGTCTTTCTCC
ACGTAGGTCTTGACATCTGTTGAGCTCTTAGCTGCCTGAATGTTCGGATGGAAATGTGCTGACCTGTTTG
GGGATACCAGGTCGAAGAACCGTTGGTTCTTACATTGGTATTTGCCTTCGAATTGGATAAGCACATGGAG
ATGTGGTTCCCCATTCTCGTGGAGTTCTCCGCAAACTTTGATGTATTTTTTATTTGTTGGGGTTTCTAGG
TTTTTTAATTGGGAAAGTGCTTCCTCTTTAGAGAGAGAACAATTGGGATATGTTAGGAAATAAATTTTGG
CATATATTTTAAATAAACGAGGCATGTTGAAATGAATTGGTGTCCCTCAAAGCTCTATGGCAATCGGTGT
ATCGGTGTCTTACTTATACCTGGACACCTAATGGCTATTTGGTAATTTTGTAAAAGTACATTGCAATTCA
AAATTCAAAATTCAAAAATCAAATCATTAAAGCGGCCATCCGTATAATATT

>KJ466047.1
ACCGGATGGCCGCGCCTTTTTCTTTTATGTGGTCCCCAAGAGGGTTCCACAGACGTCACTGTCAACCAAT
CAAATTGCATCCTCAAACGCTAGATAAGTGTTCATTTGTCTTTATATACTTGGTCCTCAAGTAGTTTGTC
TTGCACTATGTGGGATCCACTTCTAAATGAATTTCCTGAATCTGTTCACGGATTTCGTTGTATGTTAGCT
ATTAAATATTTGCAGTCCGTTGAGGAAACTTACGAGCCCAATACATTGGGCCACGATTTAATTAGGGATC
TTATATCTGTTGTAAGGGCCCGTGACTATGTCGAAGCGACCAGGCGATATAATCATTTCCACGCCCGTCT
CGAAGGTTCGCCGAAGGCTGAACTTCGACAGCCCATACAGCAGCCGTGCTGCTGTCCCCATTGTCCAAGG
CACAAACAAGCGACGATCATGGACGTACAGGCCCATGTACCGGAAGCCCAGAATATACAGAATGTATCGA
AGCCCTGATGTTCCTCGTGGATGTGAAGGCCCATGTAAAGTCCAGTCTTATGAGCAACGGGATGATATTA
AGCATACTGGTATTGTTCGTTGTGTTAGTGATGTTACTCGTGGATCTGGAATTACTCACAGAGTGGGTAA
GAGGTTCTGTGTTAAATCGATATATTTTTTAGGTAAAGTCTGGATGGATGAAAATATTAAGAAGCAGAAT
CACACTAATCAGGTCATGTTCTTCTTGGTTCGTGATAGAAGGCCCTATGGAAACAGCCCAATGGATTTTG
GACAGGTTTTTAATATGTTCGATAATGAGCCCAGTACCGCAACCGTGAAGAATGATTTGTGGGATAGGTT
TCAAGTGATGAGGAAATTTCATGCTACAGTTATTGGTGGGCCCTCTGGAGTGAAGGAACAGGCATTAGTT
AAGAGATTTTTTAGAATTAACAGTCATGTAACTTATAATCATCAGGAGGCAGCCAAGCATGAGAACCATA
CTGAAAACGCCTTGTTATTGTATATGGCATGTACGCATGCCTCTAATCCAGTGTATGCAACTATGAAAAT
ACGCATCTATTTCTATGATTCAATATCAAATTAATAAAATTTATATTTTATATCATGAGTTTCTGTTACA
TTTATTGTGTTTTCAAGTACATCATACAATACATGATCAACTGCTCTGATTACATTGTTAATTGAAATTA
CACCAAGACTATCTAAATACTTAAGAACTTGATATCTAAATACTCTTAAGAAACGACCAGTCTGAGGCTG
TAATGTCGTCCAAATTCGGAAGTTGAGAAAACATTTGTGAATCCCCAATACTTTCCTGATGTTGTGGTTG
AATCTTATCTGAATGGAAATGATGTCGTGGTTCATTAGAAATGGCCTCTGGCTGTGTTCTGTTATCTTGA
AATAGAGGGGATTGTTTATCTCCCAGATAAAAACGCCATTCTCTGCTTGAGGAGCAGTGATGAGTTCCCC
TGTGCGTGAATCCATGATTGTTGCAGTTGATGTGGAGGTAGTATGAGCAGCCACAGTCTAGGTCTACACG
CTTACGCCTTATTGGTTTCTTCTTGGCTATTTTGTGTTGTACCTTGATTGATACTTGCGAACAGTGGCTC
GTAGAGGGTGACGAAGGTTGCATTCTTGAGAGCCCAATTTTTCAAGGATATGTTTTTTTCTTCGTCTAGA
TATTCCCTATATGAGGAGGTAGGTCCTGGATTGCAGAGGAAGATAGTGGGAATTCCCCCTTTAATTTGAA
TGGGCTTCCCGTACTTTGTGTTGCTTTGCCAGTCCCTCTGGGCCCCCATGAATTCCTTGAAGTGCTTTAA
ATAATGCGGGTCTACGTCATCAATGACGTTGTACCACGCATCATTACTGTATACCTTTGGGCTTAGGTCT
AGATGTCCACATAAATAATTATGTGGGCCTAAAGACCTGGCCCACATTGTTTTGCCTGTTCTGCTATCAC
CCTCAATGACAATACTTATGGGTCTCCATGGCCGCGCAGCGGAAGATACGACGTTCTCGGCGACCCACTC
TTCAAGTTCATCTGGAACTTGATTAAAAGAAGAAGAAAGAAATGGAGAAACATAAGCTTCTAAAGGAGGA
CTAAAAATCCTATCTAAATTTGAACTTAAATTATGAAATTGTAAAATATAGTCCTTTGGGGCCTTCTCTT
TTAATATATTGAGGGCCTCGGATTTACTGCCTGAATTGAGTGCCTCGGCATATGCGTCGTTGGCAGATTG
CTGACCTCCTCTAGCTGATCTGCCATCGATTTGGAAAACTCCAAAATCAATGAAGTCTCCGTCTTTCTCC
ACGTAGGTCTTGACATCTGTTGAGCTCTTAGCTGCCTGAATGTTCGGATGGAAATGTGCTGACCTGTTTG
GGGATACCAGGTCGAAGAACCGTTGGTTCTTACATTGGTATTTGCCTTCGAATTGGATAAGCACATGGAG
ATGTGGTTCCCCATTCTCGTGGAGTTCTCCGCAAACTTTGATGTATTTTTTATTTGTTGGGGTTTCTAGG
TTTTTTAATTGGGAAAGTGCTTCCTCTTTAGAGAGAGAACAATTGGGATATGTTAGGAAATAATTTTTGG
CATATATTTTAAATAAACGAGGCATGTTGAAATGAATTGGTGTCCCTCAAAGCTCTATGGCAATCGGTGT
ATCGGTGTCTTACTTATACCTGGACACCTAATGGCTATTTGGTAATTTTGTAAAAGTACATTGCAATTCA
AAATTCAAAATTCAAAAATCAAATCATTAAAGCGGCCATCCGTATAATATT

>KM506961.1
ACCGGATGGCCGCGCCTTCTCTTTTTATGTGGTCCCCACGAGGGTTCCACATACGTCACTGTCAACCAAT
CAAATTGCATCCTCAAACGTTAGATAAGTATTCATTTGTCTTTATATACTTGGTCCCCAAGTAGTCTGTC
TTGCAATATGTGGGATCCACTTCTAAATGAATTTCCTGAATCTGTTCACGGATTTCGTTGTATGTTAGCT
ATTAAATATTTGCAGTCCGTTGAGGAAACTTACGAGCCCAATACATTGGGCCACGATTTAATTAGGGATC
TTATATCTGTTGTAAGGGCCCGTGACTATGTCGAAGCGACCAGGCGATATAATCATTTCCACGCCCGCCT
CGAAGGTTCGCCGAAGGCTGAACTTCGACAGCCCATACAGCAGCCGTGCTGCTGTCCCCATTGTCCAAGG
CACAAACAAGCGACGATCATGGACGTACAGGCCCATGTACCGGAAGCCCAGAATATACAGAATGTATCGA
AGCCCTGATGTTCCTCGTGGATGTGAAGGCCCATGTAAAGTCCAGTCTTATGAGCAACGGGATGATATTA
AGCATACTGGTATTGTTCGTTGTGTTAGTGATGTTACTCGTGGATCTGGAATTACTCACAGAGTGGGTAA
GAGGTTCTGTGTTAAATCGATATATTTTTTAGGTAAAGTCTGGATGGATGAAAATATCAAGAAGCAGAAT
CACACTAATCAGGTCATGTTCTTCTTGGTTCGTGATAGAAGGCCCTATGGAAACAGCCCAATGGATTTTG
GACAGGTTTTTAATATGTTCGATAATGAGCCCAGTACCGCAACTGTGAAGAATGATTTGCGGGATAGGTT
TCAAGTGATGAGGAAATTTCATGCTACAGTTATTGGTGGGCCCTCTGGAATGAAGGAACAGGCATTAGTT
AAGAGATTTTTTAGAATTAACAGTCATGTAACTTATAATCATCAGGAGGCAGCCAAGTATGAGAACCATA
CTGAAAACGCCTTGTTATTGTATATGGCATGTACGCATGCCTCTAATCCAGTGTATGCAACTATGAAAAT
ACGCATCTATTTCTATGATTCAATATCAAATTAATAAAATTTATATTTTATATCATGAGTTGCTGTTACA
TTTATTGTGTTTTCAAGTACATCATACAATACATGATCAACTGCTCTGATTACATTGTTAATTGAAATTA
CACCAAGACTATCTAAATACTTAAGAACTTGATATCTAAATACTCTTAAGAAACGACCAGTCTGAGGCTG
TAATGTCGTCCAAATTCGGAAGTTGAGAAAACATTTGTGAATCCCCAATGCCTTCCTGATGTTGTGGTTG
AATCTTATCTGAATGGAAATGATGTCGTTGTTCATTAGAAATGGCCTCTGGCTGTGTTCTGTTATCTTGA
AATAGAGGGGATTGTTTATCTCCCAGATAAAAACGCCATTCTCTGCTTGAGGAGCAGTGATGAGTTCCCC
TGTGCGTGAATCCATGATTGTTGCAGTTGATGTGGAGGTAGTATGAGCAGCCACAGTCTAGGTCTACACG
CTTACGCCTTATTGGTTTCTTCTTGGCTATCTTGTGTTGAACCTTGATTGATACTTGCGAACAGTGGCTC
GTAGAGGGTGACGAAGATTGCATTCTTGAGAGCCCAATTTTTCAAGGATATGTTTTTTTCTTCGTCTAGA
TATTCCCTATATGAGGAGGTAGGTCCTGGATTGCAAAGGAAGATAGTGGGAATTCCCCCTTTAATTTGAA
TGGGCTTCCCGTACTTTGTGTTGCTTTGCCAGTCCCTCTGGGCCCCCATGAATTCCTTGAAGTGCTTTAA
ATAATGCGGGTCTACGTCATCAATGACGTTGTACCACACATCATTACTGTACACCTTTGGGCTTAGGTCT
AGATGTCCACATAAATAATTATGTGGGCCTAGAGACCTGGCCCACATTGTTTTGCCTGTTCTGCTATCAC
CCTCAATGACAATACTTGTGGGTCTCCATGGCCGCGCAGCGGAAGATACGACGTTCTCGGCGACCCACTC
GTCAAGTTCATCTGGAACTTGATTAAAAGAAGAAGAAAGAAATGGAGAAACATAAACTTCTAAAGGAGGA
CTAAAAATCCTATCTAAATTTGAACTTAAATTATGAAATTGTAAAATATAGTCCTTTGGGGCCTTCTCTT
TTAATATATTGAGGGCCTCGGATTTACTGCCTGAATTGAGTGCCTCGGCATATGCGTCGTTGGCAGATTG
CTGACCTCCTCTAGCTGATCTGCTATCGATTTGGAAAACTCCAAAATCAATGAAGTCTCCGTCTTTCTCC
ACGTAGGTCTTGACATCTGTTGAGCTCTTAGCTGCCTGAATGTTCGGATGGAAATGTGCTGACCTGTTTG
GGGATACCAGGTCGAAGAACCGTTGGTTCTTACATTGGTATTTGCCTTCGAATTGGATAAGCACATGGAG
ATGTGGTTCCCCATTCTCGTGGAGTTCTCTGCAAACTTTGATGTATTTTTTATTTGTTGGGGTTTCTAGG
TTTTTTAATTGGGAAAGTGCTTCCTCTTTAGAGAGAGAACAATTGGGATATGTTAGGAAATAATTTTTGG
CATATATTTTAAATAAACGAGGCATGTTGAAATGAATTGGTGTCCCTCAAAGCTCTATGGCAATCGGTGT
ATCGGTGTCTTACTTATACCTGGACACCCAATGGCTTTTTGGTAATTTTGTAAAAGTACGTTGCAATTCA
ACATTCAAAATTCAAAAATCAAATCAATAAAGCGGCCATCCGTATAATATT

>KM506960.1
ACCGGATGGCCGCGCCTTCTCTTTTTATGTGGTCCCCACGAGGGTTCCACATACGTCACTGTCAACCAAT
CAAATTGCATCCTCAAACGTTAGATAAGTGTTCATTTGTCTTTATATACTTGGTCCCCAAGTAGTCTGTC
TTGCAATATGTGGGATCCACTTCTAAATGAATTTCCTGAATCTGTTCACGGATTTCGTTGTATGTTAGCT
ATTAAATATTTGCAGTCCGTTGAGGAAACTTACGAGCCCAATACATTGGGCCACGATTTAATTAGGGATC
TTATATCTGTTGTAAGGGCCCGTGACTATGTCGAAGCGACCAGGCGATATAATCATTTCCACGCCCGCCT
CGAAGGTTCGCCGAAGGCTGAACTTCGACAGCCCATACAGCAGCCGTGCTGCTGTCCCCATTGTCCAAGG
CACAAACAAGCGACGATCATGGACGTACAGGCCCATGTACCGGAAGCCCAGAATATACAGAATGTATCGA
AGCCCTGATGTTCCTCGTGGATGTGAAGGCCCATGTAAAGTCCAGTCTTATGAGCAACGGGATGATATTA
AGCATACTGGTATTGTTCGTTGTGTTAGTGATGTTACTCGTGGATCTGGAATTACTCACAGAGTGGGTAA
GAGGTTCTGTGTTAAATCGATATATTTTTTAGGTAAAGTCTGGATGGATGAAAATATCAAGAAGCAGAAT
CACACTAATCAGGTCATGTTCTTCTTGGTTCGTGATAGAAGGCCCTATGGAAACAGCCCAATGGATTTTG
GACAGGTTTTTAATATGTTTGATAATGAGCCCAGTACCGCAACTGTGAAGAATGATTTGCGGGATAGGTT
TCAAGTGATGAGGAAATTTCATGCTACAGTTATTGGTGGGCACTCTGGAATGAAGGAACAGGCATTAGTT
AAGAGATTTTTTAGAATTAACAGTCATGTAACTTATAATCATCAGGAGGCAGCCAAGTATGAGAACCATA
CTGAAAACGCCTTGTTATTGTATATGGCATGTACGCATGCCTCTAACCCAGTGTATGCAACTATGAAAAT
ACGCATCTATTTCTATGATTCAATATCAAATTAATAAAATTTATATTTTATATCATGAGTTGCTGTTACA
TTTATTGTGTTTTCAAGTACATCATACAATACATGATCAACTGCTCTGATTACATTGTTAATTGAAATTA
CACCAAGACTATATAAATACTTAAGAACTTGATATCTAAATACTCTTAAGAAACGACCAGTCTGAGGCTG
TAATATCGTCCAAATTCGGAAGTTGAGAAAACATTTGTGAATCCCCAATGCCTTCCTGATGTTGTGGTTG
AATCTTATCTGAATGGAAATGATGTCGTTGTTCATTAGAAATGGCCTCTGGCTGTGTTCTGTTATCTTGA
AATAGAGGGGATTGTTTATCTCCCAGATAAAAACGCCATTCTCTGCTTGAGGAGTAGTGATGAGTTCCCC
TGTGCGTGAATCCATGATTGTTGCAGTTGATGTGGAGGTAGTATGAGCAGCCACAGTCTAGGTCTACACG
CTTACGCCTTATTGGTTTCTTCTTGGCTATCTTGTGTTGGACCTTGATTGATACTTGCGAACAGTGGCTC
GTAGAGGGTGACGAAGATTGCATTCTTGAGAGCCCAATTTTTCAAGGATATGTTTTTTTCTTCGTCTAGA
TATTCCCTATATGAGGAGGTAGGTCCTGGATTGCAGAGGAAGATAGTGGGAATTCCCCCTTTAATTTGAA
TGGGCTTCCCGTACTTTGTGTTGCTTTGCCAGTCCCTCTGGGCCCCCATGAATTCCTTGAAGTGCTTTAA
ATAATGCGGGTCTACGTCATCAATGACGTTGTACCACACATCATTACTGTACACCTTTGGGCTTAGGTCT
ATATGTCCACATAAATAATTATGTGGGCCTAGAGACCTGGCCCACATTGTTTTGCCTGTTCTGCTATCAC
CCTCAATGACAATACTTATGGGTCTCCATGGCCGCGCAGCGGAAGATACGACGTTCTCGGCGACCCACTC
GTCAAGTTCATCTGGAACTTGATTAAAAGAAGAAGAAAGAAATGGAGAAATATAAACTTCTAAAGGAGGA
CTAAAAATCCTATCTAAATTTGAACTTAAATTATGAAATTGTAAAATATAGTCCTTTGGGGCCTTCTCTT
TTAATATATTGAGGGCCTCGGATTTACTGCCTGAATTGAGTGCCTCGGCATATGCGTCGTTGGCAGATTG
CTGACCTCCTCTAGCTGATCTGCTATCGATTTGGAAAACTCCAAAATCAATGAAGTCTCCGTCTTTCTCC
ACGTAGGTCTTGACATCTGTTGAGCTCTTAGCTGCCTGAATGTTCGGATGGAAATGTGCTGACCTGTTTG
GGGATACCAGGTCGAAGAACCGTTGGTTCTTACATTGGTATTTGCCTTCGAATTGGATAAGCACATGGAG
ATGTGGTTCCCCATTCTCGTGGAGTTCTCTGCAAACTTTGATGTATTTTTTATTTGTTGGGGTTTCTAGG
TTTTTTAATTGGGAAAGTGCTTCCTCTTTAGAGAGAGAACAATTGGGATATGTTAGGAAATAATTTTTGG
CATATATTTTAAATAAACGACGCATGTTGAAATGAATTGGTGTCCCTCAAAGCTCTATGGCAATCGGTGT
ATCGGTGTCTTACTTATACCTGGACACCTAATGGCTATTTGGTAATTTTGTAAAAGTACATTGCAATTCA
ACATTCAAAATTCAAAAATCAAATCAATAAAGCGGCCATCCGTATAATATT

>KM506959.1
ACCGGATGGCCGCGCCTTCTCTTTTTATGTGGTCCCCACGAGGGTTCCACATACGTCACTGTCAACCAAT
CAAATTGCATCCTCAAACGTTAGATAAGTGTTCATTTGTCTTTATATACTTGGTCCCCAAGTAGTCTGTC
TTGCAATATGTGGGATCCACTTCTAAATGAATTTCCTGAATCTGTTCACGGATTTCGTTGTATGTTAGCT
ATTAAATATTTGCAGTCCGTTGAGGAAACTTACGAGCCCAATACATTGGGCCACGATTTAATTAGGGATC
TTATATCTGTTGTAAGGGCCCGTGACTATGTCGAAGCGACCAGGCGATATAATCATTTCCACGCCCGCCT
CGAAGGTTCGCCGAAGGCTGAACTTCGACAGCCCATACAGCAGCCGTGCTGCTGTCCCCATTGTCCAAGG
CACAAACAAGCGACGATCATGGACGTACAGGCCCATGTACCGGAAGCCCAGAATATACAGAATGTATCGA
AGCCCTGATGTTCCTCGTGGATGTGAAGGCCCATGTAAAGTCCAGTCTTATGAGCAACGGGATGATATTA
AGCATACTGGTATTGTTCGTTGTGTTAGTGATGTTACTCGTGGATCTGGAATTACTCACAGAGTGGGTAA
GAGGTTCTGTGTTAAATCGAAATATTTTTTAGGTAAAGTCTGGATGGATGAAAATATCAAGAAGCAGAAT
CACACTAATCAGGTCATGTTCTTCTTGGTTCGTGATAGAAGGCCCTATGGAAACAGCCCAATGGAWTTTG
GACAGGTTTTTAATATGTTCGATAATGAGCCCAGTACCGCAACTGTGAAGAATGATTTGCGGGATAGGTT
TCAAGTGATGAGGAAATTTCATGCTACGGTTATTGGTGGACCCTCTGGAATGAAGGAACAGGCATTAGTT
AAGAGATTTTTTAGAATTAACAGTCATGTAACTTATAATCATCAGGAGGCAGCCAAGTATGAGAACCATA
CTGAAAACGCCTTGTTATTGTATATGGCATGTACGCATGCCTCTAATCCAGTGTATGCAACTATGAAAAT
ACGCATCTATTTCTATGATTCAATATCAAATTAATAAAATTTATATTTTATATCATGAGTTGCTGTTACA
TTTATTGTGTTTTCAAGTACATCATACAATACATGATCAACTGCTCTGATTACATTGTTAATTGAAATTA
CACCAAGACTATCTAAATACTTAAGAACTTGATATCTAAATACTCTTAAGAAACGACCAGTCTGAGGATG
TAATGTCGTCCAAATTCGGAAGTTGAGAAAACATTTGTGAATCCCCAATGCCTTCCTGATGTTGTGGTTG
AATCTTATCTGAATGGAAATGATGTCGTTGTTCATTAGAAATGGCCTCTGGCTGTGTTCTGTTATCTTGA
AATAGAGGGGATTGTTTATCTCCCAGATAAAAACGCCATTCTCTGCTTGAGGAGCAGTGATGAGTTCCCC
GGTGCGTGAATCCATGATTGTTGCAGTTGATGTGGAGGTAGTATGAGCAGCCACAGTCTAGGTCTACACG
CTTACGCCTTATTGGTTTCTTCTTGGCTATCTTGTGTTGAACCTTGATTGATACTTGCGAATAGTGGCTC
GTAGAGGGTGACGAAGATTGCATTCTTGAGAGCCCAATTTTTCAAGGATATGTTTTTTTCTTCGTCTAGA
TATTCCCTATATGAGGAGGTAGGTCCTGGATTGCAGAGGAAGATAGTGGGAATTCCCCCTTTAATTTGAA
TGGGCTTCCCGTACTTTGTGTTGCTTTGCCAGTCCCTCTGGGCCCCCATGAATTCCTTGAAGTGCTTTAA
ATAATGCGGGTCTACGTCATCAATGACGTTGTACCACACATCATTACTGTACACCTTTGGGCTTAGGTCT
AGATGTCCACATAAATAATTATGTGGGCCTAGAGACCTGGCCCACATTGTTTTGCCTGTTCTGCTATCAC
CCTCAATGACAATACTTATGGGTCTCCATGGCCGCGCAGCGGAAGATACGACGTTCTCGGCGACCCACTC
GTCAAGTTCATCTGGAACTTGATTAAAAGAAGAAGAAAGAAATGGAGAAACATAAACTTCTAAAGGAGGA
CTAAAAATCCTATCTAAATTTGAACTTAAATTATGAAATTGTAAAATATAGTCCTTTGGGGCCTTCTCTT
TTAATATATTGAGGGCCTCGGATTTACTGCCTGAATTGAGTGCCTCGGCATATGCGTCGTTGGCAGATTG
CTGACCTCCTCTAGCTGATCTGCTATCGATTTGGAAAACTCCAAAATCAATGAAGTCTCCGTCTTTCTCC
ACGTAGGTCTTGACATCTGTTGAGCTCTTAGCTGCCTGAATGTTCGGATGGAAATGTGCTGACCTGTTTG
GGGATACCAGGTCGAAGAACCGTTGGTTCTTACATTGGTATTTGCCTTCGAATTGGATAAGCACATGGAG
ATGTGGTTCCCCATTCTCGTGGAGCTCTCTGCAAACTTTGATGTATTTTTTATTTGTTGGGGTTTCTAGG
TTTTTTAATTGGGAAAGTGCTTCCTCTTTAGAGAGAGAACAATTGGGATATGTTAGGAAATAATTTTTGG
CATATATTTTAAATAAACGAGGCATGTTGAAATGAATTGGTGTCCCTCAAAGCTCTATGGCAATCGGTGT
ATCGGTGTCTTACTTATACCTGGACACCCAATGGCTATTTGGTAATTTTGTAAAAGTACATTGCAATTCA
ACATTCAAAATTCAAAAATCAAATCAATAAAGCGGCCATCCGTATAATATT

>KM506958.1
ACCGGATGGCCGCGCCTTCTCTTTTTATGTGGTCCCCACGAGGGTTCCACATACGTCACTGTCAACCAAT
CAAATTGCATCCTCAAACGTTATATAAGTGTTCATTTGTCTTTATATACTTGGTCCCCAAGTAGTCTGTC
TTGCAATATGTGGGATCCACTTCTAAATGAATTTCCTGAATCTGTTCACGGATTTCGTTGTATGTTAGCT
ATTAAATATTTGCAGTCCGTTGAGGAAACTTACGAGCCCAATACATTGGGCCACGATTTAATTAGGGATC
TTATATCTGTTGTAAGGGCCCGTGACTATGTCGAAGCGACCAGGCGATATAATCATTTCCACGCCCGCCT
CGAAGGTTCGCCGAAGGCTGAACTTCGACAGCCCATACAGCAGCCGTGCTGCTGTCCCCATTGTCCAAGG
CACAAACAAGCGACGATCATGGACGCACAGGCCCATGTACCGGAAGCCCAGAATATACAGAATGTATCGA
AGCCCTGATGTTCCTCGTGGATGTGAAGGCCCATGTAAAGTCCAGTCTTATGAGCAACGGGATGATATTA
AGCATACTGGTATTGTTCGTTGTGTTAGTGATGTTACTCGTGGATCTGGAATTACTCACAGAGTGGGTAA
GAGGTTCTGTGTTAAATCGATATATTTTTTAGGTAAAGTCTGGATGGATGAAAATATCAAGAAGCAGAAT
CACACTAATCAGGTCATGTTCTTCTTGGTTCGTGATAGAAGGCCCTATGGAAACAGCCCAATGGATTTTG
GACAGGTTTTTAATATGTTCGATAATGAGCCCAGTACCGCAACTGTGAAGAATGATTTGCGGGATAGGTT
TCAAGTGATGAGGAAATTTCATGCTACAGTTATTGGTGGGCCCTCTGGAATGAAGGAACAGGCATTAGTT
AAGAGATTTTTTAGAATTAACAGTCATGTAACTTATAATCATCAGGAGGCAGCCAAGTATGAGAACCATA
CTGAAAACGCCTTGTTATTGTATATGGCATGTACGCATGCCTCTAATCCAGTGTATGCAACTATGAAAAT
ACGCATCTATTTCTATGATTCAATATCAAATTAATAAAATTTATATTTTATATCATGAGTTGCTGTTACA
TTTACTGTGTTTTCAAGTACATCATACAATACATGATCAACTGCTCTGATTACATTGTTAATTGAAATTA
CCCCAAGACTATCTAAATACTTAAGAACTTGATATCTAAATACTCTTAAGAAACGACCAGTCTGAGGCTG
TAATGTCGTCCAAATTCGGAAGTTGAGAAAACATTTGTGAATCCCCAATGCCTTCCTGATGTTGTGGTTG
AATCTTAACTGAATGGAAATGATGTCGTTGTTCATTAGAAATGGCCTCTGGCTGTGTTCTGTTATCTTGA
AATAGAGGGGATTGTTTATCTCCCAGATAAAAACGCCATTCTCTGCTTGAGGAGCAGTGATGAGTTCCCC
TGTGCGTGAATCCATGATTGTTGCAGTTGATGTGGAGGTAGTATGAGCAGCCACAGTCTAGGTCTACACG
CTTACGCCTTATTGGTTTCTTCTTGGCTATCTTGTGTTGAACCTTGATTGATACTTGCGAACAGTGGCTC
GTAGAGGGTGACGAAGATTGCATTCTTGAGAGCCCAATTTTTCAAGGATATGTTTTTTTCTTCGTCTAGA
TATTCCCTATATGAGGAGGTAGGTCCTGGATTGCAGAGGAAGATAGTGGGAATTCCCCCTTTAATTTGAA
TGGGCTTCCCGTACTTTGTGTTGCTTTGCCAGTCCCTCTGGGCCCCCATGAATTCCTTGAAGTGCTTTAA
ATAATGCGGGTCTACGTCATCAATGACGTTGTACCACACATCATTACTGTATACCTTTGGGCTTAGGTCT
AGATGTCCACATAAATAATTATGTGGGCCTAGAGACCTGGCCCACATTGTTTTGCCTGTTCTGCTATCAC
CCTCAATGACAATACTTATGGGTCTCCATGGCCGCGCAGCGGAAGATACGACGTTCTCGGCGACCCACTC
GTCAAGTTCATCTGGAACTTGATTAAAAGAAGAAGAAAGAAATGGAGAAACATAAACTTCTAAAGGAGGA
CTAAAAATCCTATCTAAATTTGAACTTAAATTATGAAATTGTAAAATATAGTCCTTTGGGGCCTTCTCTT
TTAATATATTGAGGGCCTCGGATTTACTGCCTGAATTGAGTGCCTCGGCATATGCGTCGTTGGCAGATTG
CTGACCTCCTCTAGCTGATCTGCTATCGATTTGGAAAACTCCAAAATCAATGAAGTCTCCGTCTTTCTCC
ACGTAGGTCTTGACATCTGTTGAGCTCTTAGCTGCCTGAATGTTCGGATGGAAATGTGCTGACCTGTTTG
GGGATACCAGGTCGAAGAACCGTTGGTTCTTACATTGGTATTTGCCTTCGAATTGGATAAGCACATGGAG
ATGTGGTTCCCCATTCTCGTGGAGTTCTCTGCAAACTTTGATGTATTTTTTATTTGTTGGGGTTTCTAGG
TTTTTTAATTGGGAAAGTGCTTCCTCTTTAGAGAGAGAACAATTGGGATATGTTAGGAAATAATTTTTGG
CATATATTTTAAATAAACGAGGCATGTTGAAATGAATTGGTGTCCCTCAAAGCTCTATGGACACCGGTGT
ATCGGTGTCTTATTTATACCTGGACACCCAATGGCTATTTGGTAATTTTGTAAAAGTACATTGCAATTCA
ACATTCAAAATTCAAAAATCAAATCAATAAAGCGGCCATCCGTATAATATT

>KM506957.1
ACCGGATGGCCGCGCCTTCTCTTTTTATGTGGTCCCCAAGAGGGTTCCACATACGTCACTGTCAACCAAT
CAAATTGCATCCTCAAACGTTAGATAAGTGTTCATTTGTCTTTATATACTTGGTCCCCAAGTAGTTTGTC
TTGCACTATGTGGGATCCACTTCTAAATGAATTTCCTGAATCTGTTCACGGATTTCGTTGTATGTTAGCT
ATTAAATATTTGCAGTCCGTTGAGGAAACTTACGAGCCCAATACATTGGGCCACGATTTAATTAGGGATC
TTATATCTGTTGTAAGGGCCCGTGACTATGTCGAAGCGACCAGGCGATATAATCATTTCCACGCCCGTCT
CGAAGGTTCGCCGAAGGCTGAACTTCGACAGCCCATACAGCAGCCGTGCTGCTGTCCCCATTGTCCAAGG
CACAAACAAGCGACGATCATGGACGTACAGGCCCATGTACCGGAAGCCCAGAATATACAGAATGTATCGA
AGCCCTGATGTTCCTCGTGGATGTGAAGGCCCATGTAAAGTCCAGTCTTATGAGCAACGGGATGATATTA
AGCATACTGGTATTGTTCGTTGTGTTAGTGATGTTACTCGTGGATCTGGAATTACTCACAGAGTGGGTAA
GAGGTTCTGTGTTAAATCGATATATTTTTTAGGTAAAGTCTGGATGGATGAAAATATCAAGAAGCAGAAT
CACACTAATCAGGTCATGTTCTTCTTGGTTCGTGATAGAAGGCCCTATGGAAACAGCCCAATGGATTTTG
GACAGGTTTTTAATATGTTCGATAATGAGCCCAGTACCGCAACCGTGAAGAATGATTTGCGGGATAGGTT
TCAAGTGATGAGGAAATTTCATGCTACAGTTATTGGTGGGCCCTCTGGAATGAAGGAACAGGCATTAGTT
AAGAGATTTTTTAGAATTAACAGTCATGTAACTTATAATCATCAGGAGGCAGCCAAGTATGAGAACCATA
CTGAAAACGCCTTGTTATTGTATATGGCATGTACGCATGCCTCTAATCCAGTGTATGCAACTATGAAAAT
ACGCATCTATTTCTATGATTCAATATCAAATTAATAAAATTTATATTTTATATCATGAGTTGCTGTTACA
TTTATTGTGTTTTCAAGTACATCATACAATACATGATCAACTGCTCTGATTACATTGTTAATTGAAATTA
CACCAAGACTATCTAAATACTTAAGAACTTGATATCTAAATACTCTTAAGAAACGACCAGTCTGAGGCTG
TAATGTCGTCCAAATTCGGAAGTTGAGAAAACATTTGTGAATCCCCAATGCCTTCCTGATGTTGTGGTTG
AATCTTATCTGAATGGAAATGATGTCGTTGTTCATTAGAAATGGCCTCTGGCTGTGTTCTGTTATCTTGA
AATAGAGGGGATTGTTTATCTCCCAGATAAAAACGCCATTCTCTGCTTGAGGAGCAGTGATGAGTTCCCC
TGTGCGTGAATCCATGATTGTTGCAGTTGATGTGGAGGTAGTATGAGCAGCCACAGTCTAGGTCTACACG
CTTACGCCTTATTGGTTTCTTCTTGGCTATCTTGTGTTGGACCTTGATTGATACTTGCGAACAGTGGCTC
GTAGAGGGTGACGAAGGTTGCATTCTTGAGAGCCCAATTTTTCAAGGATATGTTTTTTTCTTCGTCTAGA
TATTCCCTATATGAGGAGGTAGGTCCTGGATTGCAGAGGAAGATAGTGGGAATTCCCCCTTTAATTTGAA
TGGGCTTCCCGTACTTTGTGTTGCTTTGCCAGTCCCTCTGGGCCCCCATGAATTCCTTGAAGTGCTTTAA
ATAATGCGGGTCTACGTCATCAATGACGTTGTACCACGCATCATTACTGTACACCTTTGGGCTTAGGTCT
AGATGTCCACATAAATAATTATGCGGGCCTAGAGACCTGGCCCACATTGTTTTGCCTGTTCTGCTATCAC
CCTCAATGACAATACTTATGGGTCTCCATGGCCGCGCAGCGGAAGATACGACGTTCTCGGCGACCCACTC
TTCAAGTTCATCTGGAACTTGATTAAAAGAAGAAGAAAGAAATGGAGAAACATAAACTTCTAAAGGAGGA
CTAAAAATCCTATCTAAATTTGAACTTAAATTATGAAATTGTAAAATATAGTCCTTTGGGGCCTTCTCTT
TTAATATATTGAGGGCCTCGGATTTACTGCCTGAATTGAGTGCCTCGGCATATGCGTCGTTGGCAGATTG
CTGACCTCCTCTAGTTGATCTGCCATCGATTTGGAAAACTCCAAAATCAATGAAGTCTCCGTCTTTCTCC
ACGTAGGTCTTGACATCTGTTGAGCTCTTAGCTGCCTGAATGTTCGGATGGAAATGTGCTGACCTGTTTG
GGGATACCAGGTCGAAGAACCGTTGGTTCTTACATTGGTATTTTCCTTCGAATTGGATAAGCACATGGAG
ATGTGGTTCCCCATTCTCGTGGAGTTCTCTGCAAACTTTGATGTATTTTTTATTTGTTGGGGTTTCTAGG
TTTTTTAATTGGGAAAGTGCTTCCTCTTTAGAGAGAGAACAATTGGGATATGTTAAGAAATAATTTTTGG
CATATATTTTAGATAAACGAGACATGTTGAAATGAATTGGTGTCCCTCAAAGCTCTATGGCAAACGGTGT
ATCGGTGTCTTACTTATACCTGGACACCCAATGGCTATTTGGTAATTTTGTAAAAGTACATTGCAATTCA
ACATTCAAAATTCAAAAATCAAATCAATAAAGCGGCCATCCGTACAATATT

>KM506956.1
ACCGGGTGGCCGCGCCTTCTCTTTTTACGTGGTCCCCGCGAGGGTTACACATACGTCACTGTCAACCAAT
CAAATTGCATCCTCAAACGTTAGATAAGTGTTCATTTGTCTTTATATACTTGGTCCCCAAGTAGTCTGTC
TTGCACTATGTGGGATCCACTTCTAAATGAATTTCCTGAATCTGTTCACGGATTTCGTTGTATGTTAGCT
ATTAAATATTTGCAGTCCGTTGAGGAAACTTACGAGCCCAATACATTGGGCCACGATTTAATTAGGGATC
TTATATCTGTTGTAAGGGCCCGTGACTATGTCGAAGCGACCAGGCGATATAATCATTTCCACGCCCGCCT
CGAAGGTTCGCCGAAGGCTGAACTTCGACAGCCCATACAGCAGCCGTGCTGCTGTCCCCATTGTCCAAGG
CACAAACAAGCGACGATCATGGACGTACAGGCCCATGTACCGGAAGCCCAGAATATACAGAATGTATCGA
AGCCCTGATGTTCCTCGTGGATGTGAAGGCCCATGTAAAGTCCAGTCTTATGAGCAACGGGATGATATTA
AGCATACTGGTATTGTTCGTTGTGTTAGTGATGTTGCTCGTGGATCTGGAATTACTCACAGAGTGGGTAA
GAGGTTCTGTGTTAAATCGATATATTTTTTAGGTAAAGTCTGGATGGATGAAAATATCAAGAAGCAGAAT
CACACTAATCAGGTCATGTTCTTCTTGGTTCGTGATAGAAGGCCCTATGGAAACAGCCCAATGGATTTTG
GACAGGTTTTTAATATGTTCGATAATGAGCCCAGTACCGCAACCGTGAAGAATGATTTGCGGGATAGGTT
TCAAGTGATGAGGAAATTTCATGCTACAGTTATTGGTGGGCCCTCTGGAATGAAGGAACAGGCATTAGTT
AAGAGATTTTTTAGAATTAACAGTCATGTAACTTATAATCATCAGGAGGCAGCCAAGTATGAGAACCATA
CTGAAAACGCCTTGTTATTGTATATGGCATGTACGCATGCCTCTAATCCAGTGTATGCAACTATGAAAAT
ACGCATCTATTTCTACGATTCAATATCAAATTAATAAAATTTATATTTTATATCATGAGTTGCTGTTACA
TTTATTGTGTTTTCAAGTACATCATACAATACATGATCAACTGCTCTGATTACATTGTTAATTGAAATTA
CACCAAGACTATCTAAATACTTAAGAACTTGATATCTAAATACTCTTAAGAAACGACCAGTCTGAGGCTG
TAATGTCGTCCAAATTCGGAAGTTGAGAAAACATTTGTGAATCCCCAATGCCTTCCTGATGTTGTGGTTG
AATCTTATCTGAATGGAAATGATGTCGTTGTTCATTAGAAATGGCCTCTGGCTGTGTTCTGTTATCTTGA
AATAGAGGGGATTGTTTATCTCCCAGATAAAAACGCCATTCTCTGCTTGAGGAGCAGTGATGAGTTCCCC
TGTGCGTGAATCCATGATTGTTGCAGTTGATGTGGAGGTAGTATGAGCAGCCACAGTCTAGGCTTACACG
CTTACGCCTTATTGGTTTCTTCTTGGCTATCTTGTGTTGGACCTTGATTGATACTTGCGAACAGTGGCTC
GTAGAGGGTGACGAAGGTTGCATTCTTGAGAGCCCAATTTTTCAAGGATATGTTTTTTTCTTCGTCTAGA
TATTCCCTATATGAGGAGATAGGTCCTGGATTGCAGAGGAAGATAGTGGGAATTCCCCCTTTAATTTGAA
TGGGCTTCCCGTACTTTGTGTTGCTTTGACAGTCCCTCTGGGCCCCCATTAATTCCTTGAAGTGCTTTAA
ATAATGCGGGTCTACGTCATCAATGACGTTGTACCACGCATCATTACTGTACACCTTTGGGCTTAGGTCT
AGATGTCCACATAAATAATTATGTGGGCCTAGAGACCTGGCCCACATTGTTTTGCCTGTTCTGCTATCAC
CCTCAATGACAATACTTATGGGTCTCCATGGCCGCGCAGCGGAAGATACGACGTTCTCGGCGACCCACTC
GTCAAGTTCATCTGGAACTTGATTAAAAGAAGAAGAAAGAAATGGAGAAACATAAACTTCTAAAGGAGGA
CTAAAAATCCTATCTAAATTTGAACTTAAATTATGAAATTGTAAAATATAGTCCTTTGGGGCCTTCTCTT
TTAATATATTGAGGGCCTCGGATTTACTGCCTGAATTGAGTGCCTCGGCATATGCGTCGTTGGCAGATTG
CTGACCTCCTCTAGCTGATCTGCTATCGATTTGGAAAACTCCAAAATCAATGAAGTCTCCGTCTTTCTCC
ACGTAGGTCTTGACATCTGTTGAGCTCTTAGCTGCCTGAATGTTCGGATGGAAATGTGCTGACCTGTTTG
GGGATACCAGGTCGAAGAACCGTTGGTTCTTACATTGGTATTTGCCTTCGAATTGGATAAGCACATGGAG
ATGTGGTTCCCCATTCTCGTGGAGTTCTCTGCAAACTTTGATATATTTTTTATTTGTTGGGGTTTCTAGG
TTTTTTAATTGGGAAAGTGCTTCCTCTTTAGAGAGAGAACAATTGGGATATGTTAGGAAATAATTTTTGG
CATATATTTTAAATAAACGAGGCATGTTGAAATGAATTGGTGTCCCTCAAAGCTCTATGGCAATCGGTGT
ATCGGTGTCTTACTTATACTTGGACACCCAATGGCTATTTGGTAATTTTGTAAAAGTACATTGCAATTCA
GCATTCAAAATTCAAAATCAAATCATTAAAGCGGCCATCCGTATAATATT

>KM506955.1
ACCGGATGGCCGCGCCTTCTCTTTTTATGTGGTCCCCAAGAGGGTTCCACATACGTCACTGTCAACCAAT
CAAATTGCATCCTCAAACGTTAGATAAGTGTTCATTTGTCTTTATATACTTGGTCCCCAAGTAGTTTGTC
TTGCACTATGTGGGATCCACTTCTAAATGAATTTCCTGAATCTGTTCACGGATTTCGTTGTATGTTAGCT
ATTAAGTATTTGCAGTCCGTTGAGGAAACTTACGAGCCCAATACATTGGGCCACGATTTAATTAGGGATC
TTATATCTGTTGTAAGGGCCCGTGACTATGTCGAAGCGACCAGGCGATATAATCATTTCCACGCCCGTCT
CGAAGGTTCGCCGAAGGCTGAACTTCGACAGCCCATACAGCAGCCGTGCTGCTGTCCCCATTGTCCAAGG
CACAAACAAGCGACGATCATGGACGTACAGGCCCATGTACCGGAAGCCCAGAATATACAGAATGTATCGA
AGCCCTGATGTTCCTCGTGGATGTGAAGGCCCATGTAAAGTCCAGTCTTATGAGCAACGGGATGATATTA
AGCATACTGGTATTGTTCGTTGTGTTAGTGATGTTACTCGTGGATCTGGAATTACTCACAGAGTGGGTAA
GAGGTTCTGTGTTAAATCGATATATTTTTTAGGTAAAGTCTGGATGGATGAAAATATTAAGAAGCAGAAT
CACACTAATCAGGTCATGTTCTTCTTGGTTCGTGATAGAAGGCCTTATGGAAACAGCCCAATGGATTTTG
GACAGGTTTTTAATATGTTCGATAATGAGCCCAGTACCGCAACCGTGAAGAATGATTTGCGGGATAGGTT
TCAAGTGATGAGGAAATTTCATGCTACAGTTATTGGTGGGCCCTCTGGAATGAAGGAACAGGCATTAGTT
AAGAGATTTTTTAGAATTAACAGTCATGTAACTTATAATCATCAGGAGGCAGCCAAGTATGAGAACCATA
CTGAAAACGCCTTGTTATTGTATATGGCATGTACGCATGCCTCTAATCCAGTGTATGCAACTATGAAAAT
ACGCATCTATTTCTATGATTCAATATCAAATTAATAAAATTTATATTTTATATCATGAGTTTCTGTTACA
TTTATTGTGTTTTCAAGTACATCATACAATACATGATCAACTGCTCTGATTACATTGTTAATTGAAATTA
CACCAAGACTATCTAAATACTTAAGAACTTGATGTCTAAATACTCTTAAGAAACGACCAGTCTGAGTCTG
TAATGTCGTCCAAATTCGGAAGTTGAGAAACCATTTGTGAATCCCCAATGCCTTCCTGATGTTGTGGTTG
AATCTTATCTGAATGGAAATGATGTCGTTGTTCATTAGAAATGGCCTCTGGCTGTGTTCTGTTATCTTGA
AATAGAGGGGATTGTTTATCTCCCAGATAAAAACGCCATTCTCTGCTTGAGGAGCAGAGATGAGTTCCCC
TGTGCGTGAATCCATGATTGTTGCAGTTGATGTGGAGGTAGTATGAGCAGCCACAGTCTAGGTCTACACG
CTTACGCCTTATTGGTTTCTTCTTGGCTATCTTGTGTTGGACCTTGATTGATACTTGCGAACAGTGGCTC
GTAGAGGGTGACGAAGGTTGCATTCTTGAGAGCCCAATTTTTCAAGGATATGTTTTTTTCTTCGTCTAGA
TATTCCCTATATGAGGAGGTAGGTCCTGGATTGCAGAGGAAGATAGTGGGAATTCCCCCTTTAATTTGAA
TGGGCTTCCCGTACTTTGTGTTGCTTTGCCAGTCCCTCTGGGCCCCCATTAATTCCTTGAAGTGCTTTAA
ATAATGCGGGTCTACGTCATCAATGACGTTGTACCACGCATCATTACTGTACACCTTTGGGCTTAGGTCT
AGATGTCCACATAAATAATTATGTGGGCCTAGAGACCTGGCCCACATTGTTTTGCCTGTTCTGCTATCAC
CCTCAATGACAATACTTATGGGTCTCCATGGCCGCGCAGCGGAAGATACGACGTTCTCGGCGACCCACTC
GTCAAGTTCATCTGGAACTTGATTAAAAGAAGAAGAAAGAAATGGAGAAACATAAACTTCTAAAGGAGGA
CTAAAAATCCTATCTAAATTTGAACTTAAATTATGAAATTGTAAAATATAGTCCTTTGGGGCCTTCTCTT
TTAATATATTGAGGGCCTCGGATTTACTGCCTGAATTGAGTGCCTCGGCATATGCGTCGTTGGCAGATTG
CTGACCTCCTCTAGCTGATCTGCTATCGATTTGGAAAACTCCAAAATCAATGAAGTCTCCGTCTTTCTCC
ACGTAGGTCTTGACATCTGTTGAGCTCTTAGCTGAATGAATGTTCGGATGGAAATGTGCTGACCTGTTTG
GGGATACCAGGTCGAAGAACCGTTGGTTCTTACATTGGTATTTTCCTTCGAATTGGATAAGCACATGGAG
ATGTGGTTCCCCATTCTCGTGGAGTTCTCTGCAAACTTTGATGTATTTTTTATTTGTTGGGGTTTCTAGG
TTTTTTAATTGGGAAAGTGCTTCCTCTTTAGAGAGAGAACAATTGGGATATGTTAAGAAATAATTTTTGG
CATATATTTTAAATAAACGAGGCATGTTGAAATGAATTGGTGTCCCTCAAAGCTCTATGGCAAACGGTGT
ATCGGTGTCTTACTTATACCTGGACACCCAATGGCTATTTGGTAATTTTGTAAAAGTACATTGCAATTCA
ACATTCAAAATTCAAAAATCAAATCAATAAAGCGGCCATCCGTATAATATT

>KM506954.1
ACCGGATGGCCGCGCCTTCTCTTTTTACGTGGTCCCCGCGAGGGTTACACATACGTCACTGTCAACCAAT
CAAATTGCATCCTCAAACGTTAGATAAGTGTTCATTTGTCTTTATATACTTGGTCCCCAAGTAGTCTGTC
TTGCACTATGTGGGATCCACTTCTAAATGAATTTCCTGAATCTGTTCACGGATTTCGTTGTATGTTAGCT
ATTAAATATTTGCAGTCCGTTGAGGAAACTTACGAGCCCAATACATTGGGCCACGATTTAATTAGGGATC
TTATATCTGTTGTAAGGGCCCGTGACTATGTCGAAGCGACCAGGCGATATAATTATTTCCACGCCCGCCT
CGAAGGTTCGCCGAAGGCTGAACTTCGACAGCCCATACAGCAGCCGTGCTGCTGTCCCCATTGTCCAAGG
CACAAACAAGCGACGATCATGGACGTACAGGCCCATGTACCGGAAGCCCAGAATATACAGAATGTATCGA
AGCCCTGATGTTCCTCGTGGATGTGAAGGCCCATGTAAAGTCCAGTCTTATGAGCAACGGGATGATATTA
AGCATACTGGTATTGTTCGTTGTGTTAGTGATGTTACTCGTGGATCTGGAATTACTCACAGAGTGGGTAA
GAGGTTCTGTGTTAAATCGATATATTTTTTAGGTAAAGTCTGGATGGATGAAAATATCAAGAAGCAGAAT
CACACTAATCAGGTCATGTTCTTCTTGGTTCGTGATAGAAGGCCCTATGGAAACAGCCCAATGGATTTTG
GACAGGTTTTTAATATGTTCGATAATGAGCCCAGTACCGCAACCGTGAAGAATGATTTGCGGGATAGGTT
TCAAGTGATGAGGAAATTTCATGCTACAGTTATTGGTGGGCCCTCTGGAACGAAGGAACAGGCATTAGTT
AAGAGATTTTTTAGAATTAACAGTCATGTAACTTATAATCATCAGGAGGCAGCCAAGTATGAGAACCATA
CTGAAAACGCCTTGGTATTGTATATGGCATGTACGCATGCCTCTAATCCAGTGTATGCAACTATGAAAAT
ACGCATCTATTTCTATGATTCAATATCAAATTAATAAAATTTATATTTTATATCATGAGTTGCTGTTACA
TTTATTGTGTTTTCAAGTACATCATACAATACATGATCAACTGCTCTGATTACATTGTTAATTGAAATTA
CACCAAGACTATCTAAATACTTAAGAACTTGATATCTAAATACTCTTAAGAAACGACCAGTCTGAGGCTG
TAATGTCGTCCAAATTCGGAAGTTGAGAAAACATTTGTGAATCCCCAATGCCTTCCTGATGTTGTGGTTG
AATCTTATCTGAATGGAAATGATGTCGTTGTTCATTAGAAATGGCCTCTGGCTGTGTTCTGTTATCTTGA
AATAGAGGGGATTGTTTATCTCCCAGATAAAAACGCCATTCTCTGCTTGAGGAGCAGTGATGAGTTCCCC
TGTGCGTGAATCCATGATTGTTGCAGTTGATGTGGAGGTAGTATGAGCAGCCACAGTCTAGGTCTACATG
CTTACGCCTTATTGGTTTCTTCTTGGCTATCTTGTGTTGGACCTTGATTGATACTTGCGAACAGTGGCTC
GTAGAGGGTGACGAAGGTTGCATTCTTGAGAGCCCAATTTTTCAAGGATATGTTTTTTTCTTCGTCTAGA
TATTCCCTATATGAGGAGGTAGGTCCTGGATTGCAGAGGAAGATAGTGGGAATTCCCCCTTTAATTTGAA
TGGGCTTCCCGTACTTTGTGTTGCTTTGCCAGTCCCTCTGGGCCCCCATGAATTCCTTGAAGTGCTTTAA
ATAATGCGGGTCTACGTCATCAATGACGTTGTACCACGCATCATTACTGTACACCTTTGGGCTTAGGTCT
AGATGTCCACATAAATAATTATGCGGGCCTAGAGACCTGGCCCACATTGTTTTGCCTGTTCTGCTATCAC
CCTCAATGACAATACTTATGGGTCTCCATGGCCGCGCAGCGGAAGATACGACGTTCTCGGCGACCCACTC
TTCAAGTTCATCTGGAACTTGATTAAAAGAAGAAGAAAGAAATGGAGAAACATAAACTTCTAAAGGAGGA
CTAAAAATCCTATCTAAATTTGAACTTAAATTATGAAATTGTAAAATATAGTCCTTTGGGGCCTTCTCTT
TTAATATATTGAGGGCCTCGGATTTACTGCCTGAATTGAGTGCCTCGGCATATGCGTCGTTGGCAGATTG
CTGACCTCCTCTAGTTGATCTGCCATCGATTTGGAAAACTCCAAAATCAATGAAGTCTCCGTCTTTCTCC
ACGTAGGTCTTGACATCTGTTGAGCTCTTAGCTGCCTGAATGTTCGGATGGAAATGTGCTGACCTGTTTG
GGGATACCAGGTCGAAGAACCGTTGGTTCTTACATTGGTATTTGCCTTCGAATTGGATAAGCACATGGAG
ATGTGGTTCCCCATTCTCGTGGAGTTCTCTGCAAACTTTGATATATTTTTTATTTGTTGGGGTTTCTAGG
TTTTTTAATTGGGAAAGTGCTTCCTCTTTAGAGAGAGAACAATTGGGATATGTTAGGAAATAATTTTTGG
CATATATTTTAAATAAACGAGGCATGTTGAAATGAATTGGTGTCCCTCAAAGCTCTATGGCAATCGGTGT
ATCGGTGTCTTACTTATACCTGGACACCCAATGGCTATTTGGTAATTTTGTAAAAGTACATTGCAATTCA
ACATTCAAAATTCAAAATCAAATCATTAAAGCGGCCATCCGTATAATATT

>KM506953.1
ACCGGATGGCCGCGCCTTCTCTTTTTATGTGGTCCCCACGAGGGTTCCACATACGTCACTGTCAACCAAT
CAAATTGCATCCTCAAACGTTAGATAAGTGTTCATTTGTCTTTATATACTTGGTCCCCAAGTAGTCTGTC
TTGCAATATGTGGGATCCACTTCTAAATGAATTTCCTGAATCTGTTCACGGATTTCGTCGTATGTTAGCT
ATTAAATATTTGCAGTCCGTTGAGGAAACTTACGAGCCCAATACATTGGGCCACGATTTAATTAGGGATC
TTATATCTGTTGTAAGGGCCCGTGACTATGTCGAAGCGACCAGGCGATATAATCATTTCCACGCCCGCCT
CGAAGGTTCGCCGAAGGCTGAACTTCGACAGCCCATACAGCAGCCGTGCTGCTGTCCCCATTGTCCAAGG
CACAAACAAGCGACGATCATGGACGTACAGGCCCATGTACCGGAAGCCCAGAATATACAGAATGTATCGA
AGCCCTGATGTTCCTCGTGGATGTGAAGGCCCATGTAAAGTCCAGTCTTATGAGCAACGGGATGATATTA
AGCATACTGGTATTGTTCGTTGTGTTAGTGATGTTACTCGTGGATCTGGAATTACTCACAGAGTGGGTAA
GAGGTTCTGTGTTAAATCGATATATTTTTTAGGTAAAGTCTGGATGGATGAAAATATCAAGAAGCAGAAT
CACACTAATCAGGTCATGTTCTTCTTGGTTCGTGATAGAAGGCCCTATGGAAACAGCCCAATGGATTTTG
GACAGGTTTTTAATATGTTCGATAATGAGCCCAGTACCGCAACTGTGAAGAATGATTTGCGGGATAGGTT
TCAAGTGATGAGGAAATTTCATGCTACAGTTATTGGTGGGCCCTCTGGAATGAAGGAACAGGCATTAGTT
AAGAGATTTTTTAGAATTAACAGTCATGTAACTTATAATCATCAGGAGGCAGCCAAGTATGAGAACCATA
CTGAAAACGCCTTGTTATTGTATATGGCATGTACGCATGCCTCTAATCCAGTGTATGCAACTATGAAAAT
ACGCATCTATTTCTATGATTCAATATCAAATTAATAAAATTTATATTTTATATCATGAGTTGCTGTTACA
TTTATTGTGTTTTCAAGTACATCATACAATACATGATCAACTGCTCTGATTACATTGTTAATTGAAATTA
CACCAAGACTATCTAAATACTTAAGAACTTGATATCTAAATACTCTTAAGAAACGACCAGTCTGAGGCTG
TAATGTCGTCCAAATTCGGAAGTTGAGAAAACATTTGTGAATCCCCAATGCCTTCCTGATGTTGTGGTTG
AATCTTAACTGAATGGAAATGATGTCGTTGTTCATTAGAAATGGCCTCTGGCTGTGTTCTGTTATCTTGA
AATAGAGGGGATTGTTTATCTCCCAGATAAAAACGCCATTCTCTGCTTGAGGAGCAGTGATGAGTTCCCC
TGTGCGTGAATCCATGATTGTTGCAGTTGATGTGGAGGTAGTATGAGCAGCCACAGTCTAGGTCTACACG
CTTACGCCTTATTGGTTTCTTCTTGGCTATCTTGTGTTGGACCTTGATTGATACTTGCGAACAGTGGCTC
GTAGAGGGTGACGAAGGTTGCATTCTTGAGAGCCCAATTTTTCAAGGATATGTTTTTTTCTTCGTCTAGA
TATTCCCTATATGAGGAGGTAGGTCCTGGATTGCAGAGGAAGATAGTGGGAATTCCCCCTTTAATTTGAA
TGGGCTTCCCGTACTTTGTGTTGCTTTGCCAGTCCCTCTGGGCCCCCATGAATTCCTTGAAGTGCTTTAA
ATAATGCGGGTCTACGTCATCAATGACGTTGTACCACGCATCATTACTGTACACCTTTGGGCTTAGGTCT
AGATGTCCACATAAATAATTATGTGGGCCTAGAGACCTGGCCCACATTGTTTTGCCTGTTCTACTATCAC
CCTCAATGACAATACTTATGGGTCTCCATGGCCGCGCAGCGGAAGATACGACGTTCTCGGCGACCCACTC
TTCAAGTTCATCTGGAACTTGATTAAAAGAAGAAGAAAGAAATGGAGAAACATAAACTTCTAAAGGAGGA
CTAAAAATCCTATCTAAATTTGAACTTAAATTATGAAATTGTAAAATATAGTCCTTTGGGGCCTTCTCTT
TTAATATATTGAGGGCCTCGGATTTACTGCCTGAATTGAGTGCCTCGGCATATGCGTCGTTGGCAGATTG
CTGACCTCCTCTAGCTGATCTGCCATCGATTTGGGAAACTCCAAAATCAATGAAGTCTCCGTCTTTCTCC
ACGTAGGTCTTGACATCTGTTGAGCTCTTAGCTGCCTGAATGTTCGGATGGAAATGTGCTGACCTGTTTG
GGGATACCAGGTCGAAGAACCGTTGGTTCTTACATTGGTATTTGCCTTCGAATTGGATAAGCACATGGAG
ATGTGGTTCCCCATTCTCGTGGAGTTCTCTGCAAACTTTGATGTATTTTTTATTTGTTGGGGTTTCTAGG
TTTTTTAATTGGGAAAGTGCTTCCTCTTTAGAGAGAGAACAATTGGGATATGTTAGGAAATAATTTTTGG
CATATATTTTAAATAAACGAGGCATGTTGAAATGAATTGGTGTCCCTCAAAGCTCTATGGCAATCGGTGT
ATCGGTGTCTTACTTATACCTGGACACCCAATGGCTATTTGGTAATTTTGTAAAAGTACGTTGCAATTCA
ACATTCAAAATTCAAAAATCAATTCAATAAAGCGGCCATCCGTATAATATT

>KM506952.1
ACCGGATGGCCGCGCCTTCTCTTTTTACGTGGTCCCCGCGAGGGTTACACATACGTCACTGTCAACCAAT
CAAATTGCATCCTCAAACGTTAGATAAGTGTTCATTTGTCTTTATATACTTGGTCCCCAAGTAGTCTGTC
TTGCACTATGTGGGATCCACTTCTAAATGAATTTCCTGAATCTGTTCACGGATTTCGTTGTATGTTAGCT
ATTAAATATTTGCAGTCCGTTGAGGAAACTTACGAGCCCAATACATTGGGCCACGATTTTATTAGGGATC
TTATATCTGTTGTAAGGGCCCGTGACTATGTCGAAGCGACCAGGCGATATAATCATTTCCACGCCCGTCT
CGAAGGTTCGCCGAAGGCTGAACTTCGACAGCCCATACAGCAGCCGTGCTGCTGTCCCCATTGTCCAAGG
CACAAACAAGCGACGATCATGGACGTACAGGCCCATGTACCGGAAGCCCAGAATATACAGAATGTATCGA
AGCCCTGATGTTCCTCGTGGATGTGAAGGCCCATGTAAAGTCCAGTCTTATGAGCAACGGGATGATATTA
AGCATACTGGTATTGTTCGTTGTGTTAGTGATGTTACTCGTGGATCTGGAATTACGCACAGAGTGGGTAA
GAGGTTCTGTGTTAAATCGATATATTTTTTAGGTAAAGTCTGGATGGATGAAAATATTAAGAAGCAGAAT
CACACTAATCAGGTCATGTTCTTCTTGGTTCGTGATAGAAGGCCTTATGGAAACAGCCCAATGGATTTTG
GACAGGTTTTTAATATGTTCGATAATGAGCCCAGTACCGCAACCGTGAAGAATGATTTGCGGGATAGGTT
TCAAGTGATGAGGAAATTTCATGCTACAGTTATTGGTGGGCCCTCTGGAATGAAGGAACAGGCATTAGTT
AAGAGATTTTTTAGAATTAACAGTCATGTAACTTATAATCATCAGGAGGCAGCCAAGTATGAGAACCATA
CTGAAAACGCCTTGTTATTGTATATGGCATGTACGCATGCCTCTAATCCAGTGTATGCAACTATGAAAAT
ACGCATCTATTTCTATGATTCAATATCAAATTAATAAAATTTATATTTTATATCATGAGTTTCTGTTACA
TTTATTGTGTTTTCAATTACATCATACAATACATGATCAACTGCTCTGATTACATTGTTAATTGAAATTA
CACCAAGACTATCTAAATACTTAAGAACTTGATATCTAAATACTCTTAAGAAACGACCAGTCTGAGGCTG
TAATGTCGTCCAAATTCGGAAGTTGAGAAAACATTTGTGAATCCCCAATACCTTCCTGATGTTGTGGTTG
AATCTTATCTGAATGGAAATGATGTCGTTGTTCATTAGAAATGGCCTCTGGCTGTGTTCTGTTATCTTGA
AATAGAGGGGATTGTTTATCTCCCAGATAAAAACGCCATTCTCTGCTTGAGGAGCAGAGATGAGTTCCCC
TGTGCGTGAATCCATGATTGTTGCAGTTGATGTGGAGGTAGTATGAGCAGCCACAGTCTAGGTCTACACG
CTTACGCCTTATTGGTTTCTTCTTGGCTATCTTGTGTTGGACCTTGATTGATACTTGCGAACAGTGGCTC
GTAGAGGGTGACGAAGGTTGCATTCTTGAGAGCCCAATTTTTCAAGGATATGTTTTTTTCTTCGTCTAGA
TATTCCCTATATGAGGAGGTAGGTCCTGGATTGCAGAGGAAGATAGTGGGAATTCCCCCTTTAATTTGAA
TGGGCTTCCCGTACTTTGTGTTGCTTTGCCAGTCCCTCTGGGCCCCCATGAATTCCTTGAAGTGCTTTAA
ATAATGCGGGTCTACGTCATCAATGACGTTGTACCACGCATCATTACTGTACACCTTTGGGCTTAGGTCT
AGATGTCCACATAAATAATTATGCGGGCCTAGAGACCTGGCCCACATTGTTTTGCCTGTTCTGCTATCAC
CCTCAATGACAATACTTATGGGTCTCCATGGCCGCGCAGCGGAAGATACGACGTTCTCGGCGACCCACTC
TTCAAGTTCATCTGGAACTTGATTAAAAGAAGAAGAAAGAAATGGAGAAACATAAACTTCTAAAGGAGGA
CTAAAAATCCTATCTAAATTTGAACTTAAATTATGAAATTGTAAAATATAGTCCTTTGGGGCCTTCTCTT
TTAATATATTGAGGGCCTCGGATTTACTGCCTGAATTGAGTGCCTCGGCATATGCGTCGTTGGCAGATTG
CTGACCTCCTCTAGTTGATCTGCCATCGATTTGGAAAACTCCAAAATCAATGAAGTCTCCGTCTTTCTCC
ACGTAGGTCTTGACATCTGTTGAGCTCTTAGCTGCCTGAATCTTCGGATGGAAATGTGCTGACCTGTTTG
GGGATACCAGGTCGAAGAACCGTTGGTTCTTACATTGGTATTTGCCTTCGAATTGGATAAGCACATGGAG
ATGTGGTTCCCCATTCTCGTGGAGTTCTCTGCAAACTTTGATATATTTTTTATTTGTTGGGGTTTCTAGG
TTTTTTAATTGGGAAAGTGCTTCCTCTTTAGAGAGAGAACAATTGGGATATGTTAGGAAATAATTTTTGG
CATATATTTTAAATAAACGAGGCATGTTGAAATGAATTGGTGTCCCTCAAAGCTCTATGGCAATCGGTGT
ATCGGTGTCTTACTTATACCTGGACACCCAATGGCTATTTGGTAATTTTGTAAAAGTACATTGCAATTCA
ACATTCAAAATTCAAAAATCAAATCATTAAAGCGGCCATCCGTATAATATT

>KM506951.1
ACCGGATGGCCGCGCCTTTTCTTTTTACGTGGTCCCCGCGAGGGTTACACAGACGTTACTGTCAACCAAT
CAAATTGCATCCTCAAACGTTAGATAAGTGTTCATTTGTCTTTATATACTTGGTCCCCAAGTAGTTTGTC
TTGCACTATGTGGGATCCACTTCTAAATGAATTTCCTGAATCTGTTCACGGATTTCGTTGTATGTTAGCT
ATTAAATATTTGCAGTCCGTTGAGGAAACTTACGAGCCCAATACATTGGGCCACGATTTAATTAGGGATC
TTATATCTGTTGTAAGGGCCCGTGACTATGTCGAAGCGACCAGGCGATATAATCATTTCCACGCCCGCCT
CGAAGGTTCGCCGAAGGCTGAACTTCGAAAGCCCATACAGCAGCCGTGCTGCTGTCCCCATTGTCCAAGG
CACAAACAAGCGACGATCATGGACGTACAGGCCCATGTACCGGAAGCCCAGAATATACAGAATGTATCGA
AGCCCTGATGTTCCTCGTGGATGTGAAGGCCCTTGTAAAGTCCAGACTTATGAGCAACGGGATGATATTA
AGCATACTGGTATTGTTCGTTGTGTTAGTGATGTTACTCGTGGATCTGGAATTACTCACAGAGTGGGTAA
GAGGTTCTGTGTTAAATCGATATATTTTTTAGGTAAAGTCTGGATGGATGAAAATATCAAGAAGCAGAAT
CACACTAATCAGGTCATGTTCTTCTTGGTTCGTGATAGAAGGCCCTATGGAAACAGCCCAATGGATTTTG
GACAGGTTTTTAATATGTTCGATAATGAGCCCAGTACAGCAACCGTGAAGAATGATTTGCGGGATAGGTT
TCAAGTGATGAGGAAATTTCATGCTACAGTTATTGGTGGGCCCTCTGGAATGAAGGAACAGGCATTAGTT
AAGAGATTTTTTAGAATTAACAGTCATGTAACTTATAATCATCAGGAGGCAGCCAAGTATGAGAACCATA
CTGAAAACGCCTTGTTATTGTATATGGCATGTACGCATGCCTCTAATCCAGTGTATGCAACTATGAAAAT
ACGCATCTATTTCTATGATTCAATATCAAATTAATAAAATTTATATTTTATATCATGAGTTTCTGTTACA
TTTATTGTGTTTTCAAGTACATCATACAATACATGATCAACTGCTCTGATTACATTGTTAATTGAAATTA
CACCAAGACTATCTAAATACTTAAGAACTTGATATCTAAATACTCTTAAGAAACGACCAGTCTGAGGCTG
TAATGTCGTCCAAATTCGGAAGTTGAGAAAACATTTGTGAATCCCCAATATCTTCCTGATGTTGTGGTTG
AATCTTATCTGAATGGAAATGATGTCGTGGTTCATTAGAAATGGCCTCTGGCTGTGTTCTGTTATCTCGA
AATAGAGGGGATTGTTTATCTCCCAGATAAAAACGCCATTCTCTGCTTGAGGAGCAGTGATGAGTTCCCC
TGTGCGTGAATCCATGATTGTTGCAGTTGATGTGGAGGTAGTACGAGCAGCCACAGTCTAGGTCTACACG
CTTACGCCTTATTGGTTTCTTCTTGGCTATCTTGTGTTGGACCTTGACTGATACTTGCGAACAGTGGCTC
GTAGAGGGTGATGAAGGTTGCATTCTTGAGAGCCCAATTTTTCAAGGATATGTTTTTTTCTTCGTCTAGA
TATTCCCTATATGAGGAGGTAGGTCCTGGATTGCAGAGGAAGATAGTGGGAATTCCCCCTCTAATTTGAA
TGGGCTTCCCGTACTTTGTGTTGCTTCGCCAGTCCCTCTGGGCCCCCATGAATTCCTTGAAGTGCTTTAA
ATAATGCGGGTCTACGTCATCAATGACGTTGTACCACGCATCATTACTGTACACCTTTGGGCTTAGGTCT
AGATGTCCACATAAATAATTATGTGGGCCTAGAGACCTGGCCCACATTGTCTTGCCTGTTCTGCTATCAC
CCTCAATGACAATACTTATGGGTCTCCATGGCCGCGCAGCGGAAGATACGACGTTCTCGGCGACCCACTC
TTCAAGTTCATCTGGAACTTGATTAAAAGAAGAAGAAAGAAATGGAGAAACATAAACTTCTAAAGGAGGA
CTAAAAATCCTATCTAAATTTGAACTTAAATTATGAAATTGTAAAATATAGTCCTTTGGGGCCTTCTCTT
TTAATATATTGAGGGCCTCGGATTTACTGCCTGAATTGAGTGCCTCGGCATATGCGTCGTTGGCAGATTG
CTGACCTCCTCTAGCTGATCTGCCATCGATTTGGAAAACTCCAAAATCAATGAAGTCTCCGTCTTTCTCC
ACGTAGGTCTTGACATCTGTTGAGCTCTTAGCTGCCTGAATGTTCGGATGGAAATGTGCTGACCTGTTTG
GGGATACCAGGTCGAAGAACCGTTGGTTCTTACATTGGTATTTGCCTTCGGATTGGATAAGCACATGGAG
ATGTGGTTCCCCATTCTCGTGGAGTTCTCTGCAAACTTTGATATATTTTTTATTTGTTGGGGTTTCTAGG
TTTTTTAATTGGGAAAGTGCTTCCTCTTTAGAGAGAGAACAATTGGGATATGTTAGGAAATAATTTTTGG
CATATATTTTAAATAAACGAGGCATGTTGAAATGAATTGGTGTCCCTCAAAGCTCTATGGCAATCGGTGT
ATCGGTGTCTTACTTATACCTGGACACCCAATGGCTATTTGGTAATTTTGTAAAAGTACATTGCAATTCA
AAATTTAAAATTCAAAAATCAAATCATTAAAGCGGCCATCCGTATAATATT

>KM506950.1
ACCGGATGGCCGCGCTTTTTCTTTTTATGTGGTTCCCACGAGGGTTCCATAGACGTCACTGTCAACCAAT
CAAATTGCATCCTCAAACGTTAGATAAGTGTTCATTTGTCTTTATATACTTGGTCCCCAAGTAGTTTGTC
TTGCACTATGTGGGATCCACTTCTAAATGAATTTCCTGAATCTGTTCACGGATTTCGTTGTATGTTAGCT
ATTAAATATTTGCAGTCCGTTGAGGAAACTTACGAGCCCAATACATTGGGCCACGATTTAATTAGGGATC
TTATATCTGTTGTAAGGGCCCGTGACTATGTCGAAGCGACCAGGCGATATAATCATTTCCACGCCCGTCT
CGAAGGTTCGCCGAAGGCTGAACTTCGACAGCCCATACAGCAGCCGTGCTGCTGTCCCCATTGTCCAAGG
CACAAACAAGCGACGATCATGGACGTACAGGCCCATGTACCGGAAGCCCAGAATATACAGAATGTATCGA
AGCCCTGATGTTCCTCGTGGATGTGAAGGCCCATGTAAAGTCCAGTCTTATGAGCAACGGGATGATATTA
AGCATACTGGTATTGTTCGTTGTGTTAGTGATGTTACTCGTGGATCTGGAATTACTCACAGAGTGGGTAA
GAGGTTCTGTGTTAAATCGATATATTTTTTAGGTAAAGTCTGGTTGGATGAAAATATTAAGAAGCAGAAT
CACACTAATCAGGTCATGTTCTTCTTGGTTCGTGATAGAAGGCCTTATGGAAACAGCCCAATGGATTTTG
GACAGGTTTTTAATATGTTCGATAATGAGCCCAGTACCGCAACCGTGAAGAATGATTTGCGGGATAGGTT
TCAAGTGATGAGGAAATTTCATGCTACAGTTATTGGTGGGCCCTCTGGAATGAAGGAACAGGCATTAGTT
AAGAGATTTTTTAGAATTAACAGTCATGTAACTTATAATCATCAGGAGGCAGCCAAGTATGAGAACCATA
CTGAAAACGCCTTGTTATTGTATATGGCATGTACGCATGCCTCTAATCCAGTGTATGCAACTATGAAAAT
ACGCATCTATTTCTATGATTCAATATCAAATTAATAAAATTTATATTTTATATCATGAGTTTCTGTTACA
TTTATTGTGTTTTCAAGTACATCATACAATACATGATCAACTGCTCTGATTACATTGTTAATTGAAATTA
CACCAAGACTATCTAAATACTTAAGAACTTGATATCTAAATACTCTTAAGAAACGACCAGTCTGAGGCTG
TAATGTCGTCCAAATTCGGAAGTTGAGAAAACATTTGTGAATCCCCAATATCTTCCTGATGTTGTGGTTG
AATCTTATCTGAATGGAAATGATGTCGTGGTTCATTAGAAATGGCCTCTGGCTGTGTTCTGTTATCTCGA
AATAGAGGGGATTGTTTATCTCCCAGATAAAAACGCCATTCTCTGCTTGAGGAGCAGTGATGAGTTCCCC
TGTGCGTGAATCCATGATTGTTGCAGTTGATGTGGAGGTAGTATGAGCAGCCACAGTCTAGGTCTACACG
CTTACGCCTTATTGGTTTCTTCTTGGCTATCTTGTGTTGGACCTTGACTGATACTTGCGAACAGTGGCTC
GTAGAGGGTGATGAAGGTTGCATTCTTGAGAGCCCAATTTTTCAAGGATATGTTTTTTTCTTCGTCTAGA
TATTCCCTATATGAGGAGGTAGGTCCTGGATTGCAGAGGAAGATAGTGGGAATTCCCCCTTTAATTTGAA
TGGGCTTCCCGTACTTTGTGTTGCTTTGCCAGTCCCTCTGGGCCCCCATGAATTCCTTGAAGTGCTTTAA
ATAATGCGGGTCTACGTCATCAATGACGTTGTACCACGCATCATTACTGTACACCTTTGGGCTTAGGTCT
AGATGTCCACATAAATAATTATGTGGGCCTAGAGACCTGGCCCACATTGTCTTGCCTGTTCTGCTATCAC
CCTCAATGACAATACTTATGGGTCTCCATGGCCGCGCAGCGGAAGATACGACGTTCTCGGCGACCCACTC
TTCAAGTTCATCTGGAACTTGATTAAAAGAAGAAGAAAGAAATGGAGAAACATAAACTTCTAAAGGAGGA
CTAAAAATCCTATCTAAATTTGAACTTAAATTATGAAATTGTAAAATATAGTCCTTTGGGGCCTTTTCTT
TTAATATATTGAGGGCCTCGGATTTACTGCCTGAATTGAGTGCCTCGGCATATGCGTCGTTGGCAGATTG
TTGACCTCCTCTAGTTGATCTGCCATCGATTTGGAAAACTCCAAAATCAATGAAGTCTCCGTCTTTCTCC
ACGTAGGTCTTGACATCTGTTGAGCTCTTAGCTGCCTGAATGTTCGGATGGAAATGTGCTGACCTGTTTG
GGGATACCAGGTCGAAGAACCGTTGGTTCTTACATTGGTATTTGCCTTCGAATTGGATAAGCACATGGAG
ATGTGGTTCCCCATTCTCGTGGAGTTCTCTGCAAACTTTGATATATTTTTTATTTGTTGGGGTTTCTAGG
TTTTTTAATTGGGAAAGTGCTTCCTCTTTAGAGAGAGAACAATTGGGATATGTTAGGAAATAATTTTTGG
CATATATTTTAAATAAACGAGGCATGTTGAAATGAATTGGTGTCCCTCAAAGCTCTATGGCAATCGGTGT
ATCGGTGTCTTACTTATACCTGGACACCCAATGGCTATTTGGTAATTTTGTAAAAGTACATTGCAATTCA
AAATTTAAAATTCAAAAATCAAATCATTAAAGCGGCCATCCGTATAATATT

>KM506949.1
ACCGGATGGCCGCGCCTTCTCTTTTTATGTGGTCTCCACAAGGGTTCCACATACGTCACTGTCAACCAAT
CAAATTGCATCCTCAAACGTTAGATAAGTGTTCATTTGTCTTTATATACTTGGTCCCCAAGTAGTCTGTC
TTGCAATATGTGGGATCCACTTCTAAATGAATTTCCTGAATCTGTTCACGGATTTCGTTGTATGTTAGCT
ATTAAATATTTGCAGTCCGTTGAGGAAACTTACGAGCCCAATACATTGGGCCGCGATTTAATTAGGGATC
TTATATCTGTTGTAAGGGCCCGTGACTATGTCGAAGCGACCAGGCGATATAATCATTTCCACGCCCGCCT
CGAAGGTTCGCCGAAGGCTGAACTTCGACAGCCCATACAGCAGCCGTGCTGCTGTCCCCATTGTCCAAGG
CACAAACAAGCGACGATCATGGACGTACAGGCCCATGTACCGGAAGCCCAGAATATACAGAATGTATCGA
AGCCCTGATGTTCCTCGTGGATGTGAAGGCCCATGTAAAGTCCAGTCTTATGAGCAACGGGATGATATTA
AGCATACTGGTATTGTTCGTTGTGTTAGTGATGTTACTCGTGGGTCTGGAATTACTCACAGAGTGGGTAA
GAGGTTCTGTGTTAAATCGATATATTTTTTAGGTAAAGTCTGGATGGATGAAAATATCAAGAAGCAGAAT
CACACTAATCAGGTCATGTTCTTCTTGGTTCGTGATAGAAGGCCCTATGGAAACAGCCCAATGGATTTTG
GACAGGTTTTTAATATGTTCGATAATGAGCCCAGTACCGCAACTGTGAAGAATGATTTGCGGGATAGGTT
TCAAGTGATGAGGAAATTTCATGCTACAGTTATTGGTGGGCCCTCTGGAATGAAGGAACAGGCATTAGTT
AAGAGATTTTTTAGAATTAACAGTCATGTAACTTATAATCATCAGGAGGCAGCCAAGTATGAGAACCATA
CTGAAAACGCCTTGTTATTGTATATGGCATGTACGCATGCCTCTAATCCAGTGTATGCAACTATGAAAAT
ACGCATCTATTTCTATGATTCAATATCAAATTAATAAAATTTATATTTTATATCATGAGTTGCTGTTACA
TTTATTGTGTTTTCAAGTACATCACACAATACATGATCAACTGTTCTGATTACATTGTTAATTGAAATTA
CACCAAGACTATCTAAATACTTAAGAACTTGATATCTAAATACTCTTAAGAAACGACCAGTCTGAGGCTG
TAATGTCGTCCAAATTCGGAAGTTGAGAAAACATTTGTGAACCCCCAATGCCTTCCTGATGTTGTGGTTG
AATCTTAACTGAATGGAAATGATGTCGTTGTTCATTAGAAATGGCCTCTGGCTGTGTTCTGTTATCTTGA
AATAGAGGGGATTGTTTATCTCCCAGATAAAAACGCCATTCTCTGCTTGAGGAGCAGTGATGAGTTCCCC
TGTGCGTGAATCCATGATTGTTGCAGTTGATGTGGAGGTAGTATGAGCAGCCACAGTCTAGGTCTACACG
CTTACGCCTTATTGGTCTCTTCTTGGCTATCTTGTGTTGAACCTTGATTGATACTTGCGAACAGTGGCTC
GTAGAGGGTGACGAAGATTGCATTCTTGAGAGCCCAATTTTTCAAGGATATGTTTTTTTCTTCGTCTAGA
TATTCCCTATATGAGGAGGTAGGTCCTGGATTGCAAAGGAAGATAGTGGGAATTCCCCCTTTAATTTGAA
TGGGCTTCCCGTACTTTGTGTTGCTTTGCCAGTCCCTCTGGGCCCCCATGAATTCCTTGAAGTGCTTTAA
ATAATGCGGGTCTACGTCATCAATGACGTTGTACCACACATCATTACTGTATACCTTTGGGCTTAGGTCT
AGATGTCCACATAAATAATTGTGTGGGCCTAGAGACCTGGCCCACATTGTTTTGCCTGTTCTGCTATCAC
CCTCAATGACAATACTTATGGGTCTCCATGGCCGCGCAGCGGAAGATACGACGTTCTCGGCGACCCACTC
GTCAAGTTCATCTGGAACTTGATTAAAAGAAGAAGAAAGAAATGGAGAAACATAAACTTCTAAAGGAGGA
CTAAAAATCCTATCTAAATTTGAACTTAAATTATGAAATTGTAAAATATAGTCTTTTGGGGCCTTCTCTT
TTAATATATTGAGGGCCTCGGATTTACTGCCTGAATTGAGTGCCTCGGCATATGCGTCGTTGGCAGATTG
CTGACCTCCTCTAGCTGATCTGCTATCGATTTGGAAAATTCCAAAATCAATGAAGTCTCCGTCTTTCTCC
ACGTAGGTCTTGACATCTGTTGAGCTCTTAGCTGCCTGAATGTTCGGATGGTAATGTGCTGACCTGTTTG
GGGATACCAGGTCGAAGAACCGTTGGTTCTTACATTGGTATTTGCCTTCGAATTGGATAAGCACATGGAG
ATGTGGTTCCCCATTCTCGTGGAGTTCTCTGCAAACTTTGATGTATTTTTTATTTGTTGGGGTTTCTAGG
TTTTTTAATTGGGAAAGTGCTTCTTCTTTAGAGAGAGAACAATTGGGATATGTTAGGAAATAATTTTTGG
CATATATTTTAAATAAACGAGGCATGTTGAAATGAATTGGTGTCCCTCAAAGCTCTATGGCAATCGGTGT
ATCGGTGTCTTACTTATACCTGGACACCCAATGGCTATTTGGTAATTTTGTAAAAGTACATTGCAATTCA
ACATTCAAAATTCAAAAATCAAATCAATAAAGCGGCCATCCGTATAATATT

>KM506948.1
ACCCGATGGCCGCGCCTTCTCTTTTTATGTGGTCCCCACGAGGGTTCCACATACGTCACTGTCAACCAAT
CAAATTGCATCCTCAAACGTTAGATAAGTGTTCATTTGTTTTTATATACTTGGTCCCCAAGTAGTCTGTC
TTGCAATATGTGGGATCCACTTCTAAATGAATTTCCTGAATCTGTTCACGGATTTCGTTGTATGTTAGCT
ATTAAATATTTGCAGTCCGTTGAGGAAACTTACGAGCCCAATACATTGGGCCACGATTTAATTAGGGATC
TTATATCTGTTGTAAGGGCCCGTGACTATGTCGAAGCGACCAGGCGATATAATCATTTCCACGCCCGCCT
CGAAGGTTCGCCGAAGGCTGAACTTCGAAAGCCCATACAGCAGCCGTGCTGCTGTCCCCATTGTCCAAGG
CACAAACAAGCGACGATCATGGACGTACAGGCCCATGTACCGGAAGCCCAGAATATACAGAATGTATCGA
AGCCCTGATGTTCCTCGTGGATGTGAAGGCCCATGTAAAGTCCAGTCTTATGAGCAACGGGATGATATTA
AGCATACTGGTATTGTTCGTTGTGTTAGTGATGTTACTCGTGGATCTGGAATTACTCACAGAGTGGGTAA
GAGGTTCTGTGTTAAATCGATATATTTTTTAGGTAAAGTCTGGATGGATGAAAATATCAAGAAGCAGAAT
CACACTAATCAGGTCATGTTCTTCTTGGTTCGTGATAGAAGGCCCTATGGAAACAGCCCAATGGATTTTG
GACAGGTTTTTAATATGTTCGATAATGAGCCCAGTACCGCAACTGTGAAGAATGATTTGCGGGATAGGTT
TCAAGTGATGAGGAAATTTCATGCTACAGTTATTGGTGGGCCCTCTGGAATGAAGGAACAGGCATTAGTT
AAGAGATTTTTTAGAATTAACAGTCATGTAACTTATAATCATCAGGAGGCAGCCAAGTATGAGAACCATA
CTGAAAACGCCTTGTTATTGTATATGGCATGTACGCATGCCTCTAATCCAGTGTATGCAACTATGAAAAT
ACGCATCTATTTCTATGATTCAATATCAAATTAATAAAATTTATATTTTATATCATGAGTTGCTGTTACA
TTTATTGTGTTTTCAAGTACATCATACAATACATGATCAACTGCTCTGATTACATTGTTAATTGAAATTA
CACCAAGACTATCTAAATACTTAAGAACTTGATATCTAAATACTCTTAAGAAACGACCAGTCTGAGGCTG
TAATGTCGTCCAAATTCGGAAGTTGAGAAAACATTTGTGAATCCCCAATGCCTTCCTCATGTTGTGGTTG
AATCTTATCTGAATGGAAATGATGTCGTTGTTCATTAGAAATGGCCTCTGGCTGTGTTCTGTTATCTTGA
AATAGAGGGGATTGTTTATCTCCCAGATAAAAACGCCATTCTCTGCTTGAGGAGCAGTGATGAGTTCCCC
TGTGCGTGAATCCATGATTGTTGCAGTTGATGTGGAGGTAGTATGAGCAGCCACAGTCTAGGTCTACACG
CTTACGCCTTACTGGTTTCTTCTTGGCTATCTTGTGTTGAACCTTGATTGATACTTGCGAACAGTGGCTC
GTAGAGGGTGACGAAGATTGCATTCTTGAGAGCCCAATTTTTCAAGGATATGTTTTTTTCTTCGTCTAGA
TATTCCCTATATGAGGAGGTAGGTCCTGGATTGCAGAGGAAGATAGTGGGAATTCCCCCTTTAATTTGAA
TGGGCTTCCCGTACTTTGTGTTGCTTTGCCAGTCCCTCTGGGCCCCCATGAATTCTTTGAAGTGCTTTAA
ATAATGCGGGTCTACGTCATCAATGACGTTGTACCACACATCATTACTGTACACCTTTGGGCTTAGGTCT
AGATGTCCACATAAATAATTATGTGGGCCTAGAGACCTGGCCCACATTGTTTTGCCTGTTCTGCTATCAC
CCTCAATGACAATACTTATGGGTCTCCATGGCCGCGCAGCGGAAGATACGACGTTCTCGGCGACCCACTC
GTCAAGTTCATCTGGAACTTGATTAAAAGAAGAAGAAAGAAATGGAGAAACATAAACTTCTAAAGGAGGA
CTAAAAATCCTATCTAAATTTGAACTTAAATTATGAAATTGTAAAATATAGTCCTTTGGGGCCTTCTCTT
TTAATATATTGAGGGCCTCGGATTTACTGCCTGAATTGAGTGCCTCGGCATATGCGTCGTTGGCAGATTG
CTGACCTCCTCTAGCTGATCTGCTATCGATTTGGAAAACTCCAAAATCAATGAAGTCTCCGTCTTTCTCC
ACGTAGGTCTTGACATCTGTTGAGCTCTTAGCTGCCTGAATGTTCGGATGGAAATGTGCTGACCTGTTTG
GGGATACCAGGTCGAAGAACCGTTGGTTCTTACATTGGTATTTGCCTTCGAATTGGATAAGCACATGGAG
ATGTGGTTCCCCATTCTCGTGGAGTTCTCTGCAAACTTTGATGTATTTTTTATTTGTTGGGGTTTCTAGG
TTTTTTAATTGGGAAAGTGCTTCCTCTTTAGAGAGAGAACAATTGGGATATGTTAGGAAATAATTTTTGG
CATATATTTTAAATAAACGAGGCATGTTGAAATGAATTGGTGTCCCTCAAAGCTCTATGGCAATCGGTGT
ATCGGTGTCTTACTTATACCTGGACACCCAATGGCTATTTGGTAATTTTGTAAAAGTACATTGCAATTCA
ACATTCAAAATTCAAAAATCAAGTCAATAAAGCGGCCATCCGTATAATATT

>KM506947.1
ACCGGATGGCCGCGCCTTCTCTTTTTATGTGGTCCCCACGAGGGTTCCACGTACGTCACTGTCAACCAAT
CAAATTGCATCCTCAAACGTTAGATAAGTGTTCATTTGTCTTTATATACTTGGTCCCCAAGTAGTCTGTC
TTGCAATATGTGGGATCCACTTCTTAATGAATTTCCTGAATCTGTTCACGGATTTCGTTGTATGTTAGCT
ATTAAATATTTGCAGTCCGTTGAGGAAACTTACGAGCCCAATACATTGGGCCACGATTTAATTAGGGATC
TTATATCTGTTGTAAGGGCCCGTGACTATGTCGAAGCGACCAGGCGATATAATCATTTCCACGCCCGCCT
CGAAGGTTCGCCGAAGGCTGAACTTCGACAGCCCATACAGCAGCCGTGCTGCTGTCCCCATTGTCCAAGG
CACAAACAAGCGACGATCATGGACGTACAGGCCCATGTACCGGAAGCCCAGAATATACAGAATGTATCGA
AGTCCTGATGTTCCTCGTGGATGTGAAGGCCCATGTAAAGTCCAGTCTTATGAGCAACGGGATGATATTA
AGCATACTGGTATTGTTCGTTGTGTTAGTGATGTTACTCGTGGATCTGGAATTACTCACAGAGTGGGTAA
GAGGTTCTGTGTTAAATCGATATATTTTTTAGGTAAAGTCTGGATGGATGAAAATATCAAGAAGCAGAAT
CACACTAATCAGGTCATGTTCTTCTTGGTTCGTGATAGAAGGCCCTATGGAAACAGCCCAATGGATTTTG
GACAGGTTTTTAATATGTTCGATAATGAGCCCAGTACCGCAACTGTGAAGAATGATTTGCGGGGTAGGTT
TCAAGTGATGAGGAAATTTCATGCTACAGTTATTGGTGGGCCCTCTGGAATGAAGGAACAGGCATTAGTT
AAGAGATTTTTTAGAATTAACAGTCATGTAACTTATAATCATCAGGAGGCAGCCAAGTATGAGAACCATA
CTGAAAACGCCTTGTTATTGTATATGGCATGTACGCATGCCTCTAATCCAGTGTATGCAACTATGAAAAT
ACGCATCTATTTCTATGATTCAATATCAAATTAATAAAATTTATATTTTATATCATGAGTTGCTGTTACA
TTTATTGTGTTTTCAAGTACATCATACAATACATGATCAACTGCTCTGATTACATTGTTAATTGAAATTA
CACCAAGACTATCTAAATACTTAAGAACTTGATATCTAAATACTCTTAAGAAACGACCAGTCTGAGGCTG
TAATGTCGTCCAAATTCGGAAGTTGAGAAAACATTTGTGAATCCCCAATGCCTTCCTGATGTTGTGGTTG
AATCTTATCTGAATGGAAATGATGTCGTTGTTCATTAGAAATGGCCTCTGGCTGTGTTCTGTTATCTTGA
AATAGAGGGGATTGTTTATCTCCCAGATAAAAACGCCATTCTCTGCTTGAGGAGCAGTGATAAGTTCCCC
TGTGCGTGAATCCATGATTGTTGCAGTTGATGTGGAGGTAGTATGAGCAGCCACAGTCTAGGTCTACACG
CTTACGCCTTATTGGTTTCTTCTTGGCTATCTTGTGTTGAACCTTGATTGATACTTGCGAACAGTGGCTC
GTAGAGGGTGACGAAGATTGCATTCTTGAGAGCCCAATTTTTCAAGGATATGTTTTTTTCTTCGTCTAGA
TATTCCCTATATGAGGAGGTAGGTCCTGGATTGCAGAGGAAGATAGTGGGAATTCCCCCTTTAATTTGAA
TGGGCTTCCCGTACTTTGTGTTGCTTTGCCAGTCCCTCTGGGCCCCCATGAATTCCTTGAAGTGCTTTAA
ATAATGCGGGTCTACGTCATCAATGACGTTGTACAACACATCATTACTGTACACCTTTGGGCTTAGGTCT
AGATGTCCACATAAATAATTATGTGGGCCTAGAGACCTGGCCCACATTGTTTTGCCTGTTTTGCTATCAC
CCTCAATGACAATACTTATGGGTCTCCATGGCCGCGCAGCGGAAGATACGACGTTCTCGGCGACCCACTC
GTCAAGTTCATCTGGAACTTGATTAAAAGAAGAAGAAAGAAATGGAGAAACATAAACTTCTAAAGGAGGA
CTAAAAATCCTATCTAAATTTGAACTTAAATTATGAAATTGTAAAATATAGTCCTTTGGGGCCTTCTCTT
TTAATATATTGAGGGCCTCGGATTTACTGCCTGAATTGAGTGCCTCGGCATATGCGTCGTTGGCAGATTG
CTGACCTCCTCTAGCTGATCTGCTATCGATTTGGAAAACTCCAAAATCAATGAAGTCTCCGTCTTTCTCC
ACGTAGGTCTTGACATCTGTTGAGCTCTTAGCTGCCTGAATGTTCGGATGGAAATGTGCTGACCTGTTTG
GGGATACCAGGTCGAAGAACCGTTGGTTCTTACATTGGTATTTGCCTTCGAATTGGATAAGCACATGGAG
ATGTGGTTCCCCATTCTCGTGGAGTTCTCTGCAAACTTTGATGTATTTTTTATTTGTTGGGGTTTCTAGG
TTTTTTAATTGGGAAAGTGCTTCCTCTTTAGAGAGAGAACAATTGGGATATGTTAGGAAATAATTTTTGG
CATATATTTTAAATAAACGAGGCATGTTGAAATGAATTGGTGTCCCTCAAAGCTCTATGGCAATCGGTGT
ATCGGTGTCTTACTTATACCTGGACACCCAATGGCTATTTGGTAATTTTATAAAAGTACATTGCAATTCA
ACATTCAAAATTCAAAAATCAAATCAATAAAGCGGCCATCCGTATAATATT

>KM435328.1
ACCGGATGGCCGCGCCTTTTCTTTTTATGTGGTCCCCACGAGGGTTCCACAGACGTCACTGTCAACCAAT
CAAATTGCATCCTCAAACGTTAGATAAGTGTTCATTTGTCTTTATATACTTGGTCCCCAAGTAGTTTGTC
TTGCACTATGTGGGATCCACTTCTAAATGAATTTCCTGAATCTGTTCACGGATTTCGATGTATGTTAGCT
ATAAAATATTTGCACACCGTTGAGGAAACTTACGTGCCCAATAGATTGGGCCACGTTTTAATTAGGGATC
TTATATCTGTTGTAAGGGCCCGTGACTATGTCGAAGCGACCAGGCGATATAATCATTTCCACGCCCGTCT
CGAAGCTTCGCCGAAGCCTGAACTTGGACAGCCCATTCAGCAGCCGTGCTGCTGTCCCCATTGTCCAGGG
CACAAACAAGCGACGAACATGGACGTACAGGGCCATGTACCGGAAGCCCAAAATATACAGAATGTATCGA
AGCCCTGATGTTCCTCGTGGATGTGAAGGCCCATCTAAAGTCCAGTCTTATCAGCAACGGGATGATATTA
GGCATACTGGTAATGTTCGTTGTGTTACTGATGTTACTCGTGGATCTGGAAATACTCACAGAGTGGGTAA
GAGGTTCTGTGTTAAATCGATATATTTTTTAGGTAATGTCTGGATGGATGAAAATATTAAGAAGGAGAAT
CACACTAATCAGGTCATGTTCTTCTTGGATCGTGATAGAAGGCCTTATGGAAACAGGCCAATGGATTTTG
GACAGGTTTTTAATATGTTCGTTAATGAGCCCAGTACCGCAAGCGTGAAGAATGATTTGCGGGATAGGTT
TGAAGTCATGTGGAAATTTCATGCTACAGTTATTGGTGGGCCCTCTGGAATGAAGGAACAGGCATTAGTT
AAGAGATTTTTTAGTATTAACAGTCATGTAGCTTATAATCATCAGGAGGCAGCCAAGTATGAGAACGATA
CTGAAAACGCCTTGTTATTGTATATGGCATCTACGCATGCCACTAATCCAGTGTATGCAACTATGAAAAT
ACGCATCTATTTCTATGATTCAATATCAAATTAATAAAATTTATATTTTATATCATGAGTTTCTGTTACA
TTTATTGTGTTTTCATGTACATCATAGAATACATGATCAACTGCTCTCATTACATTGTTAATTGAAAATA
CACCAAGACTATCTAAATACTTAAGAACTTGATATCTAAATACTCTTAAGAAACGACCAGTCTGAGGCTG
TAATGACGTCCAAATTCGGAAGTTGAGAAAACATTTGTCTATCCCCAATATCTTCCTGATGTTCTGGTTG
AATGTTATCTGAATGGAAATGATGTCGTGGTTCATTAGAAATGGCCTCTGGCTGTGATCTGTTATCTTGA
AATAGAGGGGATAGTTTATCTCCCAGATGAAAACGCCATTCTCTGCTTGAGGAGCAGTGATGAGTTCCCC
TGTGCGTGAATCCATGATTGTTGCAGTTGATGTGGAGCAAGTATGAGCAGCCACAGTCTAGGTCTACACG
CTTACGCCTTATTGGTTTCTTCTTGGCAATCTTGTGTTGGACCTTGATTGATACTTGCGAACAGTGGCTC
GTAGAGGGTGATGAAGGTTGCATTCTTGAGAGCCCAATTTTTCAAGGATATGTTTTTTTCTTCGTCTAGA
TATTCCCTATATGTGGAGGTAGGTCCTGGATTGGAGAGGAAGATAGTGGGAATTCCCCCTGAAATTTGAA
TGGGCTTCCCGTACTTTGTGTTGCTTTGCCAGTCCCTGTGGGCCCCCATGAATTCCTTGAAGTGCTTTAA
ATTATGCGGGTCTACGTCATCAATGACGTTGTACCACGCATCATTACTGTACACCTTTCGGCTTAGGTCT
AGATGTCCACATAAATAATTATGTGGGCCTAGAGACCTGGCCCACATTGTCTTGGCTGTTCTGCTATCAC
CCTCAATGACAATACTTATCGGTCTCCATGGCCGCGCAGCGGAAGATACGACGTTCTCGGCGACCCACTC
TACAAGTTCATCTGGAACTTGATTAAAAGAAGAAGAAAGAAATGGAGAAACATAAACTTCTAAAGGAGGA
CTAAAAATGCTATCTAAATTTGAACTTAAATTATCAAATTGTAAAATATAGTCCTTTGGGGCCTTCTCTT
TTAATATATTGAGGGCCTCGGATTTACTGCCTGAATTGAGTGCCTCGGCATATGCCTCGTTGGCAGATTG
CTGACCTCCTCTAGCAGATCTGCCATCGATTTGGAAAACTCCAATATCAATGAAGTCTCCGTCTTTCTCC
ACGTAGGTCTTGACATCTGTTGAGCTCTTACCTGCCTGAATGTTCGGATGGAAATGTGCTGACCTGTTTG
GGGATAGCAGGTCGAAGAACCGTTGGTTCTTACATTCGTACTTGCCTTCGAATTGGATAAGCACATGGAG
ATGTGGTTCCCCATTCTCGTGGAGTTCTCTGCAAACTTTGATGTATTTTTTATTTGTTGGGGTTTCTAGG
TTTTTTAATTCGGAAAGTGCTTCCTCTTTAGAGAGAGAACAAATGGGATATGATAGGAAATAATTTTTGG
CATATATTTTAAATAAACGGGGCATGTTGAAATGAATTGGTGTCCCTCAAAGCTCTATGGCAATCGGTGT
ATCGGTGTCTTACTTATACCTGGACACCTAATGGCTATTTGGTAATTTTGTAAAAGTACATTGCAATACA
AAATTCAAAATTCAAAAATCAAATCATTAAAGTGGCCATCCGTATAATATT

>KM435327.1
ACCGGATGGCCGCGCCTTTTCTTTTTATGTGGTCCACACGAGGGTTCCACAGACGTCACTGTCAACCAAT
CAAATTGCATCCTCAAACGTTAGATAAGTGTTCATTTGTCTTTATATACTTGGTCCCCAAGTAGTTTGTC
TTGCACTATGTGGGATCCACTTCTAAATGAATTTCCTGAATCTGTTCACGGATTACGTTGTATGTTAGCT
ATTAAATATTTGCAGTCCGTAGAGGAAACTAACGAGCCCAATACATTCGGCCAGGATTTAATTAGGGATC
TTATATCAGTTGTAAGGGCCCGTGACTATGTCGAAGCGACCAGGCGATATAATCATTTCCACGCCCGTCT
CGAAGGTTCGCCGAACGCTGAACTTCGACAGCCCATACAGCACCCGTGCTGCTGTCCCCATTGCCCAAGG
CACAAACAAGCGACCATCATGGACGTTCAGGGCCATGTACCGGAAGCCCAGAATATACAGAATGTATCGA
AGCCCTGATGTTCCTCGTGGATGTGAAGGCCCATGTAAAGTCCAGTCTTATGAGCAACGGGATGATATTA
AGCATACTGGTAATGTTCGTTGTGTTACTGATGTTACTCGTCGATCTGGAATTACTCACAGAGTGGGTAA
GAGCTTCTGTGTTAAATCGATATATTTTTTAGGTAAAGTCAGGATGGATGAAAATATTAAGAAGCAGAAT
CACACTAGTCAGGTCATGTTCTTCTTGGTTCGTGATAGAAGGCCATATGGAAACAGCCCAATGGAATTTG
GACAGGTTTTTAATATCTTCGATAATGAGCCCAGTACCGCAACCGAGTATAATGATTTGCGGGATAGGTT
TCAAGTGATGAGGAAATTTCATGCTACAGTTATTGGTGGGCCCTCTGGAATCAAGGAACAGGCATTAGTT
AACAGATATTTTAGAATTAACAGACATGTAACTTATAATCATCAGGAGGCAGCGAAGTATGAGAAGCATA
CTGAAAACGCCTTGTTATTGAATATGGCATGTACGCATGCCACTAATGCAGTGTATGCAACTATGAAAAT
ACGCATCTATTTCTATGATTCAATATCAAATTAATAAAATTTATATTTTATATCATGAGTTTCTGTTACA
TTTATTGTGTTATCAAGTACATCATACAATACATGATGAACTGCTCTGATTACATTGTTAATTGAAATTA
CACGAAGACTAACTAAATACTTAAGAACTTGATATCTAAATACTCTTAAGAAACGACCAGTCTGAGGCTG
TAATGTCGACCAAATTCGGAAGTGGAGAAAACATTTGTGAATGCCCGATATCTTCCTGATGTTGTGGATG
AATCTTATCTGAATGGAAATGATGTGGTGGTTCATTAGAAATGGCCTCTGGCTGTGATCTGTTATCTTGA
AATAGAGGGGAATGTTTATCTCCCAGATAAAAACGCCATTCTGTGCCTGAGGAGCAGTGATGAGTTCCCC
TGTGCGTGAATCCATGATTGTTGCAGTTGATGTCGAGGTAGTATGAGCAGCCACAGTGTAGGTCTACACG
CTTACGCGTTATTGGTTTCTTCTTGGCTATCATGTGTTGGACCTTGATCGATACGTGCGAACAGTGGCTC
GTAGAGGGTGATGAAGGTTGCATTCTTGAGAGCCCAATTTTTCAAGGATATGTTTTTTTCTCCGTCTAGA
TATTCCCTATAAGAGGAGGTAGGTCCTGGATTGCAGAGGAAGATAGTGGGAATTCCCCCTTTAATTTGAA
TGGGCTTCCCGTAGTTTGTGTTGCTTTGCCAGTCCCTCTGGGCCCCCATGAATTCCTTGAAGTGCTTTAA
ATAATGCGGGTCTAGGTCATCAATGACGTTGTACCACGCATCATTACTGTACACCTTTGGGCTAAGGTCT
AGATGTCCACATAAATAATTATGTGGGCCTAGAGACCTGGCCCACATTGTCTTGCCTGATCTGCTATCAC
CCTCAATGACAATACCTATGGGTCTCCATGGCCGCGCAGCGGAAGATACGACGTTCTCGGCGACCCACTC
TTCAAGTTCATCTGGAACTTGATTAAAAGAAGAAGAAAGAAATGGAGAAACATAAACTTCTAAAGCAGGA
CTAAAAATCCTATGTAAATTTGAACTTAAATTATGAAATTGTAAAATATAGTCCTTTGGGGCCTTCTCTT
TTAATATATTGAGGGGCTCGGATTTACTGCCTGTATTGAGTGCCTCGGCATATGCGTCGTTGGCAGATTG
CTGACCTCCTCTACCTGATCTGCCATCGATTTGGAAAACTCCAAAATCAATGAAGTCACCGTCTTTCTCC
ACGTAGGTCTTGACATCTGTTGAGCTCTTAGCTGCCTGAAAGTTCGGATGGAAATGTGCTGACCTGTTTG
GGGATACCAGGTCGAAGAACCGTTGGATCTTACATTGGTACTTGCCTTCGAATTGCATAAGCACATGGAG
ATGTGGTTCCCCATTCTCGTGGAGTTCTCTGCAAACTTTGATGTATTTTTTATTTCTTGGGGTTTCTAGG
TTTTTTAATTGGGTAAGTGCTTGCTCTTTAGAGAGAGAACAATTGGGATATGTTAGGAAATAATTTTTGG
CATATATTTTAAATAAACGAGGCATGTTGAAATGAATTGGTGTCCCTCAAAGCTCTATGGCAATCGGTGT
ATCGGTGTCTTACTTATACTTGGACACCTAATGGCTATTTGGTAATTTTGCAAAAGTACATTGCAATACA
AAATTCAAAATTCAAAAATCAAATCATTAAAGCGGCCATCCGTATAATATT

>KM435326.1
ACCGGATGGCCGCGCCTTTTCTTTTTATGTGGTCCTCACGAGGGTTCCACAGACGTCACTGTCAACCAAT
CAAATTGCATCCTCAAACGTTAGATAAGTGTTCATTTGTCTTTATATACTTGGTCCCCAAGTAGTTTGTC
TTGCACTATGTGGGATCCACTTCTAAATGAATTTCCTGAATCTGTTCACGGATTCCGTTGTATGTTAGCT
ATTAAATATTTCCAGTCCGTTGAGGAAACTTACGAGCCCAATACATTGGGCCACCATTTAATTAGGGATC
TTATATGTGTTGTAAGGGCCCGTGACTATGTCGAAGCGACCAGGCGATATAATCATTTCCACGCCCGTCT
CGAAGGTTCGCCGAAGGCTGAAGTTCGTCAGCCCATACAGCAGCGGTGCTGCTGTCCCCATTGTCCAAGG
CACAAACAAGCGACCATCATGGACGAACAGGCCCATGTACCGGAAGCCCAGAATATACAGAATGTATCGA
AGCCCTGATGTTCCTCGTGGATGTGAAGGCCGATGTAAAGTCCACTCTTATGAGCAACGGGATGATATTA
AGCATACTGGTATTGTACGTTGTGTTAGTGATGTTACTCGTGGATGTGGAATTACTCACAGAGTGGGTAA
GAGGTTCTGTGTTAAATCGATATATTTTTTAGGTAAAGTCTGGATGGATGAAAATATTAAGATGCAGAAT
CACACTAATCAGGTCATGTTCTTGTTGCTTCGTGATAGAAGGCCTTATGGAAACAGCCCAATGGATTTTG
GACAGGTTTTTAATATGTTCGATAATGAGCCCACTACCGCAACCGTGAAGAATGATTTGCGGGATAGGTT
TCAAGACATGAGGAAATTTCATGCTACAGTTATTGGTGGGCCCTCTGGAATGAAGCAACAGGCATTAGTT
AAGAGATTTTTTACAATTAACTGTCATGTAACTTATAATCATCAGGAGGCAGCCAAGTATGAGAACCATA
CAGAAAACGCCTTGTTATTGTATATGGCATGTTCGCATGCCTGTAATCCAGTGTATGCAACTATGAAAAT
ACGCATCTATTTCTATGATTCAATATCAAATTAATAAAATTTATATTTTATATCATGAGTTTCTGTTACA
TTTATTGTGTTTTCAAGTACATCATACAATACATGATCAACTGCTGTGATTACATTGTTAATTGAAATTA
CTGCAAGACTATCTAAATACTTAAGAACTTGATATCTAAATACTCTTAAGAAACGACCAGTCTGAGGCTG
TAATGTCGTCCAAATTCGCAAGTTGTGAAAACATTTGTGAATCCCCGATATCTTCCTGATGTTCTGGTTG
AATCTTATCTGAAAGGAAATGATGTCGTGGTTCATTAGAAATGGCCTCTGGCTCTGTTCTGTTATCTTGA
AATAGAGGGGATTCTTTATCTCCCAGATAAAAACGCCATTCTCTGCTTGAGGACCAGTGATGAGTTCCCC
TGTGCGTGAATCCATGATTGTTGCAGTTGATGTGGAGGTAGTATGAGCTGCCACAGTCTAGGTCTACACG
CTTACGCCTTATTGGTTTCTTCTTGGCTATCTTGTGTTGGACCTTGATTGATACTTCCGAACAGTGGCTC
GTAGAGGGTGATGAAGGTTGCATTCTTGAGAGCCCAATTTTTCAAGGATATGTTTTTTTCTTGGTCTAGA
TATTCCCTTAAAGAGGAGGTAGGTCCTGGATTGCAGAGGAAGATAGTGGGAATTCCCCCTTTAATTTGAA
TGGGCATCCCGTAGTTTGTGTTGCTTCGCCAGTCCCTCTGGGCCCCCATGAATTGCTTGAAGTGCTTTAA
ATAATGCGGGTCTACCTCATCAATGACGATGTACCACGCATCATTACTGTACACCTTTGGGCTTAGGTCT
AGATGTCCACATAAATAATTATGAGGGCCTAGAGACCTGGCCCTCATTGTCTTGCCTGTTCTGGTATCAC
CCTCAATGACAATACTTATGGGTCTCCATGGCCGCGCAGCGGAAGATACGAGGTTCTCGGCGACCCACTC
TTCAACTTCATCTGGTACTTGATTAAAAGAAGAAGAAAGAAATGGAGAAACATAAAGTTCTAAAGGAGGA
CTAAAAATCCTATCTAAATTTGAACTTAAATTATGAAATTCTAAAATATAATCCTTTGGGGCCTTCTCTT
TTAATATATTGAGGGCCTCGGATTTACTGCCTGAATTGAGTGCCTCGGCATATGCGTCGTAGGCAGATTG
CTGAGCTCCTCTAGCTGATCTGCCATCGATTTGGAAAACTCCAAAATCAATGAAGTGACCGTCTTTCTCC
ACGTAGGTCTTGACTTCTCTTGAGCTCTTAGCTGCCTGAATGTTCGGATGGAAATGTGCTGACCTGTTTG
GGGATACCAGGACGAAGAACCGTTGGTTCTTACATTGGTACTTGGCTTCGAATTGGATAAGCACATGGAG
ATGTGGTTCCCCATTCTCGTGGAGTTCTCTGCAAACTTTGATGTATTTTTTATTCGTTGGGGTTTCTAGG
TTTTTTAATTGGGAAAGTGCTTCCTCTTTAGAGAGAGAACAATTGGGATATGTTAGGAAATAATTTTTGG
CATATATTTTAAATAAACGAGGCATGTTGAAATGAATTGGTGTCCCTCAAAGCTCTATGGCAATCGGTGT
ATCGGTGTCTTACTTATACCTGGACACCTAATGGCAATTTGGTAATTTTGTAAAAGTACATTGCAATACA
AAATTCAAAATTCAAAAATCAAATCATTAAAGCGGCCATCCGTATAATATT

>KM435325.1
ACCGGATGGCCGCGCCTTTTCTTTTTATGTGGTCCACACGAGGGTTCCACAGACGTCACTGTCAACCAAT
CAAATTGCATCCTCAAACGTTAGATAAGTGTTCATTTGTCTTTATATACTTGGTCCCCAAGTAGTTTGTC
TTGCACTATGTGGGATCCACTTCTAAATGAATTTCCTGAATCTGTTCACGGATATCGTTGTATGTTAGCT
AATAAATATTTCCAGTCCGTTGAGGAAACTTACGAGGCCAATACATTGGGCCACGATATAATTAGGGATC
TTATATCTGTTGTAAGGGCCCGTGACTATGTCGAAGCGACCAGGCGATATAATCATTTCCACGCCCGTCT
CGAAGGTTCGCGGAAGGCTGAACTTCGACAGCCCATACAGCAGGCGTGCTGCTGTCCCCATTCACCAACG
CACAAACAAGCGACGAAGATGGACGTACAGGCCCATGTACCGGAAGCCCAGAATATACAGAATGTATCGA
AGCCCTGATGTTCCTCGTGGATGTGAAGGCCCTTGTAAAGTCCAGTCTTATGAGCTACGGGATGATATTA
AGCATACTGGTATTCTTCGTTGTGTTAGTGATGTTACTCGTGGATCTCGAATTACTGACAGAGTGGGTAA
GAGGTTCTGTGTTAAATCGATATATTTTTTAGGTAATGTCTGGATGGATGAAAATATTAAGAAGCAGAAT
CACTCTAATCAGGTCAAGTTCTTCTTGGTTCGTGATACAAGGCCTTATGGAAACAGCCCAATGGATTTTG
GACAGGTTTTTAATATGTTCGATAATGAGCCCAGTACCGCAAGCGTGCAGAATGACTTGCGGGATAGGTT
TCAAGTGATGAGGAAATTTCATGCTACAGTTATTGGTGGGCCCTCTGGAATGAAGCAACAGGCATTAGTT
AAGAGATTTTTTAGAATTAACAGAGATGTAACTTATAATCATCAGGAGGCAGCCAAGTATGAGAACCATA
GTGAAAACGCCTTGTTATTGTATATGGCATGTACGCATGCCTCTAACCCAGTGTATGCAACTATGAAAAT
TCGCATCTATTTCTATGATTCAATATCAAATTAATAAAATTTATATTTTATATCATGAGTTTCTGTTACA
TTTAATGTGTTTTCAAGTACATGATACAATACATGATCAACTGCTCTGATTACATAGTTAATTCTAATTA
CACCAAGACTATCTAAATACTTAAGAACTTGATATCTAAATACTCTTAAGAAACGACCAGTCTGAGGCTG
TAATGTCGTCCAAATTCGGAAGATGAGAAAACATTTCTGAATCCCCAATATCTTCCTGATGTTGTGGTTG
AATCTTATCTGAATGGAAATGAAGTCGTGGTTCATTAGAAATGGCCTCTGGGTGTGTTCTGTTATCTCGA
AATAGAGGGGAATGTTTATCTCCCAGATAAAAACGCCATTCTCTGCTTGAGGAGCAGTGATGAGTTCCCC
TGTGCGTGAATCCATGATTGTTGCAGTTGATGTGGAGGTAGTAACAGCAGCCACAGTCTAGGTCTACACG
CTTACGCCTTATTGGTTTCTTCTTGGCTATCTTGTGTTGGACCTTCATTGATACTTGCGAACAGTGGCTC
GTAGAGGGTGATGAAGGTTGCATTCTTGAGAGCCCAATTTTTCAACGATATGTTTTTTTCTTCGTCTTGA
TATTCCCTATATGAGGAGGTAGGTCGTGGAATGCAGAGGAAGATAGTGGGAATTCCCCCTTTAATTTGAA
TGGGCTTCCCGTACTTTGTGTTGGTTTGCCAGTCCCTCTGCGCCCCCATGAATTGCTTGAAGTGCTTTAA
ATAATGCGGGTCTACGTCATCAATGACGTTGTACCACGTATCATTACTGTACACCTTTGGGCTTAGGTCT
AGATGTCCGCATAAATAATTATGTGGGCCTAGAGACCTGGCCCACATTGTCTTACCTGTTCTGCTATCAC
CCTCAATGACAATACTTATGGGTTTCCATGGCCGCGCAGCGGAAGATACGACGTACTCGGCGACCCACTC
TTCAAGTTCATCTGGAACTTGATTAAAAGAAGAAGAAAGAAATGGAGAAACATAAACTTCTAAAGGAGGA
CTAAAAATCCAATCTAAATTTGAACTTAAATTATGAAATTGTAAAATATAGTCCTTTGGGGCCTTCTCTT
TTAATATATTGAGGGCCTCGGATTTACTGCCTGAATTGAGTGCCTCGGCATAAGCGTCGTTGGCAGATTG
CTGACCTCCTCTAGCACATCTGCCATCGATTTGGAAAACTCCAAAATCAATGAAGTCTCCGTCTTTGTCC
ACGTAGGTCTTGACATCTGTTGAGCTCTTAGCAGCCTGAATGTTCCGATGGAAATGTGCTGACCTGTTTG
GGGATACCAGGTCGAAGAACCGTTGGTTCTTACATTGGTACTTGCCTTCGAATTGGATAAGCACATGGAG
ATGTGGTTCCCCATTCTCGTGGAGTTCTCTGCAAACTTTGATGTATTTTTTATTTGTTGGGGTTTCTAGG
TTTTTTAATTGGGAAAGTGCTTCCTCTTTAGTGAGAGAACAATTGGGAAATGTTAGGAAATAATTTTTGG
CATATATTTTAAATAAACGAGGCATGTTGAAATGAATTGGTGTCCCTCAAAGCTCTATGGCAATCGGTGT
ATCGGTGTCTTACTTATACCTGGACACCTAATGGCTATTTGGTAATTTTGTAAAAGTACATTACAATACA
AAATTCAAAATTCAAAAATCAAATCATTAAAGCGGCCATCCGTATAATATT

>KM435324.1
ACCGGATGGCCGCGCCTTTTCTTTTTATTTGGTCCCCGCGAGGGTTCCACAGACGTCACTGTCAACCAAT
CAAATTGCATCCTCAAACGTTAGATAAGTGTTCATTTGTCTTTATATACTTGGTCCCCAAGTAGTTTGTC
TTGCACTATGTGGGATCCACTTCTAAATGAATTTCCTGAATCTGTTCATGGATTACGTTGTATGTTAGCG
ATAAAATATTTGCACTCCGTTGAGGAAACTTACGAGCCGAATACATTGGGCCACGATTTAATAAGGGATC
TTATATCAGTTCTAAGGGCCCGTGACTATGTCGAAGCGACCAGGCGATATAATCATTTCCACGCCCGACT
CGAAGGTTCCCCGAAGGCTGAACTTGGACAGCCGATACAGCAGCCGTGCTGCTGTCCCCATTGTCCAAGG
CACAAACATGCGTCGATCATGGACGTACAGGCCCATGTACCGGAAGCGCAGAATATACAGAATGTATCGA
AGCCCTGATGTTCCTCGTGGATGTGAAGGCCCATGTAAAGTGCAGTCTTATGAGCAACGGCATGATATTA
AGCATACTGGTATTGTTCGTAGTGTTAGTGATGTTACTCGTGGATCTGGAATTACACACAGAGTGGGTAA
GAGCTTCTGTGTTAAATCCATATATTTTTTAGGTAAAGTCTGGATGGAAGAAAATATTAAGAACCAGAAT
CACACTAATCAGGTGATGTTCTTCTTGGTTCGTGATAGAAGGCCTTATGGAAACAGGCCAATGGATTTTG
GACAGGTTTTTAATATGTTCGACAATGAGCCCAGTACCGCAACCGTGAAGAATGATTTCCGGGATAGGTT
TCAAGTGAAGAGGAAATTTCATGCTACAGTTATTGGTGGGCCCTCTGGTATGAAGGAACAGGCTTTAGTT
AAGAGATTTTTTGGAATAAACAGTCATGTAACTTATAATCATCAGGAGGCAGCGAAGTATGAGAAGCATA
CTGAAAACGCCTTGTTATTGTATATGGCATCTACCCATGCCTCTAATCCAGTCTATGCAACTATGAAAAT
ACGCATCTATTTCTATGATTCAATATCAAATTAATAAAATTTATATTTTATATCATGAGTTTCTGTTACA
TTTATTGTGTTTTGAAGTACATCACACAATACATGATCAACTGCTCTGATTAGATTGTTAATTGAAATTA
CAGCAAGACTATCTAAATACTTAAGAACTTGATATCTAAATACTCTTAAGAAACGACCAGTCTGAGGCTG
TAATGTCGACCAAATTCGGAAGTTGAGAAAACTTTTGTGAATCCCCAATATCTTCCTGATGTTGTCGTTG
AATCTTATCTGAATGGAAATGATGTGGTGGTTCATAAGAAATGGCCTCTGGCTGTGTTCTGTTATGTTGA
AATAGAGGGGATTGTTTATCTGCCAGATAAAAACGCCATTCTGTGCTTGAGGAGCAGTGATGAGTTCCCC
TGTGCGTGAATCCATGATTGTTGCAGTTGATGTGGAGGTAGTATGTGCAGCCACAGTCTAGGTCTACACG
CTTACGCCTTATTGGTTTCTTCTTGGATATCTTGTGTTGGACCTTGATTGATACTTGCGAACAGTGGCTC
GTAGAGGGTGATGAAGGTTGCATTCTTGAGAGCCCAATTTTTCTTGGATATGTTTTTTTCTTCGTCTAGA
TATTCCCTATATGAGGAGGTAGGTCCTGGATTGCAGAGGATGATAGTGGGAATTCCCCCTTTAATTTGAA
TTGGCTTCCCGTTCTTTGTGTTGCTTTGCCAGTCCCTCTGGGCCCCCAAGAATTGCTTGAAGTGCTTTAA
ATAATGCGGGTCTACGTCATCAATGACGTTGTACCACGCATCATTACTGTACACCTTTGGGGTTAGGTCT
AGATGTCCACATAAATAATTATGTGGGCCTAGACACCTGGCCCACATTGTCTTGCCTGTTCTGCTATCAC
CCTCAATGTCAATACTTATGGGTCTCCATGGCCGCGCAGCGGAAGATACGACGTTCTCGGCGAGCCACTC
TTCAAGTTCATCTCGAACTTGATTAAAAGAAGAATAAAGAAATGGAGAAACATAAACTTCTAAAGGAGGA
CTAAAAATCCTATCTAAATTTGAACTTAAATTATGAAATTGTAAAATATAGTCCTTTCGGGCCTTCTCTT
TTAATATATTGAGGGCCTCGGATTTACTGCCTGAATTGAGTGCCTCGGCATATGCGTCGTTGGCAGATTG
CTGACCACCTCTAGCTGATCTGCCATCGATTTCGAAAACTCCAAAATCAATGAAGTCTCCGTCATTCTCC
ACGTAGGTCTTGACATCTGTTGAGCTCTTAGCTGGCTGAATGTTCGGATGGAAATGAGCTGACCTGTTTG
GGGATACCAGGTCGAAGTACCGTTGGTTCTTACATTGGTACTTGCCTTCGAATTGGATAAGCACATGGAG
ATGTGGTTCCCCATTCTCGTGGAGTTCTCTGCAAACTTTGATGTATTTTTTATTTGTTGGGGTTTCTACG
TTTTTTAATTGGGAAAGTGCTTCCTCTTTTGAGAGAGAACAATTGGGATATGTTAGGAAATAATTTTTGG
CATATATTTTAAATAAACGAGGCATGTTGAAATGAATTGGTGTCCCTCAAAGCTCTATGGCAATCGGTGT
ATCGGTGTCTTACTTATACCTGGACACCTAATGGCTATTTGGTAATTTTGTAAAAGTACATTGCAATACA
AAATTCAAAATTCAAAAATCAAATCATTAAAGCGGCCATCCGTATAATATT

>KM435323.1
ACCGGATGGCCGCGCCTTTTCTTTTTATGTGGTCCCCACGAGGGTTCCACAGACGTCACTGTCAACCAAT
CAAATTGCATCCTCAAACGTTAGATAAGTGTTCATTTGTCTTTATATACTTGGTCCCCAAGTAGTTTGTC
TTGCACTATGTGGGATCCACTTCTAAATGAATTTCCTGAATCTGTTCATGGATTTCGTTGTATGTTGGCT
ATTAAATATTTGCAGTCGGTTGAGGAAACTTACGAGCCCAATACATTCGGCCACGATTTAATTAGGGATC
TTACATCTGTTGAAAGGGCCCGTGACTATGTCGAAGCGACCAGGCGACATAATCATTTCCACGCCCGTCT
GGAAGGTTCGCCGAAGGCTGATCTTCGACAGCCCATACATCAGCGGTGCTGCTGTCGCAATTGTCCAAGG
CACAAACAAGCGACGATGTTGGACGTACAGGCGCATGTACCGCAAGCCCAGAATATACAGAATGTATCGA
AGCCCTGATGTTCCTCGTGGATGTGAAGGCCCATGTAAAGACCAGTCTTATGAGCAACGGGCTGATATTA
AGCATACTGGTATAGTTCGTTGTGTTAGTGATGTTACTCGGGGATCTGGAATTACTCTCAGAGTGGGTAA
GAGGTTCTGTGTTAAATCCATATATTTTCTAGGTAAAGTCTGGATGGATGAAAATACTAAGAAGCAGAAT
CACACTAATCAGGTCATGTTCTACTTGGTTCGTGATAGAAGGCCATATGGAAACAGCCCAATGAACTTTG
GACAGGTTTTTAATATGTTTCATAATGAGCCCAGTACCGCAACCGAGAAGAATCATTTGCGCGATAGGTT
TCAAGTGATGAGGAAATTTCTTGCTACAGTTATTGGTGGGCCCTGTGCAATGAAGGAACAGGCATTAGTT
AAGAGATTTTTTAGAATTAACAGTCTTGAAACTTATAATCATCAGGAGGCAGGCAAGTATGAGAACCATA
CTGAAAACGCCTTGTTATTGTATATGGCATGTACGCTTGCCTGTAATCCAGTGTATGCAACTATGAAAAT
ACGCATCTATTTCTATGATTCAATATCAAATTAATAAAATTTATATTTTATATCATGAGTTTCTGTTACA
TTTATTGTGTTTTCTAGTACATCATACAATTCATGATCAACTGCTGTGATTACATTGTTAATTGAAATTA
CACCAAGACTATCTAAATACTTAAGAACTTGATATCTAAATACTCTTAAGAAACGACCAGTCTGAGGCTG
TAATGTCGTCCAAATTGGGAAGATGAGAAAACATTTGTCTATCCCCAATATCTTCCTGATGTTGTGCTTG
AATCTTATCTGAATGGAAATGATCTCGTGGTTCTTTAGAAATGGCCTCTGGCTGTGTTCTGATATCTTGA
AATAGAGGGGATTGTTCATCTCCCAGATAAAAACGCCATTCTCTGGTTGAGGAGCAGTGATGAGTTCCCC
TGTGCGTGAATCCATGATTGTTGCAGTTGATGTGGAGGTAGTATGAGCAGCCAGAGTCTAGGTCTACACG
CTTACGCCTTATTGGTTTCTTGTAGGCTATCTTGTGTTGGACCTTGAATGATACTTGCGAACAGTGGCTC
GTAGAGAGTGATGAAGGTTGCATTCTTGAGAGCCCAATTTTTCAAGGATATGTTTTTTTCTTCCTCTAGA
TATTCCCTATAAGAGGACGTAGGTCCTGGATCGCAGAGGAAGATAGTGGGAATTCCCCCTTTAATTTGAA
TGGGCTTCCCGTACTTTGAGTTGCTTTGCCAGTCCCTCTGGGCCCCCATGAATTCCTTGAAGTGCTTTAA
ATAATCCGGGTCTACGTCATCAATGACGTTGTAGCACGCATCAATACTGTACACCTTTGGGCTTAGGTCT
AGATGTCCACATAAATAATTATGTGGGCCTAGAGACCTGGCCCACATTGTGTTGCCTGTTCTGCTATCAC
CCTCAATGACAATACTTATGGGACTCCATGGCCGCGCAGCGGAAGATACGACGTTCTCGGCGACCCTCTC
TTCAAGTTCATCTGGATCTTGATTAAAAGAAGAAGAAAGAAATGGAGAAACATAAACTTCTAAAGGAGGA
CTAAAAATCCTATCTAAATTTGAACTTAAATTATGAAATTGTAAAATATAGTCCTTTGGGGGCTTCTCTT
TTAATATATTGAGGGACTCGGATTTACTGCCTGAATTGAGTGCCTCGGCATATGCGTCGTTGGCAGAATG
CTGACCTCCTCTAGCTGATCTGGCATCGATTTCGAAAACTCCAAAATCAATGAAGTCACCGTCTTTCTCC
ACGTAGGTCTTGACATCAGTTGACCTCTTAGCTGCCTGAATGTTCGGATGGAAATCTGCTGACCTGTTTG
GGGATACCAGGTCGTAGAACCGTTGGTTCTTACATTGGTACTTGCCTTCGTATTGGATAAGCACAAGGAG
ATGTGCTTCCCCATTCTCGTGGAGTTGTCTGCAAACTTTGATGTATTTTTTATTTGTTGGGGTTTCTAGG
TTTTTTAATTGGGAAACTGCTTCCTCTTTAGAGAGAGTACAATTGGGATATGTTAGGAAATTATTTTTGG
CATATATTTTAAATAAACGAGGCATGTTGAAATGAATTGGTGTCCCTCAAAGCTCTATGGCAATCGGTGT
ATCGGTGTCTTACTTATACCTGGACACCTAATGGCTATTTGGTAATTTTGTAAAAGTACATTGCAATACA
AAATTCAAAATTCAAAAATCAAATCATTAAAGCGGCCATCCGTATAATATT

>KM435322.1
ACCGGATGGCCGCGCCTTTTCTTTTTATGTGGTCCCCACGAGGGTTCCACAGACGTCACTGTCAACCAAT
CAAATTGCATCCTCAAACGTTAGATAAGTGTTTATTTGTCTTTATATACTTGGTCCCCAAGTAGTTTGTC
TTGCACTATGTGGGATCCACTTCTAAATGAATTTCCTGAATCTCTTCACGGATTTCGTTGTAAGTTAGCT
ATTAAATATTCGCAGTCCGTTCAGGAAACTTACCAGCGCAATACATTGGGCCACGATTTATTTAGGGATC
TTATATGTGTTGTTAGGGCCCGTGACTATGTCGAAGCGACCAGGCGATATAATCATTTCCACGCCCGACC
CGAAGGTTCGGCGAAGGCTGAAGTTCGACAGCCCATACAGCAGCCGTGCTGCTGTCCCCATAGTCCAAGG
CACAAACAAGCGACGAACATGGACGTACAGGCCCTTGTACCGGAAGCCCAGAGTATACAGAATGTATCGA
AGCCCTGATGTTCCTCGTGGATGTGAAGGCCGATGTAAAGTTCAGTCTTATGACCAACGGGATGAAATTA
AGCATACTGGTATTGTTCGTTGTGATAGTGATGTTACTCGTGGTTCTGGAATTACTCACAGAGTCGGTAA
GAGGTTCTGTGTTAAATCGATATATTTTTTAGGTTTAGTCTGGATGGATGAAAATATTAAGAAGGAGAAT
CACACTAATCAGGTCATGTTCTTCTTCGTTCGTGATAGAAGGCCTTATGGAAACAGCCCGATGGATTTTG
GACAGGTTTTTAATATATTCGATAATGAGCCCAGTACCGCAACCGTGAAGATTGATTTGCGGGATAGGTT
TCAAGTGATGAGGAAATTTCATGCTACACTTATTGGAGGGCCCTCTGGAATGAAGGAACGGGCATTAGTT
AAGAGATTTTTTAGAATTAACAGTCATGTAACTTATAACCATCAGGTGGCAGCCAAGTATAAGAACCATA
CTGAAAACCCCTTGTTATTGAATATGGCATGTACGCATGCCTCTAATCCAGTGTTAGCAACTATGAAAAT
ACGCATCTATTTCTATGATTCAATATCAAATTAATAAAATTTATATTTTATATCATGAGTTTCTGTTACA
TTTATTGTGTTTTGAAGTACATCATGCAATACACGATCAACTGCTCTGATAACAATGTTAATTGAAATTA
CACCAAGTCTATCTAAATACTTAAGAACTTGATATCTAAATACTCTTAAGAAACGACCAGTCTGAGGCTG
TAATGTCGTCCAATTTCGCAAGTTCAGAAAACATTTGAGAATCCCGAATATCTTCCTGATGTTGTGCTTG
AATCTTATCTGAATGGAAATGATGTCGTCGTTCATTAGAAATGGCCTCTGGCTGTGATCTGTTATCTTGA
AATAGAGGGGATTGTTTATCTCCCATATAAAAACGCCTATCTCTGCTTGAGGAGCAGTGATCAGTTCCCC
TGTGCGTGAATCCATGATTGTTGCAGTTGATGTGGACGTAGTATGAGCAGCCACAGTCTAGGTCTACACG
CTTACGCCTTATTGGTTTCTTCTTGGCTATCTTCTGTAGGACCTTGATTGATACATGCGAACAGTGGCTC
GTAGAGGGTGATGAAGGTTGCATTCTTGAGAGCCCAATTTTTCAATCTTATGTTTTTTTCTTCGACTAGA
TATTCCCTATATGACGAGGTAGGTCCTGGATTGCACAGGAAGATAGTGGGAATTCCCCCTTTAATTTGAA
TGGGCTTCCCGTAGTTTGTGTTGCTTAACCAGTCCCTCTGGGCCCCCATGAATTCCTTGAAGTGCTTTAA
ATAATGCGGGTCTTCGTCATCAATGACGTTGTACCACGCATCATAACTGTACACCTTAGGGCTTAGGTCT
AGATGACCACAATAATAATTATGTGGGCCTAGAGACCTGGCCCACAATGTCTTGCCTGTTCTGCTATCAC
CCTCAATGACAATACTTAAGGGTCTCCATGGCCGCGCAGCGGAAGATACGACGTTGTCGGCGACCCACTC
TTCAAGTTCATCTGGAACTTGATTAAAAGAAGAAGAAAGAAATGGAGAAACATAAACTTCTAAAGGAGGA
CTAAAAATCCTATCTAAATTTGAACTTAAATTATGAAATTGTAAAATATAGTCCTTTGGGGCCTTGTCTT
TTAATATATTGAGGGTCTCGGATTTACTGCCTGAATTGAGTGCCTCGGCATATGGGTCGTTGGCAGATTG
CTGACCTCCTCTACCTGATCTGCCATCGATTTGGAAAACTCCAAAATCAATGAAGTCTCCGACTTTCTCC
ACGTAGGTCTTGACATCTGTTGAGCTCTTAGCTGCCTGAAAGTTCGGATGGAAATGTGCTGACCTGTTTG
GGGATACCTGGTCGAAGAACCGTTGGATCTTACATTGGTACTTACCTTCGAATTGGATAAGCACATGGAG
ATGTGGTTCCCCATTCTCGTGGAGTTCTCTGCAAACTTTGATGTATTTTTTATTTGTTGGGGATTCTAGG
TTTTTTAATTGGGTAAGTGCTTCCTCTTTAGAGAGAGAACAATTCGGATATGTTAGGAAATAATTTTTGG
CATATATTTTAAATAAACGAGGCATGTTGAAATGAATTGGTGTCCCTCAAAGCTCTATGGCAATCGGTGT
ATCGGTGTCTTACTTATACCTGGACACCTAATGGCTATTTGGTAATTTTGTAAAAGTACATTGCAATACA
AAATTCAAAATTCAAAAATCAAATCATTAAAGCGGCCATCCGTATAATATT

>KM435321.1
ACCGGATGGCCGCGCCTTCTCTTTTTATATGGTCCCCACGAGGGTTCCACATACGTCACTGTCAACCAAT
CAAATTGCATCCTCAAACGTTAGATAAGTGTTCATTTGTCTTTATATACTTGGTCCCCAAGTAGTCTGTC
TTGCAATATGTGGGATCCACTTCTAAATGAATTTCCTGAATCTGTTCAGGGATTTCGTTGTATGTTGGCT
ATTAAATATTTGCAGTCGGTTGAGGAAACTTACGAGCCCAAAACATTGGGCCACGATTTAAATAGGGATC
TATTATCTGTTGTAAGGGCCCGTGACTATGTCGAAGCGACCAGGCGATATAATCATTTGCACGCCCGCCT
CGATCGTTCGCCGAAGGCTGAACTTCGACAGCCCATTCAGCAGCCGTGCTGCTGTCCGCATTGTCCAAGG
CACAAACAAGCGACGATCATGCACGTACAGGGCCATGTACCGGTTGCCCAGAATATACAGAATGTATCCA
AGCCCTGATGTTCCTCGTGGATGTGAAGGCCCTTGTAAAGTCCAGTCTTATGAACAACGGGATGATATTA
AGCATACTGGTATTGTTCGTTGTGTTAGTGATGTAACTCGTGGATCTGGAACTACTCACAGAGTGGCTAA
GAGGTTCTGTGTTAAATCGATATATTTTTTAGGTAAAGTCTGGATGGATGAAAATATCAAGAACCAGAAT
CACACTAATCAGGTCATGTTTTTCTTGGTTCGTGATAGAAGGCCCTATGGAAACAGCCCAATGGATTTTG
GACAGGTTTTTAATATGTTGGATAATGAGCCCAGTACGGCAACTGTGAAGAAAGATTTGCGGGATAGGTT
TCAAGTGATGAGGAAATTTCATGCGACAGTTATTGGTGGGCCCTCTGGAATGAAGGAACAGGCATTAGTT
AAGGGATTTTTTAGAATTAACAGTCATGTAACTTATAATCACCAGGAGGCAGCCAAGTATGAGAACCATA
CTGAAAACGCGTTGTTATTGTATATGGCATGTTCGCATGCCTCTAATCCAGTGTATGCAAGTATGAAAAT
ACGCATCTATTTCTATGATTCAATATCAAATTAATAAAATTTATATTTTATATGATGAGTTGCTGTTACA
TTTATTGTGTTTTCAAGTACATCATACATTACAAGATCAACTGCTCTGATTACATTGTTAATTCTAATTA
CACCAAGACTATATAAATACTTAAGAACTTGATATCTAAATACTCTTAAGAAACGACCAGTCTGAGGCTG
TGTTGTGGTCCAAATTCGGAAGTTGAGAAAACATTTGTGAATCCCCAATGCCTTCCTGATGTTCTGGTTG
AATCTTATCTGAATGGAAATGATGTCGTTGATCATTAGAAATCGCCTCTGGCTGTGTTCTGTTATCTTCA
AATAGAGGGGATTGTTTATCTCCCAGATAAAAACGCCATTCTCTGCTTGAGGAGCAGAGATGAGTTCCCC
TGTGCGTGAATCCATGATTGTTGCAGTTGATGTGGTGGTAGTATGAGCAGCCACAGTCTAGCTCTACACG
CTTACGCCTTATTGGTTTCTTCTTGGCTATCTTGTCTAGGACCTTGATTGATACTTGCGAACAGTGGGTC
GTAGAGGGTGACGAAGATTGCATTCTTGAGAGCCCAATTTTTCAAGGAAATGTTTTTTTCTTCGTCTAGA
TATTCCCTATATGTGGAGGTAGGACGTGGATTGCAGAGGAAGATACTGGGAATTCCCCCTTTAATTTGAA
TGGGCTTCCCGTACTTTCTGTTGCTTTGCCAGTCCCTCTGGGCCCCCATGAATACCATGAAGTGCTTCAA
ATAATGCGGGTCTACGTCTTCAATGACGTTGTACCATACATCATTTCTGTACACCTTTGGGCTTAGGTCT
AGATGTCCACATAAATAATTAAGTGGGCCTAGAGACCTGGCCCACATTGTTTTGGCTGTTCTGCTATCAC
CCTCAATGACAATACTTATGGGTGTCCATGGCCGCGCAGCGGTAGATACGACGTTCTCGGCGACCCACTC
GTCAAGTTCAACTGGAACTTGATTAAAAGAAGAAGAAAGAAATGGAGAAATATAAACTTCTAAATGAGGA
CTAAAAATCCTATCTAAATTTGAACTTAAATAATGAAATTGTAAAATATAGTCGTTTGGGGCATTCTCTT
TTAATATATTGAGGACCTCGGATTTACTGCCTGAATTGAGCGCCTCGGCATATGCGTCGTTGGCAGATTG
CTGACCTCCTCTAGCTGATCTGCTATTGATTTGGAAAACTCCAAAATCAATGAGGTCTCCGTCCTGGTCC
ACGTAGGTCTTGACATCTGTTGAGCTCTTACCTGCCTGAATGTTCGGATGGAAATGTGGTGTCCTGTTTG
GGGATACCAGGTCGAAGAACCGTTGGTTCTTACATTGGAATTTGCCTTCGAATTGGATAAGCACATGGAG
ATGTCGTTCCCCATTCTCGTGGAGTTCTCTGCAAAGTTTGATGTATTTTTTATTTGTTGGGGTTTCTAGG
TTTTTTAATTGGGAAAGTGCTTCCTCTTGACAGAGAGAACAATTGGGATATGTAAGGAAATAATTTTTGG
CATATATTTTAAATAAACGAGGCATGTTGAAATGAATTGGTGTCCCTCAAAGCTCTATGGCAATCGGTGT
ATCGGTGTCTTACTTATACCTGGACACCTAATGGCTATTTGGTAATTTTGTAAAAGTACATTGCAATTCA
ACATTCAAAATTCAAAAATCAAATCAATAAAGCGGCCATCCGTATAATATT

>KM435320.1
ACCGGATGGCCGCGCCTTCGCTTTTTATGTGGTCCCCACGAGGGTTCCACATACGTCACTGTCAACCAAT
CAAATTGCATCCTCAAACGTTAGATAAGTGTTCATTTGTCTTTATATACTTGGTCCCCAAGTAGTCTGTC
TTGCAATATGTGGGATCCACTTCTAAATGATTTTCCTGAATCTGTACACGGATTTCGTTGTATGTTAGCT
ATTAAATATTTGCAGTCCGTTGATGAAACTTACGAGCCCAATACTTTGGGCCACGATTTAATTAGCGATC
TTATATCTGTTGTAAGGGCCCGTGACTATGTCGAAGCGACCAGGCGATATAATCATTTCCACGCGCGCCT
CGAAGGTTCACCGAAGGCTGAACTTCGACAGCCCATACAGCACCCGTGCTGCTGTCCCCATTGTCCTAGG
CACAAACAAGCGACGATCATGGAGGTACAGGCGCATGTACCGGAAGCCCAGAACATACAGAATGTATCGA
AGCCCTGATGTTCCTCGAGGATGTGAAGGCCCATGTAAAGTCCAGTCATATGAGCAACGGGATGATATTA
AGCATACTGGAATTGTTCGTTGTGTAAGTGATGTTACTCGTGGATCTGGAATTACTCAGAGAGTGGGTAA
GAGCTTCTGTGTTAAATCGATATATTTTTTAGGAAAAGTCTGGATGGATGAAAATATCAAGAAGCAGAAT
CACACTAATCAGGTGATGTTCTTCTTGGTACGTGATAGAAGGCCCTATGGAAACAGCCCAATGGATTTTG
GACAGGTTTTTAATATGTTGGATAATGAGCCCAGTACCGCTACTGTGAAGAATGATTTGCGGGATAGCTT
TCAAGTGATGAGGAAATTTCATGCTACAGTTATTGGTGGCCCCTCTGGAATGAAGGAACAGGCTTTAGTT
AAGAGTTTTTTTAGAATTAACAGTCATGTAACTTATAAACATCAGGAGGCAGCCAAGTATGAGAACCATA
CTGAAAACGCCTTGTTGTTGTATATGGCATGTACGCATGCCTCTAATCCAGTGTATGCTACTATGAAAAT
ACGCATCTATTTCTATGATTCAATATCAAATTAATAAAATTTATATTTTATATCATGAGTTGCTGTTACA
TTTATTGTGTTTTCACGTACATCATACAATACTTGATCAACTGCTCTTATTAGATTGTTAATTGAAATTA
CAGCAAGACTATATAAATACTTAAGATCTTGATATCTAAATACTCTTAAGAAACGACCAGTCTGAGGCAG
TAATGTCGTCCAAATTCGGAAGTTGTGAAAACATGAGTCTATCCCCAATGCCTTCCTGATGTTCTGGTTG
AATCTTATCTGAATGGAAATGACGTCGTTGTTCATTAGAAATGGCCTCTGGCTGAGTTCTCTTATCTTGA
AATAGAGGGGATTGTTTATCTGGCAGATAAAAACGCCATTCTCTGCATGAGGAGCAGTGATGAGTTCCCC
TGTGCGTGAATCCATGATTGTTGCAGTTGATGTGGTGGTAGTATGAGCAGCCTGAGTCTAGGTCTACACG
CTTACGCCTTATTGGTTTCTTCTTGGCCATCTTGTGTTGGACCTTCATTGATACTTGCGAACAGTAGCTC
GTAGAGGGTGACGAAGATTGCATTCTTGAGAGCCCAATTTTTCAAGGTTATGTTTTTTTCTTCGTCTAGA
TATTGCCTATATGAGGAGGTAGGTCCTGGATCGCAGAGGAAGATAGTGGGAATTCCCCCTTTAATTTGAA
TGGGCTTCCCGTACTTTGTGTTGCTTTGCCAGTGCCTCTGGGCCCCCATGAATTCCAAGAAGTGCTTTAA
ATAATGCGGGTCTACGTCATCAATGATGTTGTACCACACATCATTACTGTACACCTTTGGCCTTAGGTCT
AGATGTCCACATAAATAATTAAGTGGGCCTAGAGACCTCGCCCACATTGTTTTGCCTGTTCTGCTATCAC
CCTCAATGACAATTCTTATGGGTCTCCTTGGGCGCGCAGCGCAAGATACGACGTTCTCGGCGAGCCACTC
GTCTAGTTCATCTGGAACTTGATTAAAAGAAGAAGAAAGAAATGGAGAAATATAAACTTCTAAAGGTGGA
CTAAAAATCCTATCTAAATTTGAAGTTAAATTATGAAATTGTAAAATATAGTCCTTTGGGGCCTTCTCTT
TTAATATATTGAGGGCCTCGGATTTACTCCCTGAATTGAGTGCCTCGGCATATGCGTCGTTGGGTGATTG
CTGACCTCCTCTAGCTGCTCTGCTATCGATTTGGAAAACTCCAAAATCAAAGAAGTCTCCGTCTTTCTCC
ACGTAGGTCTTGTCATCTGTTGAGCACTTAGCTGCCTGAATGTTCGGATGGAAATGAGCTGACCTGTTTG
GGGACACCAGGTCGAAGAACCGTTGGTTCTTACAATGGTATTTGCCTTCGAATTGAATAAGCACATGGAG
ATGTGGTTCCCCATTCTCGTGGAGTTCTCTGCAAACTTTGATGTATTTTTTATTTGTAGGGGTTTCTAGG
TTTTTTAATTGGGAAAGTGCTTCCTCTTTAGAGAGAGAACAATTGGGATATGTTAGGAAATAATTTTTGG
CATATATTTTAAATAAACGAGGCATGTTGAAACGAATTGGTGTCCCTCAAAGCTCTATGGCAATCGGTGT
ATCGGTGTCTTACTTATACCTGGACACCTAATGGCTATTTGGTAATTTTGTAAAAGTACATTGCAATTCA
ACATTCAAAATTCAAAAATCAAATCAATAAAGCGGCCATCCGTATAATATT

>KM435319.1
ACCGGATGGCCGCGCCTTCTCTTTTTATGTGGTTCCCACGAGGGTTCCACATACGTCACTGTCAACCAAT
CAAATTGCATCCTCAAACGATAGATGAGTGTCCATTTGTCTTTATATACTTGGTCCCCAAGTAGTCTGTC
TTGCAATATGTGGGATCCACTTCTAAACGAATTTCCTGAGTCTGTTCACGGATTTCGTTGTATGTTAGCC
ATTAATTATTTGCAATCAGTTGAAGAAACGTACGAGCCCAAAACATTGGGCCATGATTTAATAAGGGATC
TTATATCTGTTGTAAGAGCCCGTGACTATGTCGAAGCGACCAGGCGATATAAGCATTTCCACGCACGCCT
CGAAGGATCGCCGAAGGCTGAACTCCGACAGCCCATACAGCACCCGTGCTGCTGTCCCCATTGTCCAAGA
CACAAACAAGCGACGATCATGGACGTACAGGCCCATGTACCGGAAGCCCAGAAGATACAGAACGTGTCGA
AGCCCTGATGTTCCTCGAGGATGTGAAGGCCCATGTAAGGTCCACTCTTATGAGCAACGGGAAGATATTA
AGCATACTGGTATCGTTCGTTGTGTTAGTGATGTTACTCGTGGTTCTGGAATTACTCACAGGGTGGGTAA
GAGGTTCTGTGTCAAATCGATATATTTTTTAGGTAAAGTCTGGATGGATGAAAATATCAAGAAGCAGAAT
CAGACTAATCTGGTCATGTTCTTCTTGGTACGTGATAGAAGGCCCTATGGAAACAGACCAATGGATTTTG
GTCAGGTTTTTAATATGTTCGAAAATGAGCCCAGTACCGCAACTGTGAAGAAAGATTTGCGGGATAGGTT
TCAAGTGACGAGGAAATTTCATGCTACAGTTATTGGTGCGCCCTCTGGAATGATGGAACAGGCATTAGTT
AAGAGGTTTTTTAGAATTAACAGACATGTAACTTATAATCATCAGGAGGCAGCCAAGTATGAGAACCATA
CTGAAAACGCCTTGTTATTGTATATGGCATGTACGCATGCCTCTAAACCAGTGTATGCAACTATGAAAAT
ACGCATGTATTTCTATGAATCAATATCAAATTAATAAAATTTATATTTTATATCATGTGTTGCTGTTACA
TTTATTCTGTTTTCAAGTATATCATACAATACATGAACAACTGCTCTGATTACATTGTTAATTGAATTTA
CACCAAGACTATAGAAATACTTAAGAACTTGATATCTATATACTCTTATGAAAGGACCAGTCTGTCGCTG
TAATGTCGTCGAAATTCGGAAGTTGTGAAAACATATGTGAATGCCCAATGCCTTCGTGATGTTGTGGTTG
AATATTATCTGAATGGAAATGCTGACGTTGTTCATTCGAAATGGCCGCTGGCTGTGTTCTCTTATCTTGA
ATGTGAGGGGATTGTTTATCTCCCAGATAAAAACGCGATTCTCTGCTTGACATGCAGTGATGCGTGCCCC
TGTGCGTGAATCCATGGTTGTTGGAGTTGATGTGGAGGTAGTATGTGCAGCCAGAGTCTAGGTCTACACG
CTTACGCCTTATTGGTTTCTTCTTGGCAATCTTGTGTTGGACCTTGATTGATACTTGCGAACAATGGCTC
GTAGAGGGTGACGAAGATTGCATTCTTGAGAGCCCAATTTTTCATGGATATGTTTTTTTCTTCGTCGAGA
TATTCCCTATAAGAGGAGGTAGGTCCTGGATTGCAGAGGAAGATAGGGGGAATTCCCCCTTTAATTTGAA
TGGGCTTCCCGTACTTTGTGTTGCTTTGCCAGTGCCTCTGGGCCCCCATGAATTCCTTGAAGTGCTTTAA
ACAATGCGGGTCTACGTCATCAATGACGTTGTACCACACATCATTACTGTACACCTTTGGGCTTAGGTCT
AGATGACCACATAAATAATTATGTGGGCCTAGAGACCTGGCCCACATTGTTTTGGCTGTTCTGCTATCAC
CCTCAATGACAATACTTATGGGTCTCCATGGCCGCGCAGCGGAAGATACGACGTTCTCGGCGACGCACTC
GTCAAGTTCATCTGGAACTTGATTAAAAGAACAAGAAAGAAATGGAGAAATATAAACTTCTAAAGCAGGA
CTAAAAATCCTATCTAAATTTGAACTTAAATTAAGAAATTGTAAAATATAGTCCTTTGGGGCCTTCTCTT
TTAATATATTGAGGGCCTCGGATTTACTGCCTGTATTGAGTGCCTGGGCATATGCGTCGTTGGCAGTTTG
CTGACCTCCTCTAGCTGATCTGCTATGGATTTGGAAAACTCCAAAATCAATGAAGTGTCCGTCTTTCTCC
ACGTAGGTCTTGACAACAGTTGAGCTCTTAGCTGCCTGAATGTTGGGATGGAAATGTGCTGACCTGTTAG
GGGATACCAGGTCGATGAACCGTTGGTTCTTACATTGCTTTTTGCCTTCGAATTGGATAAGGACATGGAG
ATGTGGTACCCCATTCTCGTGGAGTTCTCTGCAAACTTTGTTGTATTTTTTATTTCTTGGGGTTTGAAGG
TTTTTTAATTGGGAAAGAGCTTCCTGTTTAGAGAGAGAACAATTGGGTGATGTTAGGAAATAATTTTTGG
CTAATATTTTAAATAAACGAGGCATGTTGAAATGAATTGGTGTCCCTCAAAGCTCTATGGCAACCGCTGT
ATCGGTGTCTTACTTATACCTGGACACCTAATGGCTATTTGGTAATTTTGTAAAAGTACATTGCAATTCA
ACATACAAAATTCAAAAATCAAATCAATAAAGCGGCCATCCGTATAATATT

>KJ585666.1
ACCGGATGGCCGCGCCTTTTCCTTTTATGTGGTCCCCACGAGGGTTACACAGACGTCACTGTCAACCAAT
GAAATTGCATCCTCAAACGTTAGATAAGTGTTCATTTGTCTTTATATACTTGGTCCCTAAGTTTTTTGTC
TTGCAATATGTGGGACCCACTTCTTAATGAGTTTCCTGAATCTGTTCACGGATTTCGTTGTATGTTAGCT
ATTAAATATTTGCAGTCCGTTGAGGAAACTTACGAGCCCAATACATTGGGCCACGATTTAATTAGGGATC
TTATATCTGTTGTAAGGGCCCGTGACTATGTTGAAGCGACCAGGCGATATAATCATTTCCACGCCCGTCT
CGAAGGTTCGCCGAAGGCTGAACTTCGACAGCCCATACAGCAGCCGTGCTGCTGTCCCCATTGTCCAAGG
CACAAACAAGCGACGATCATGGACGTACAGGCCCATGTACCGAAAGCCCAGAATATACAGAATGTATCGA
AGCCCTGATGTTCCCCGTGGATGTGAAGGCCCATGTAAAGTCCAGTCTTATGAGCAACGGGATGATATTA
AGCATACTGGTATTGTTCGTTGTGTTAGTGATGTTACTCGTGGATCTGGAATTACTCACAGAGTGGGTAA
GAGGTTCTGTGTTAAATCGATATATTTTTTAGGGAAAGTCTGGATGGATGAAAATATCAAGAAGCAGAAT
CACACTAATCAGGTCATGTTCTTCTTAGTCCGTGATAGAAGGCCCTATGGAAGCAGCCCAATGGATTTTG
GACAGGTTTTTAATATGTTCGATAATGAGCCCAGTACCGCAACCGTGAAGAATGATTTGCGGGATAGGTT
TCAAGTGATGAGGAAATTTCATGCTACAGTTATTGGTGGACCCTCTGGAATGAAGGAACAGGCATTAGTT
AAGAGATTTTTTAAAATTAACAGTCATGTAACTTATAATCATCAGGAGGCAGCCAAGTACGAGAACCATA
CTGAAAACGCCTTGTTATTGTATATGGCATGTACGCATGCCTCTAATCCAGTGTATGCAACTATGAAAAT
ACGCATCTATTTCTATGATTCAATATCAAATTAATAAAATTTATATTTTATATCATGAGTTTCTGTTACA
TTTATTGTGTTTTCAAGTACATCATACAATACATGATCAACTGATCTGATTACATTGTTAATGGAAATTA
CACCAAGACTATCTAAATACTTAAGAACTTCATATCTAAATACTCTTAAGAAATGACCAGTCTGAGGCTG
TAATGTCGTCCAAATTCGGAGGTTGAGAAAACATTTGTGAATTCCCATGACCTTCCTGATGTTGTGGTTG
AATCTTATCTGAATGGAAATGATGTCGTGGTTCATTAGAAATGGCCTCTGGCTGTGTTCTGTTATCTTGA
AATAGAGGGGATTGTTTATCTCCCAGATAAAAACGCCATTCTCTGCCTGAGGAGCAGTGATGAGTTCCCC
TGTGCGTGAATCCATGATTATTGCAGTTGAGGTGGAGGTAGTATGAGCAGCCACAGTCTAGGTCTACACG
CTTACGCCTTATTGGTTTCTTCTTGGCTATCTTGTGTTGGACCTTGATTGATACTTGTGAACAGTGGCTC
GTAGAGGGTGACGAAGGTTGCATTATTGAGAGCCCAATTTTTCAAGGATATGTTTTTTTCTTCGTCTAGA
TATTCCCTATATGAGGAGGTAGGTCCTGGATTGCAGAGGAAGATAGTGGGAATTCCCCCTTTAATTTGAA
TGGGCTTCCCGTACTTTGTGTTGCTTTGCCAGTCCCTCTGGGCCCCCATGAATTCCTTGAAGTGCTTTAA
ATAATGCGGGTCTACGTCATCAATGACGTTGTACCACGCATCATTACTGTACACCTTTGGGCTTAGGTCT
AGATGTCCACATAAATAATTATGTGGGCCTAGAGACCTGGCCCACATTGTTTTGCCTGTTCTGCTATCAC
CCTCAATGACAATACTTATGGGTCTCCATGGCCGCGCAGCGGAAGATACGACGTTCTCGGCGACCCACTC
TTCAAGTTCATCTGGAACTTGATTAAAAGAAGAAGAAAGAAATGGAGAAACATAAACTTCTAAAGGAGGA
CTAAAAATCCTATCTAAATTTGAACTTAAATTATGAAATTGTAAAATATAGTCCTTTGGGGCCTTCTCTT
TTAATATATTGAGGGCCTCGGATTTACTGCCTGAATTGAGTGCCTCGGCATATGCGTCGTTGGCAGATTG
CTGACCTCCTCTAGCTGATCTGCCATCGATTTGGAAAACTCCAAAATCAATGAAGTCTCCGTCTTTTTCC
ACGTAGGTCTTGACATCTGTTGAGCTCTTAGCTGCCTGAATGTTCGGATGGAAATGTGCTGACCTGTTTG
GGGATACCAGGTCGAAGAACCGTTGGTTCTTACATTGGTATTTGCCTTCGAATTGGATAAGCACATGGAG
ATGTGGTTCCCCATTCTCGTGGAGTTCTTTGCAAACTTTGATGTATTTTTTATTTGTTGGGGTTTCTAGG
TTTTTTAATTGGGAAAGTGCTTCCTCTTTAGAGAGAGAACAATTGGGATATGTTAGGAAATAATTTTTGG
CATATATATTAAATAAACGAGGCATGTTGAAATGAATCGGTGTCCCTCAAAGCTCTATGGCAACCGGTGT
ATCGGTGTCTTACTTATACCTGGACACCTAATGGCTATTTGGTAATTTCATGAATGTTCATTGTAATTCA
AAATTCAAAAATCAAATCATTAAAGCGGCCATCCGTATAATATT

>KM096585.1
CGACGCAGATATGCGGATGGAAATGTGCTGACCTGTTTGGGGATACCAGGTCGAAGAACCGTTGGTTCTT
ACATTGGTATTTGCCTTCGAATTGGATAACCACATGGAGATGTGTTTCCCCATTCTCGGGGAGTTCTCTG
CAAACGTTGATGTATTTTTTATTTGTTGGGGTTTCTAGGTTTTTTAATTGGGAAAGTGCTTCCTCTTTAC
AGAGAGAACATTTGGGATATGTTAGGAAATAATTTTTGGCATATATTTTAAATAAACAAGGCATGTTGAA
ATGAATCGGTGTCCCTCGAAGCTCTATGGCAATCGGTGTATCGGTGTCTTACTTATACCTGGACACCTAT
TGGCTATTTGGTAATTTCGTAAAAGTACCTTGCAATTCAAATTTCAAAATTCAAAAATCAAATCATTAAT
GCGGCCATCCGTATAATATTACCGGATGGCCGCGCCTTTTCCTTTTGTGTGGTCCCCACTAGGGTTACAC
AAACGTCACTGTCAACCAATCAAATTGCATCCTCAAACGTTAGATAAGGTGTTCATTTGTCTTTATATAC
TTGGTCCCCAAGTATTTTGTCTTGCAATATGTGGGACCCAATTACCTTAC

>JN680149.1
GTTGAAATGAATCGGTGTCCCTCAAAGCTCTATGGCAATCGGTGTATCGGTGTCTTACTTATACCTGGAC
ACCTAATGGCTATTTGGTAATTTCATGAATGTTCATTGTAATTCAAAATTCAAAAATCAAATCATTAAAG
CGGCCATCCGTATAATATTACCGGATGGCCGCGCCTTTTCCTTTTATGTGGTCCCCACGAGGGTTACACA
GACGTCACCGTCAACCAATCAAATTGCATCCTCAAACGTTAGATAAGTGTTCATTTGTCTTTATATACTT
GGTCCCCAAGTTTTTTGTCTTGCAATATGTGGGACCCACTTCTTAATGAGTTTCCTGAATCTGTTCACGG
ATTTCGTTGTATGTTAGCTATTAAATATTTGCAGTCCGTCGAGGAAACTTACGAGCCCAATACATTGGGC
CACGATTTAATTAGGGATCTTATATCTGTTGTAAGGGCCCGTGACTATGTCGAAGCGACCAGGCGATATA
ATCATTTCCACGCCCGTCTCGAAGGTTCGCCGAAGGCTGAACTTCGACAGCCCATACAGCAGCCGTGCTG
CTGTCCCCATTGTCCAAGGCACAAACAAGCGACGATCATGGACGTACAGGCCCATGTACCGAAAGCCCAG
AATATACAGAATGTATCGAAGCCCTGATGTTCCCCGTGGATGTGAAGGCCCATGTAAAGTCCAGTCTTAT
GAGCAACGGGATGATATTAAGCATACTGGTATTGTTCGTTGTGTTAGTGATGTTACTCGTGGATCTGGAA
TTACTCACAGAGTGGGTAAGAGGTTCTGTGTTAAATCGATATATTTTTTAGGGAAAGTCTGGATGGATGA
AAATATCAAGAAGCAGAATCACACTAATCAGGTCATGTTCTTCTTAGTCCGTGATAGAAGGCCCTATGGA
AGCAGCCCAATGGATTTTGGACAGGTTTTAAATATGTTCGATAATGAGCCCAGTACCGCAACCGGGAAGA
ATGATTTGCGGGATAGGTTTCAAGTGATGAGGAAATTTCATGCTACAGTTATTGGTGGACCCTCTGGAAT
GAAGGAACAGGCATTAGTTAAGAGATTTTTTAAAATTAACAGTCATGTAACTTATAATCATCAGGAGGCA
GCCAAGTACGAGAACCATACTGAAAACGCCTTGTTACTGTATATGGCATGTACGCATGCCTCGAATCCAG
TGTATGCCACTATGAAAATACGCATCTATTTCTATGATTCAATATCAAATTAATAAAATTTATATTTTAT
ATCATGAGTTTCTGTTACATTTATTGTGTTTTCAAGTACATCATACAATACATGATCAACTGATCTGATT
ACATTGTTAATGGAAATTACACCAAGACTATCTAAATACTTAAGAACTTCATATCTAAATACTCTTAAGA
AATGACCAGTCTGAGGATGTAATGTCGTCCAAATTCGGAAGTTGAGAAAACATTTGTGAATCCCCATGAC
CTTCCTGATGTTGTGGTTGAATCTTATCTGAATGGAAATGATGTCGTGGTTCATTAGAAATGGCCTCTGG
CTGTGTTCTGTTATCTTGAAATAGAGGGGATTGTTTATCTCCCAGATAAAAACGCCATTCTCTGCCTGAG
GAGCAGTGATGAGTTCCCCTGTGCGTGAATCCATGATTATTGCAGTTGAGGTGGAGGTAGTATGAGCAGC
CACAGTCTAGGTCTACACGCTTACGCCTTATTGGTTTCTTCTTGGCTATCTTGTGTTGGACCTTGATTGA
TACTTGCGAACAGTGGCTCGTAGAGGGTGACGAAGGTTGCATTCTTGAGAGTCCAATTTTTCAAGGATAT
GTTTTTTTCTTCGTCTAGATATTCCTTATATGAGGAGGTAGGTCCTTGATTGCAGAGGAAGATAGTGGGA
ATTCCCCCTTTAATTTGAATGGGCTTCCCGTACTTTGTGTTGCTTTGCCAGTCCCTTTGGGCCCCCATAA
ATTCCTTGAAGTGCTTTAAATAATGCGGGTCTACGTCATCAATGACGTTGTACCACGCATCATTGCTGTA
CACCTTTGGGCTTAGGTCTAGATGTCCACATAAATAATTATGTGGGCCTAGAGACCTGGCCCACATTGTT
TTCCCTGTTCTGCTATCACCCTCAATGACAATACTTATGGGTCTCCATGGCCGCGCAGCGGAAGACACGA
CGTTCTCGGCGACCCACTCTTCAAGTTCATCTGGAACTTGATTAAAAGAAGAAGAAAGAAATGGAGAAAC
ATAAACTTCTAAAGGAGGACTAAAAATCCTATCTAAATTTGAACTTAAATTATGAAATTGTAAAATATAG
TCCTTTGGGGCCTTCTCTTTTAATATATTGAGGGCCTCGGATTTACTGCCTGAATTGAGTGCTTCGGCAT
ATGCGTCGTTGGCAGATTGCTGACCTCCTCTAGCTGATCTGCCATCGATTTGGAAAACTCCAAAATCAAT
GAAGTCTCCGTCTTTCTCCACGTAGGTCTTGACATCTGTTGAGCTCTTAGCTGCCTGAATGTTCGGATGG
AAATGTGCTGACCTGTTTGGGGATACCAGGTCGAAGAACCGTTGGTTCTTACATTGGTATTTGCCTTCGA
ATTGGATAAGCACATGGAGATGTGGTTCCCCATTCTCGTGGAGTTCTTTGCAAACTTTGATGTATTTTTT
ATTTGTTGGGGTTTCTAGGTTTTTTAATTGGGAAAGTGCTTCCTCTTTAGAGAGAGAACAATTGGGATAT
GTTAGGAAATAATTTTTGGCATATATATTAAATAAACGAGGCAT

>KJ879950.1
ACCGGATGGCCGCGCCTTTTCTTTTTACGTGGTCCCCGCGAGGGTTACACAGACGTTACTGTCAACCAAT
CAAATTGCATCCTCAAACGTTAGATAAGTGTTCATTTGCCTTTATATACTTGGTCCCCAAGTAGTTTGTC
TTGCACTATGTGGGATCCACTTCTAAATGAATTTCCTGAATCTGTTCACGGATTTCGTTGTATGTTAGCT
ATTAAATATTTGCAGTCCGTTGAGGAAACTTACGAGCCCAATACATTGGGCCACGATTTAATTAGGGATC
TTATATCTGTTGTAAGGGCCCGTGACTATGTCGAAGCGACCAGGCGATATAATCATTTCCACGCCCGCCT
CGAAGGTTCGCCGAAGGCTGAACTTCGACAGCCCATACAGCAGCCGTGCTGCTGTCCCCATTGTCCAAGG
CACAAACAAGCGACGATCATGGACGTACAGGCCCATGTACCGGAAGCCCAGAATATACAGAATGTATCGA
AGCCCTGATGTTCCTCGTGGATGTGAAGGCCCATGTAAAGTCCAGTCTTATGAGCAACGGGATGATATTA
AGCATACTGGTATTGTTCGTTGTGTTAGTGATGTTACTCGTGGATCTGGAATTACTCACAGAGTGGGTAA
GAGGTTCTGTGTTAAATCGATATATTTTTTAGGTAAAGTCTGGATGGATGAAAATATCAAGAAGCAGAAT
CACACTAATCAGGTCATGTTCTTCTTGGTTCGTGATAGAAGGCCCTATGGAAACAGCCCAATGGATTTTG
GACAGGTTTTTAATATGTTCGATAATGAGCCCAGTACCGCAACTGTGAAGAATGATTTGCGGGATAGGTT
TCAAGTGATGAGGAAATTTCATGCTACAGTTATTGGTGGGCCCTCTGGAATGAAGGAACAGGCATTAGTT
AAGAGATTTTTTAGAATTAACAGTCATGTAACTTATAATCATCAGGAGGCAGCCAAGTATGAGAACCATA
CTGAAAACGCCTTGTTATTGTATATGGCATGTACGCATGCCTCTAATCCAGTGTATGCAACTATGAAAAT
ACGCATCTATTTCTATGATTCAATATCAAATTAATAAAATTTATATTTTATATCATGAGTTTCTGTTACA
TTTATTGTGTTTTCAAGTACATCATACAATACATGATCAACTGCTCTGATTACATTGTTAATTGAAATTA
CACCAAGACTATCTAAATACTTAAGAACTTGATATCTAAATACTCTTAAGAAACGACCAGTCTGAGGCTG
TAATGTCGTCCAAATTCGGAAGTTGAGAAAACATTTGTGAATCCCCAATACCTTCCTGATGTTGTGGTTG
AATCTTATCTGAATGGAAATGATGTCGTTGTTCATTAGAAATGGCCTCTGGCTGTGTTCTGTTATCTTGA
AATAGAGGGGATTGTTTATCTCCCAGATAAAAACGCCATTCTCTGCTTGAGGAGCAGAGATGAGTTCCCC
TGTGCGTGAATCCATGATTGTTGCAGTTGATGTGGAGGTAGTATGAGCAGCCACAGTCTAGGTCTACACG
CTTACGCCTTATTGGTTTCTTCTTGGCTATCTTGTGTTGGACCTTGATTGATACTTGCGAACAGTGGCTC
GTAGAGGGTGACGAAGGTTGCATTCTTGAGAGCCCAATTTTTCAAGGATATGTTTTTTTCTTCGTCTAGA
TATTCCCTATATGAGGAGGTAGGTCCTGGATTGCAGAGGAAGATAGTGGGAATTCCCCCTTTAATTTGAA
TGGGCTTCCCGTACTTTGTGTTGCTTTGCCAGTCCCTCTGGGCCCCCATGAATTCCTTGAAGTGCTTTAA
ATAATGCGGGTCTACGTCATCAATGACGTTGTACCACGCATCATTACTGTACACCTTTGGGCTTAGGTCT
AGATGTCCACATAAATAATTATGTGGGCCTAGAGACCTGGCCCACATTGTTTTGCCTGTTCTGCTATCAC
CCTCAATGACAATACTTATGGGTCTCCATGGCCGCGCAGCGGAAGATACGACGTTCTCGGCGACCCACTC
TTCAAGTTCATCTGGAACTTGATTAAAAGAAGAAGAAAGAAATGGAGAAACATAAACTTCTAAAGGAGGA
CTAAAAATCCTATCTAAATTTGAACTTAAATTATGAAATTGTAAAATATAGTCCTTTGGGGCCTTTTCTT
TTAATATATTGAGGGCCTCGGATTTACTGCCTGAATTGAGTGCCTCGGCATATGCGTCGTTGGCAGATTG
TTGACCTCCTCTAGTTGATCTGCCATCGATTTGGAAAACTCCAAAATCAATGAAGTCTCCGTCTTTCTCC
ACGTAGGTCTTGACATCTGTTGAGCTCTTAGCTGCCTGAATGTTCGGATGGAAATGTGCTGACCTGTTTG
GGGATACCAGGTCGAAGAACCGTTGGTTCTTACATTGGTATTTGCCTTCGAATTGGATAAGCACATGGAG
ATGTGGTTCCCCATTCTCGTGGAGTTCTCTGCAAACTTTGATATATTTTTTATTTGTTGGGGTTTCTAGG
TTTTTTAATTGGGAAAGTGCTTCCTCTTTAGAGAGAGAACAATTGGGATATGTTAGGAAATAATTTTTGG
CATATATTTTAAATAAACGAGGCATGTTGAAATGAATTGGTGTCCCTCAAAGCTCTATGGCAATCGGTGT
ATCGGTGTCTTACTTATACCTGGACACCCAATGGCTATTTGGTAATTTTGTAAAAGTACATTGCAATTCA
AAATTTAAAATTCGAAAATCAAATCATTAAAGCGGCCATCCGTATAATATT

>KJ879949.1
ACCGGAAGGCCGCGCCTTTTCTTTTTATGTGGTCCCCTCGAGGGTTCCACAGACGTCACTGTCAACCAAT
CAAATTGCATCCTCAAACGTTAGATAAGTGTTCATTTGTCTTTATATACTTGGTCCCCAAGTAGTTTGTC
TTGCACTATGTGGGATCCACTTCTAAATGAATTTCCTGAATCTGTTCACGGATTTCGTTGTATGTTAGCT
ATTAAATATTTGCAGTCCGTTGAGGAAACTTACGAGCCCAATACATTGGGCCACGATTTAATTAGGGATC
TTATATCTGTTGTAAGGGCCCGTGACTATGTCGAAGCGACCAGGCGATATAATCATTTCCACGCCCGTCT
CGAAGGTTCGCCGAAGGCTGAACTTCGACAGCCCATACAGCAGCCGTGCTGCTGTCCCCATTGTCCAAGG
CACAAACAAGCGACGATCATGGACGTACAGGCCCATGTACCGGAAGCCCAGAATATACAGAATGTATCGA
AGCCCTGATGTTCCTCGTGGATGTGAAGGCCCATGTAAAGTCCAGTCTTATGAGCAACGGGATGATATTA
AGCATACTGGTATTGTTCGTTGTGTTAGTGATGTTACTCGTGGATCTGGAATTACTCACAGAGTGGGTAA
GAGGTTCTGTGTTAAATCGATATATTTTTTAGGTAAAGTCTGGATGGATGAAAATATTAAGAAGCAGAAT
CACACTAATCAGGTCATGTTCTTCTTGGTTCGTGATAGAAGGCCTTATGGAAACAGCCCAATGGATTTTG
GACAGGTTTTTAATATGTTCGATAATGAGCCCAGTACCGCAACCGTGAAGAATGATTTGCGGGATAGGTT
TCAAGTGATGAGGAAATTTCATGCTACAGTTATTGGTGGGCCCTCTGGAATGAAGGAACAGGCATTAGTT
AAGAGATTTTTTAGAATTAACAGTCATGTAACTTATAATCATCAGGAGGCAGCCAAGTATGAGAACCATA
CTGAAAACGCCTTGTTATTGTATATGGCATGTACGCATGCCTCTAATCCAGTGTATGCAACTATGAAAAT
ACGCATCTATTTCTATGATTCAATATCAAATTAATAAAATTTATATTTTATATCATGAGTTTCTGTTACA
TTTATTGTGTTTTCAAGTACATCATACAATACATGATCAACTGCTCTGATTACATTGTTAATTGAAATTA
CACCAAGACTATCTAAATACTTAAGAACTTGATATCTAAATACTCTTAAGAACCGACCAGTCTGAGGCTG
TAATGTCGTCCAAATTCGGAAGTTGAGAAAACATTTGTGAATCCCCAATATCTTCCTGATGTTGTGGTTG
AATCTTATCTGAATGGAAATGATGTCGTGGTTCATTAGAAATGGCCTCTGGCTGTGTTCTGTTATCTTGA
AATAGAGGGGATTGTTTATCTCCCAGATAAAAACGCCATTCTCTGCTTGAGGAGCAGTGATGAGTTCCCC
TGTGCGTGAATCCATGATTGTTGCAGTTGATGTGGAGGTAGTATGAGCAGCCACAGTCTAGGTCTACACG
CTTACGCCTTATTGGTTTCTTCTTGGCTATCTTGTGTTGGACCTTGATTGATACTTGCGAACAGTGGCTC
GTAGAGGGTGATGAAGGTTGCATTCTTGAGAGCCCAATTTTTCAAGGATATGTTTTTTTCTTCGTCTAGA
TATTCCCTATATGAGGAGGTAGGTCCTGGATTGCAGAGGAAGATAGTGGGAATTCCCCCTTTAATTTGAA
TGGGCTTCCCGTACTTTGTGTTGCTTTGCCAGTCCCTCTGGGCCCCCATGAATTCCTTGAAGTGCTTTAA
ATAATGCGGGTCTACGTCATCAATGACGTTGTACCACGCATCATTACTGTACACCTTTGGGCTTAGGTCT
AGATGTCCGCATAAATAATTATGTGGGCCTAGAGACCTGGCCCACATTGTCTTGCCTGTTCTGCTATCAC
CCTCAATGACAATACTTATGGGTCTCCATGGCCGCGCAGCGGAAGATACGACGTTCTCGGCGACCCACTC
TTCAAGTTCATCTGGAACTTGATTAAAAGAAGAAGAAAGAAATGGAGAAACATAAACTTCTAAAGGAGGA
CTAAAAATCCTATCTAAATTTGAACTTAAATTATGAAATTGTAAAATATAGTCCTTTGGGGCCTTCTCTT
TTAATATATTGAGGGCCTCGGATTTACTGCCTGAATTGAGTGCCTCGGCATATGCGTCGTTGGCAGATTG
CTGACTTCCTCTAGCTGATCTGCCATCGATTTGGAAAACTCCAAAATCAATGAAGTCTCCGTCTTTCTCC
ACGTAGGTCTTGACATCTGTTGAGCTCTTAGCTGCCTGAATGTTCGGATGGAAATGTGCTGACCTGTTTG
GGGATACCAGGTCGAAGAACCGTTGGTTCTTACATTGGTACTTGCCTTCGAATTGGATAAGCACATGGAG
ATGTGGTTCCCCATTCTCGTGGAGTTCTCTGCAAACTTTGATGTATTTTTTATTTGTTGGGGTTTCTAGG
TTTTTTAATTGGGAAAGTGCTTCCTCTTTAGAGAGAGAACAATTGGGATATGTTAGGAAATAATTTTTGG
CATATATTTTAAATAAACGAGGCATGTTGAAATGAATTGGTGTCCCTCAAAGCTCTATGGCAATCGGTGT
ATCGGTGTCTTACTTATACCTGGACACCTAATGGCTATTTGGTAATTTTGTAAAAGTACATTGCAATACA
AAATTCAAAATTCAAAAATCAAATCATTAAAGCGGCCATCCGTATAATATT

>KJ879948.1
ACCGGATGGCCGCGCCTTCTCTTTTTATGTGGTCCCCACGAGGGTTCCATATACGTCACTGTCAACCAAT
CAAATTGCATCCTCAAACGTTAGATAAGTGTTCATTTGTCTTTATATACTTGGTCCCCAAGTAGTCTGTC
TTGCAATATGTGGGATCCACTTCTAAATGAATTTCCTGAATCTGTTCACGGGTTTCGTTGTATGTTAGCT
ATTAAATATTTGCAGTCCGTTGAGGAAACTTACGAGCCCAATACATTGGGCCACGATTTAATTAGGGATC
TTATATCTGTTGTAAGGGCCCGTGACTATGTCGAAGCGACCAGGCGATATAATCATTTCCACGCCCGCCT
CGAAGGTTCGCCGAAGGCTGAACTTCGACAGCCCATACAGCAGCCGTGCTGCTGTCCCCATTGTCCAAGG
CACAAACAAGCGACGATCATGGACGTACAGGCCCATGTACCGGAAGCCCAGAATATACAGAATGTATCGA
AGCCCTGATGTTCCTCGTGGATGTGAAGGCCCATGTAAAGTCCAGTCTTATGAGCAACGGGATGATATTA
AGCATACTGGTATTGTTCGTTGTGTTAGTGATGTTACTCGTGGATCTGGAATTACTCACAGAGTGGGTAA
GAGGTTCTGTGTTAAATCGATATATTTTTTAGGTAAAGTCTGGATGGATGAAAATATCAAGAAGCAGAAT
CACACTAATCAGGTCATGTTCTTCTTGGTTCGTGATAGAAGGCCCTATGGAAACAGCCCAATGGATTTTG
GACAGGTTTTTAATATGTTCGATAATGAGCCCAGTACCGCAACTGTGAAGAATGATTTGCGGGATAGGTT
TCAAGTGATGAGGAAATTTCATGCTACAGTTATTGGTGGGCCCTCTGGAATGAAGGAACAGGCATTAGTT
AAGAGATTTTTTAGAATTAACAGTCATGTAACTTATAATCATCAGGAGGCAGCCAAGTATGAGAACCATA
CTGAAAACGCCTTGTTATTGTATATGGCATGTACCCATGCCTCTAATCCAGTGTATGCAACTATGAAAAT
ACGCATCTATTTCTATGATTCAATATCAAATTAATAAAATTTATATTTTATATCATGAGTTGCTGTTACA
TTTATTGTGTTTTCAAGTACATCATACAATACATGATCAACTGCTCTGATTACATTGTTAATTGAAATTA
CACCAAGACTATCTAAATACTTAAGAACTTGATATCTAAATACTCTTAAGAAACGACCAGTCTGAGGCTG
TAATGTCGTCCAAATTCGGAAGTTGAGAAAACATTTGTGAATCCCCAATGCCTTCCTGATGTTGTGGTTG
AATCTTATCTGAATGGAAATGATGTCGTTGTTCATTAGAAATGGCCTCTGGCTGTGTTCTGTTATCTTGA
AATAGAGGGGATTGTTTATCTCCCAGATAAAAACGCCATTCTCTGCTTGAGGAGCAGTGATGAGTTCCCC
TGTGCGTAAATCCATGATTGTTGCAGTTGATGTGGAGGTAGTATGAGCAGCCACAGTCTAGGTCTACACG
CTTACGCCTTATTGGTTTCTTCTTGGCTATCTTGTGTTGAACCTTGATTGATACTTGCGAACAGTGGCTC
GTAGAGGGTGACGAAGATTGCATTCTTGAGAGCCCAATTTTTCAAGGATATGTTTTTTCCTTCGTCTAGA
TATTCCCTATATGAGGAGGTAGGTCCTGGATTGCAGAGGAAGATAGTGGGAATTCCCCCTTTAATTTGAA
TGGGCTTCCCGTACTTTGTGTTGCTTTGCCAGTCCCTCTGGGCCCCCATGAATTCCTTGAAGTGCTTTAA
ATAATGCGGGTCTACGTCATCAATGACGTTGTACCACACATCATTACTGTACACCTTTGGGCTTAGGTCT
AGATGTCCACATAAATAATTATGTGGGCCTAGAGATCTGGCCCACATTGTTTTGCCTGTTCTGCTATCAC
CCTCAATGACAATACTTATGGGTCTCCATGGCCGCGCAGCGGAAGATACGACGTTCTCGGCGACCCACTC
GTCAAGTTCATCTGGAACTTGATTAAAAGAAGAAGAAAGAAATGGAGAAACATAAACTTCTAAAGGAGGA
CTAAAAATCCTATCTAAATTTGAACTTAAATTATGAAATTGTAAAATATAGTCCTTTGGGGCCTTCTCTT
TTAATATATTGAGGGCCTCGGATTTACTGCCTGAATTGAGTGCCTCGGCATATGCGTCGTTGGCAGATTG
CTGACCTCCTCTAGCTGATCTGCTATCGATTTGGAAAACTCCAAAATCAATGAAGTCTCCGTCTTTCTCC
ACGTAGGTCTTGACATCTGTTGAGCTCTTAGCTGCCTGAATGTTCGGATGGAAATGTGCTGACCTGTTTG
GGGATACCAGGTCGAAGAACCGTTGGTTCTTACATTGGTATTTGCCTTCGAATTGGATAAGCACATGGAG
ATGTGGTTCCCCATTCTCGTGGAGTTCTCTGCAAACTTTGATGTATTTTTTATTTGTTGGGGTTTCTAGG
TTTTTTAATTGGGAAAGTGCTTCCTCTTTAGAGAGAGAACAATTCGGATATGTTAGGAAATAATTTTTGG
CATATATTTTAAATAAACGAGGCATGTTGAAATGAATTGGTGTCCCTCAAAGCTCTATGGCAATCGGTGT
ATCGGTGTCTTACTTATACCTGGACACCCAATGGCTATTTGGTAATTTTGTTAAAGTACATTGCAATTCA
ACATTCAAAATTCAAAAATCAAATCAATAAAGCGGCCATCCGTATAATATT

>KM042093.1
CCCTGATGTTCCCCGTGGGTGTGAAGGCCCATGTAAAGTGCAGTCTTATGAGCAACGGGATGATATTAAG
CATACCGGTATTGTTCGTTGTGTCAGTGATGTTACTCGTGGATCTGGAATTACTCACAGAGTGGGTAAGA
GGTTCTGTGTTAAATCGATATATTTTTTAGGTAAAGTCTGGATGGATGAAAACATCAAGAAGCAGAATCA
CACTAATCAGGTCATGTTCTTCTTGGTCCGTGATAGGAGGCCCTATGGAAACAGCCCAATGGATTTTGGA
CAGGTTTTTAATATGTTCGATAATGAGCCCAGTACCGCAACCGTGAAGAATGATTTGCGGGATAGGTTTC
AAGTGATGAGGAAATTTCATGCTACAGTTATTGGTGGGCCCTCTGGAATGAAGGAGCAGGCATTAGTTAA
GAGATTTTTTAAAATTAACAGTCATGTAACTTATAATCATCAGGAGGCAGCTAAGTATGAGAACCATACT
GAAAACGCCTTGTTATTGTATATGGCATGTACTCATGCTTCCAACCC

>KM042092.1
GCCTATGTATAGGAAGCCAAGAATATACAGAATGTATCGCAGCCCTGATGTTCCCCGTGGATGTGAAGGC
CCATGTAAAGTCCAGTCTTATGAGCAACGGGATGATATTAAGCATACTGGTGTTGTTCGTTGTGTTAGTG
ATGTTACTCGTGGATCTGGAATTACTCACAGAGTTGGTAAGAGGTTCTGTGTTAAATCGATATATTTTTT
AGGTAAAGTCTGGATGGATGAAAATATCAAGAAGCAGAATCACACTAATCAGGTCATGTTCTTCTTGGTC
CGTGATAGAAGGCCCTATGGAAGCAGCCCAATGGATTTTGGACAGGTTTTTAATATGTTCGAAATGAGCC
CAGTACCGCAACCGTGAAGAATGATTTGCGGGATAGGTTTCAAGTGATGAGGAAATTTCATGCTACAGTT
ATTGGTGGGCCCTCTGGAATGAAGGAACAGGCATTAGTTAAGAGATTTTTTAAAATTAACAGTCTTGTAA
CTTATAATCATCAAGAGGCAGCCAAGTATGAGAACCATACTGAAAACGCCTTGTTATTGTATATGGCATG
TACTCATGCCTCCAACCCA

>KM042091.1
GCCCATGTATAGGAAGCCCAGAATATACAGAATGTATCGAAGCCCTGATGTTCCCCGTGGATGTGAAGGC
CCATGTAAAGTGCAGTCTTATGAGCAACGGGATGATATTAAGCATACCGGTATTGTTCGTTGTGTCAGTG
ATGTTACTCGTGGATCTGGAATTACTCACAGAGTGGGTAAGAGGTTCTGTGTTAAATCGATATATTTTTT
AGGTAAAGTCTGGATGGATGAAAACATCAAGAAGCAGAATCACACTAATCAGGTCATGTTCTTCTTGGTC
CGTGATAGGAGGCCCTATGGAAACAGCCCAATGGATTTTGGACAGGTTTTTAATATGTTCGATAATGAGC
CCAGTACCGCAACCGTGAAGAATGATTTGCGGGATAGGTTTCAAGTGATGAGGAAATTTCATGCTACAGT
TATTGGTGGGCCCTCTGGAATGAAGGAACAGGCATTAGTTAAGAGATTTTTTAAAATTAACAGTCATGTA
ACTTATAACCATCAGGAGGCAGCCAAGTATGAGAACCATACTGAAAACGCCTTGTTATTGTATATGGCAT
GTACACATGCCTCCAACCC

>KF990600.1
ATATACAGAATGTATCGCAGCCCTGATGTTCCCCGTGGATGTGAAGGCCCATGTAAAGTCCAGTCTTATG
AGCAACGGGATGATATTAAGCATACTGGTGTTGTTCGTTGTGTTAGTGATGTTACTCGTGGATCTGGAAT
TACTCACAGAGTTGGTAAGAGGTTCTGTGTTAAATCGATATATTTTTTAGGTAAAGTCTGGATGGATGAA
AATATCAAGAAGCAGAATCACACTAATCAGGTCATGTTCTTCTTGGTCCGTGATAGAAGGCCCTATGGAA
GCAGCCCAATGGATTTTGGACAGGTTTTTAACATGTTTGATAATGAACCCAGTACTGCTACGGTGAAGAA
CGACTTAAGGGATAGGTATCAAGTAATGAGGAAGTTCCATGCTACGGTTGTTGGAGGTCCGTCAGGGATG
AAGGAGCAGTGTCTGCTGAAGAGATTTTTTAAAATTAATACCCATGTAGTTTATAATCACCAAGAGCAGG
CTAAGTATGAAAATCATACTGAGAATGCCTTGTTATTGTATATGGCATGTACTCATGCCTCCAATCCAA

>KF990599.1
TATACAGAATGTATCGCAGCCCTGATGTTCCCCGTGGATGTGAAGGCCCATGTAAAGTCCAGTCTTATGA
GCAACGGGATGATATTAAGCATACTGGTGTTGTTCGTTGTGTTAGTGATGTTACTCGTGGATCTGGAATT
ACTCACAGAGTTGGTAAGAGGTTCTGTGTTAAATCGATATATTTTTTAGGTAAAGTCTGGATGGATGAAA
ATATCAAGAAGCAGAATCACACTAATCAGGTCATGCTCTTCTTGGTCCGTGATAGAAGGCCCTATGGAGG
CAGCCCAATGGATTTTGGACAGGTTTTTAATATGTTTGATAATGAGCCCAGTACCGCAACCGTGAAGAAT
GATTTGCGGGATAGGTTTCAAGTGATGAGGAAATTTCATGCTACAGTTATTGGTGGGCCCTCTGGAATGA
AGGAACAGGCATTAGTTAAGAGATTTTTTAAAATTAACAGTCATGTAACTTATAATCATCAGGAGGCAGC
CAAGTATGAGAACCATACTGAAAACGCCTTGTTATTGTATATGGCATGTACACATGCCTCCAACCCA

>KF990598.1
GCCTATGTATAGGAAGCCCAGAATATACAGAATGTATCGCAGCCCTGATGTTCCCCGTGGATGTGAAGGC
CCATGTAAAGTCCAGTCTTATGAGCAACGGGATGATATTAAGCATACTGGTGTTGTTCGTTGTGTTAGTG
ATGTTACTCGTGGATCTGGAATTACTCACAGAGTTGGTAAGAGGTTCTGTGTTAAATCGATATATTTTTT
AGGTAAAGTCTGGATGGATGAAAATATCAAGAAGCAGAATCACACTAATCAGGTCATGTTCTTCTTGGTC
CGTGATAGAAGGCCCTATGGAAGCAGCCCAATGGATTTTGGACAGGTTTTTAATATGTTCGATAATGAGC
CCAGTACCGCAACCGTGAAGAATGATTTGCGGGATAGGTTTCAAGTGATGAGGAAATTTCATGCTACAGT
TATTGGTGGGCCCTCTGGAATGAAGGAACAGGCATTAGTTAAGAGATTTTTTAAAATTAACAGTCATGTA
ACTTATAATCATCAAGAGGCAGCCAAGTATGAGAACCATACTGAAAACGCCTTGTTATTGTATATGGCAT
GTACACATGCCTCCAACCC

>KF225312.1
ACCGGATGGCCGCGCCTTTTCCTTTTATGTGGTCCCCACGAGGGTTACACAGACGTCACTGTCAACCAAT
CAAATTGCATCCTCAAACGTTAGATAAGTGTTCATTTGTCTTTATATACTTGGTCCCCAAGTTTTTTGTC
TTGCAATATGTGGGACCCACTTCTTAATGAGTTTCCTGAATCTGTTCACGGATTTCGTTGTATGTTAGCT
ATTAAATATTTGCAGTCCGTTGAGGAAACTTACGAGCCCAATACATTGGGCCACGATTTAATTAGGGATC
TTATATCTGTTGTAAGGGCCCGTGACTATGTCGAAGCGACCAGGCGATATAATCATTTCCACGCCCGTCT
CGAAGGTTCGCCGAAGGCTGAACTTCGACAGCCCATACAGCAGCCGTGCTGCTGTCCCCATTGTCCAAGG
CACAAACAAGCGACGATCATGGACGTACAGGCCCATGTACCGAAAGCCCAGAATATACAGAATGTATCGA
AGCCCTGATGTTCCCCGTGGATGTGAAGGCCCATGTAAAGTCCAGTCTTATGAGCAACGGGATGATATTA
AGCATACTGGTATTGTTCGTTGTGTTAGTGATGTTACTCGTGGATCTGGAATTACTCACAGAGTGGGTAA
GAGGTTCTGTGTTAAATCGATATATTTTTTAGGGAAAGTCTGGATGGATGAAAATATCAAGAAGCAGAAT
CACACTAATCAGGTCATGTTCTTCTTAGTCCGTGATAGAAGGCCCTATGGAAGTAGCCCAATGGATTTTG
GACAGGTTTTTAATATGTTCGATAATGAGCCCAGTACCGCAACCGTGAAGAATGATTTGCGGGATAGGTT
TCAAGTGATGAGGAAATTTCATGCTACAGTTATTGGTGGACCCTCTGGAATGAAGGAACAGGCATTAGTT
AAGAGATTTTTTAAAATTAACAGTCATGTAACTTATAATCATCAGGAGGCAGCCAAGTACGAGAACCATA
CTGAAAACGCCTTGTTACTGTATATGGCATGTACGCATGCCTCGAATCCAGTGTATGCAACTATGAAAAT
ACGCATCTATTTCTATGATTCAATATCAAATTAATAAAATTTATATTTTATATCATGAGTTTCTGTTACA
TTTATTGTGTTTTCAAGTACATCATACAATACATGATCAACTGATCTGATTACATTGTTAATGGAAATTA
CACCAAGACTATCTAAATACTTAAGAACTTCATATCTAAATACTCTTAAGAAATGACCAGTCTGAGGATG
TAATGTCGTCCAAATTCGGAAGTTGAGAAAACATTTGTGAATCCCCATGACCTTCCTGATGTTGTGGTTG
AATCTTATCTGAATGGAAATGATGTCGTGGTTCATTAGAAATGGCCTCTGGCTGTGTTCTGTTATCTTGA
AATAGAGGGGATTGTTTATCTCCCAGATAAAAACGCCATTCTCTGCCTGAGGAGCAGTGATGAGTTCCCC
TGTGCGTGAATCCATGATTATTGCAGTTGAGGTGGAGGTAGTATGAGCAGCCACAGTCTAGGTCTACACG
CTTACGCCTTATTGGTTTCTTCTTGGCTATTTTGTGTTGGACCTTGATTGATACTTGCGAACAGTGGCTC
GTAGAGGGTGACGAAGGTTGCATTCTTGAGAGTCCAATTTTTCAAGGATATGTTTTTTTCTTCGTCTAGA
TATTCCTTATATGAGGAGGTAGGTCCTTGATTGCAGAGGAAGATAGTGGGAATTCCCCCTTTAATTTGAA
TGGGCTTCCCGTACTTTGTGTTGCTTTGCCAGTCCCTTTGGGCCCCCATAAATTCCTTGAAGTGCTTTAA
ATAATGCGGGTCTACGTCATCAATGACGTTGTACCATGCATCATTGCTGTACACCTTTGGGCTTAGGTCT
AGATGTCCACATAAATAATTATGTGGGCCTAGAGACCTGGCCCACATTGTTTTCCCTGTTCTGCTATCAC
CCTCAATGACAATACTTATGGGTCTCCATGGCCGCGCAGCGGAAGACACGACGTTCTCGGCGACCCACTC
TTCAAGTTCATCTGGAACTTGATTAAAAGAAGAAGAAAGAAATGGAGAAACATAAACTTCTAAAGGAGGA
CTAAAAATCCTATCTAAATTTGAACTTAAATTATGAAATTGTAAAATATAGTCCTTTGGGGCCTTCTCTT
TTAATATATTGAGGGCCTCGGATTTACTGCCTGAATTGAGTGCTTCGGCATATGCGTCGTTGGCAGATTG
CTGACCTCCTCTAGCTGATCTGCCATCGATTTGGAAAACTCCAAAATCAATGAAGTCTCCGTCTTTCTCC
ACGTAGGTCTTGACATCTGTTGAGCTCTTAGCTGCCTGAATGTTCGGATGGAAATGTGCTGACCTGTTTG
GGGATACCAGGTCGAAGAACCGTTGGTTCTTACATTGGTATTTGCCTTCGAATTGGATAAGCACATGGAG
ATGTGGTTCCCCATTCTCGTGGAGTTCTTTGCAAACTTTGATGTATTTTTTATTTGTTGGGGTTTCTAGG
TTTTTTAATTGGGAAAGTGCTTCCTCTTTAGAGAGAGAACAATTGGGATATGTTAGGAAATAATTTTTGG
CATATATATTAAATAAACGAGGCATGTTGAAATGAATCGGTGTCCCTCAAAGCTCTATGGCAATCGGTGT
ATCGGTGTCTTACTTATACCTGGACACCTAATGGCTATTTGGTAATTTCATGAATGTTCATTGTAATTCA
AAATTCAAAAATCAAATCATTAAAGCGGCCATCCGTATAATATT

>KJ772515.1
TTAATAAAATTTATATTTTATATCATGAGTTTCTGTTACATTTATTGTGTTTTCAAGTACATCATACAAT
ACATGATCAACTGCTCTGATTACATTGTTAATTGAAATTACACCAAGAGTATCTAAATACTTAAGAACTT
GATATCTAAATACTCTTAAGAAACGACCAGTCTGAGGCTGTAATGTCGTCCAAATTCGGAAGTTGAGAAA
ACATTTGTGAATCCCCAATATCTTCCTGATGTTGTGGTTGAATCTTATCTGAATGGAAATGATGTCGTGG
TTCATTAGAAATGGCCTCTGGCTGTGTTCTGTTATCTTGAAATAGAGGGGATTGTTTATCTCCCAGATAA
AAACGCCATTCTCTGCTTGAGGAGCAGTGATGAGTTCCCCTGTGCGTGAATCCAT

>KJ754194.1
ACCGGATGGCCGCGCCTTTTCTTTTTATATGGTCCCCGCGAGTGTATCACAGACGTCACTGTCAACCAAT
CAAATTGCATCCTCAAACGTTAGATAAGTGTTCATTTGTCTTTATATACTTGGTCCCCAAGTAGTTTGTC
TTGCACTATGTGGGATCCACTTCTAAATGAATTTCCTGAATCTGTTCACGGATTTCGTTGTATGTTAGCT
ATTAAATATTTGCAGTCCGTTGAGGAAACTTACGAGCCCAATACATTGGGCCACGATTTAATTAGGGATC
TTATATCTGTTGTAAGGGCCCGTGACTATGTCGAAGCGACCAGGCGATATAATCATTTCCACGCCCGTCT
CGAAGGTTCGCCGAAGGCTGAACTTCGACAGCCCATACAGCAGCCGTGCTGCTGTCCCCATTGTCCAAGG
CACAAACAAGCGACGATCATGGACGTACAGGCCCATGTACCGGAAGCCCAGAATATACAGAATGTATCGA
AGCCCTGATGTTCCTCGTGGATGTGAAGGCCCATGTAAAGTCCAGTCTTATGAGCAACGGGATGATATTA
AGCATACTGGTATTGTTCGTTGTGTTAGTGATGTTACTCGTGGATCTGGAATTACTCACAGAGTGGGTAA
GAGGTTCTGTGTTAAATCGATATATTTTTTAGGTAAAGTCTGGATGGATGAAAATATTAAGAAGCAGAAT
CACACTAATCAGGTCATGTTCTTCTTGGTTCGTGATAGAAGGCCTTATGGAAACAGCCCAATGGATTTTG
GACAGGTTTTTAATATGTTCGATAATGAGCCCAGTACCGCAACCGTGAAGAATGATTTGCGGGATAGGTT
TCAAGTGATAAGGAAATTTCATGCTACAGTTATTGGTGGGCCCTCTGGAATGAAGGAACAGGCATTAGTT
AAGAGATTTTTTAGAATTAACAGTCATGTAACTTATAATCATCAGGAGGCAGCCAAGTATGAGAACCATA
CTGAAAACGCCTTGTTATTGTATATGGCATGTACGCATGCCTCTAATCCAGTGTATGCAACTATGAAAAT
ACGCATCTATTTCTATGACTCAATATCAAATTAATAAAATTTATATTTTATATCATGAGTTTCTGTTACA
TTTATTGTGTTTTCAAGTACATCATACAATACATGATCAACTGCTCTGATTACATTGTTAATTGAAATTA
CACCAAGACTATCTAAATACTTAAGAACTTGATATCTAAATACTCTTAAGAAACGACCAGTCTGAGGCTG
TAATGTCGTCCAAATTCGGAAGTTGAGAAAACATTTGTGAATCCCCAATATCTTCCTGATGTTGTGGTTG
AATCTTATCTGAATGGAAATGATGTCGTGGTTCATTAGAAATGGCCTCTGGCTGTGTTCTGTTATCTTGA
AATAGAGGGGATTGTTTATCTCCCAGATAAAAACGCCATTCTCTGCTTGAGGAGCAGTGATGAGTTCCCC
TGTGCGTGAATCCATGATTGTTGCAGTTGATGTGGAGGTAGTATGAGCAGCCACAGTCTAGGTCTACACG
CTTACGCCTTATTGGTTTCTTCTTGGCTATCTTGTGTTGGACCTTGATTGATACTTGCGAACAGTGGCTC
GTAGAGGGTGATGAAGGTTGCATTCTTGAGAGCCCAATTTTTCAAGGATATGTTTTTTTCTTCGTCTAGA
TATTCCCTATATGAGGAGGTAGGTCCTGGATTGCAGAGGAAGATAGTGGGAATTCCCCCTTTAATTTGAA
TGGGCTTCCCGTACTTTGTGTTGCTTTGCCAGTCCCTCTGGGCCCCCATGAATTCCTTGAAGTGCTTTAA
ATAATGCGGGTCTACGTCATCAATGACGTTGTACCATGCATCATTACTGTACACCTTTGGGCTTAGGTCT
AGATGTCCACATAAATAATTATGTGGGCCTAGAGACCTGGCCCACATTGTCTTGCCAGTTCTGCTATCAC
CCTCAATGACAATACTTATGGGTCTCCATGGCCGCGCAGCGGAAGATACGACGTTCTCGGCGACCCACTC
TTCAAGTTCATCTGGAACTTGATTAAAAGAAGAAGAAAGAAATGGAGAAACATAAACTTCTAAAGGAGGA
CTAAAAATCCTATCTAAATTTGAACTTAAATTATGAAATTGTAAAATATAGTCCTTTGGGGCCTTCTCTT
TTAATATATTGAGGGCCTCGGATTTACTGCCTGAATTGAGTGCCTCGGCATATGCGTCGTTGGCAGATTG
CTGACCTCCTCTAGCTGATCTGCCATCGATTTGGAAAACTCCAAAATCAATGAAGTCTCCGTCTTTCTCC
ACGTAGGTCTTGACATCTGTTGAGCTCTTAGCTGCCTGAATGTTCGGATGGAAATGTGCTGACCTGTTTG
GGGATACCAGGTCGAAGAACCGTTGGTTCTTACATTGGTACTTGCCTTCGAATTGGATAAGCACATGGAG
ATGTGGTTCCCCATTCTCGTGGAGTTCTCTGCAAACTTTGATGTATTTTTTATTTGTTGGGGTTTCTAGG
TTTTTTAATTGGGAAAGTGCTTCCTCTATAGAGAGAGAACAATTGGGATATGTTAGGAAATAATTTTTGG
CATATATTTTAAATAAACGAGTCATGTTGAAATGAATTGGTGTCCCTCAAAGCTCTATGGCAATCGGTGT
ATCGGTGTCTTACTTATACCTGGACACCTAATGGCTATTTGGTAATTTTGTAAAAGTACATTGCAATACA
AAATTCAAAATTCAAAAATCAAATCATTAAAGCGGCCATCCGTATAATATT

>KJ754193.1
ACCGGATGGCCGTGCCTTTTCTTTTTACGTGGTCCCCACGAGGGTTACACAGACGTTACTGTCAACCAAT
CAAATTGCATCCTCAAACGTTAGATAAGTGTCCATTTGTCTTTATATACTTGGTCCCCAAGTAGTTTGTC
TTGCACTATGTGGGATCCACTTCTAAATGAATTTCCTGAATCTGTTCACGGATTTCGTTGTATGTTAGCT
ATTAAATATTTGCAGTCCGTTGAGGAAACTTACGAGCCCAATACATTGGGCCACGATTTAATTAGGGATC
TTATATCTGTTGTAAGGGCCCGTGACTATGTCGAAGCGACCAGGCGATATAATCATTTCCACGCCCGTCT
CGAAGGTTCGCCGAAGGCTGAACTTCGACAGCCCATACAGCAGCCGTGCTGCTGTCCCCATTGTCCAAGG
CACAAACAAGCGACGATCATGGACGTACAGGCCCATGTACCGGAAGCCCAGAATATACAGAATGTATCGA
AGCCCTGATGTTCCTCGTGGATGTGAAGGCCCATGTAAAGTCCAGTCTTATGAGCAACGGGATGATATTA
AGCATACTGGTATTGTTCGTTGTGTTAGTGATGTTACTCGTGGATCTGGAATTACTCACAGAGTGGGTAA
GAGGTTCTGTGTTAAATCGATATATTTTTTAGGTAAAGTCTGGATGGATGAAAATATTAAGAAGCAGAAT
CACACTAATCAGGTCATGTTCTTCTTGGTTCGTGATAGAAGGCCTTATGGAAACAGCCCAATGGATCTTG
GACAGGTTTTTAATATGTTCGATAATGAGCCCAGTACCGCAACCGTGAAGAATGATTTGCGGGATAGGTT
TCAAGTGATGAGGAAATTTCATGCTACAGTTATTGGTGGGCCCTCTGGAATGAAGGAACAGGCATTAGTT
AAGAGATTTTTTAGAATTAACAGTCATGTAACTTATAATCATCAGGAGTCAGCCAAGTATGAGAACCATA
CTGAAAACGCCTTGTTATTGTATATGGCATGTACGCATGCCTCTAATCCAGTGTATGCAACTATGAAAAT
ACGCATCTATTTCTATGATTCAATATCAAATTAATAAAATTTATATTTTATATCATGAGTTTCTGTTACA
TTTATTGTGTTTTCAAGTACATCATACAATACATGATCAACTGCTCTGATTACATTGTTAATTGAAATTA
CACCAAGACTATCTAAATACTTAAGAACTTGATATCTAAATACTCTTAAGAAACGACCAGTCTGAGGCTG
TAATGTCGTCCAAATTCGGAAGTTGAGAAAACATTTGTGAATCCCCAATACCTTCCTGATGTTGTGGTTG
AATCTTATCTGAATGGAAATGATGTCGTTGTTCATTAGAAATGTCCTCTGGCTGTGTTCTGTTATCTTGA
AATAGAGGGGATTGTTTATCTCCCAGATAAAAACGCCATTCTCTGCTTGAGGAGCAGAGATGAGTTCCCC
TGTGCGTGAATCCATGATTGTTGCAGTTGATGTGGAGGTAGTATGAGCAGCCACAGTCTAGGTCTACACG
CTTACGCCTTATTGGTTTCTTCTTGGCTATCTTGTGTTGGACCTTGATTGATACTTGCGAACAGTGGCTC
GTAGAGGGTGACGAAGGTTGCATTCTTGAGAGCCCAATTTTTCAAGGATATGTTTTTTTCTTCGTCTAGA
TATTCCCTATATGAGGAGGTAGGTCCTGGATTGCAGAGGAAGATAGTGGGAATTCCCCCTTTAATTTGAA
TGGGCTTCCCGTACTTTGTGTTGCTTTGCCAGTCCCTCTGGGCCCCCATTAATTCCTTGAAGTGCTTTAA
ATAATGCGGGTCTACGTCATCAATGACGTTGTACCACGCATCATTACTGTACACCTTTGGGCTTAGGTCT
AGATGTCCACATAAATAATTATGTGGGCCTAGAGACCTGGCCCACGTTGTTTTGCCTGTTCTGCTATCAC
CCTCAATGACAATACTTATGGGTCTCCATGGCCGCGCAGCGGAAGATACGACGTTCTCGGCGACCCACTC
TTCAAGTTCATCTGGAACTTGATTAAAAGAAGAAGAAAGAAATGGAGAAACATAAACTTCTAAAGGAGGA
CTAAAAATCCTATCTAAATTTGAACTTAAATTATGAAATTGTAAAATATAGTCCTTTGGGGCCTTCTCTT
TTAATATATTGAGGGCCTCGGATTTACTGCCTGAATTGAGTGCCTCGGCATATGCGTCGTTGGCAGATTG
TTGACCTCCTCTAGTTGATCTGCCATCGATTTGGAAAACTCCAAAATCAATGAAGTCTCCGTCTTTCTCC
ACGTAGGTCTTGACATCTGTTGAGCTCTTAGCTGCCTGAATGTTCGGATGGAAATGTGCTGACCTGTTTG
GGGATACCAGGTCGAAGAACCGTTGGTTCTTACATTGGTATTTGCCTTCGAATTGGATAAGCACATGGAG
ATGTGGTTCCCCATTCTCGTGGAGTTCTCTGCAAACTTTGATATATTTTTTATTTGTTGGGGTTTCTAGG
TTTTTTAATTGGGAAAGTGCTTCCTCTTTAGAGAGAGAACAATTGGGATATGTTAGGAAATAATTTTTGG
CATATATTTTAAATAAACGAGGCATGTTGAAATGAATTGGTGTCCCTCAAAGCTCTATGGCAATCGGTGT
ATCGGTGTCTTACTTATACCTGGACACCTAATGGCTATTTGGTAATTTTGTAAAAGTACATTGCAATTCA
AAATTCAAAATTCAAAAATTAAATCATTAAAGCGGCCATCCGTATAATATT

>KJ754192.1
ACCGGATGGCCGCGCCTTCTCTTTTTATGTGGTCCCCACGAGGGTTCCACATACGTCACTGTCAACCAAT
CAAATTGCATCCTCAAACGTTAGATAAGTGTTCATTTGTCTTTATATACTTGGTCCCCAAGTAGTTTGTC
TTGCAATATGTGGGATCCACTTCTAAATGAATTTCCTGAATCTGTTCACGGATTTCGTTGTATGTTAGCT
ATTAAATATTTGCAGTCCGTTGAGGAAACTTACGAGCCCAATACATTGGGCCACGATTTAATTAGGGATC
TTATATCTGTTGTAAGGGCCCGTGACTATGTCGAAGCGACCAGGCGATATAATCATTTCCACGCCCGCCT
CGAAGGTTCGCCGAAGGCTGAACTTCGACAGCCCATACAGCAGCCGTGCTGCTGTCCCCATTGTCCAAGG
CACAAACAAGCGACGATCATGGACGTACAGGCCCATGTACCGGAAGCCCAGAATATACAGAATGTATCGA
AGCCCTGATGTTCCTCGTGGATGTGAAGGCCCATGTAAAGTCCAGTCTTATGAGCAACGGGATGATATTA
AGCATACTGGTATTGTTCGTTGTGTTAGTGATGTTACTCGTGGATCTGGAATTACTCACAGAGTGGGTAA
GAGGTTCTGTGTTAAATCGATATATTTTTTAGGTAAAGTCTGGATGGATGAAAATATCAAGAAGCAGAAT
CACACTAATCAGGTCATGTTCTTCTTGGTTCGTGATAGAAGGCCCTATGGAAACAGCCCAATGGATTTTG
GACAGGTTTTTAATATGTTCGATAATGAGCCCAGTACCGCAACTGTGAAGAATGATTTGCGGGATAGGTT
TCAAGTGATGAGGAAATTTCATGCTACAGTTATTGGTGGGCCCTCTGGAATGAAGGAACAGGCATTAGCT
AAGAGATTTTTTAGAATTAACAGTCATGTAACTTATAATCATCAGGAGGCAGCCAAGTATGAGAACCATA
CTGAAAACGCCTTGTTATTGTATATGGCATGTACGCATGCCTCTAATCCAGTGTATGCAACTATGAAAAT
ACGCATCTATTTCTATGATTCAATATCAAATTAATAAAATTTATATTTTATATCATGAGTTGCTGTTACA
TTTATTGTGTTTTCAAGTACATCATACAATACATGATCAACTGCTCTGATTACATTGTTAATTGAAATTA
CACCAAGACTATATAAATACTTAAGAACTTGATATCTAAATACTCTTAAGAAACGACCAGTCTGAGGCTG
TAATGTCGTCCAAATTCGGAAGTTGAGAAAACATTTGTGAATCCCCAATGCTTTCCTGATGTTGTGGTTG
AATCTTATCTGAATGGAAATGATGTCGTTGTTCATTAGAAATGGCCGCTGGCTGTGTTCTGTTATCTTGA
AATAGAGGGGATTGTTTATCTCCCATATAAAAACGCCATTCTCTGCTTGAGGAGCAGTGATGAGTTCCCC
TGTGCGTGAATCCATGATTGTTGCAGTTGATGTGGAGGTAGTATGAGCAGCCACAGTCTAGGTCTACACG
CTTACGCCTTATTGGTTTCTTCTTGGCTATCTTGTGTTGGACCTTGATTGATACTTGCGAACAGTGGCTC
GTAGAGGGTGACGAAGATTGCATTCTTGAGAGCCCAATTTTTCAAGGATATGTTTTTTTCTTCGTCTAGA
TATTCCCTATATGAGGAGGTAGGTCCTGGATTGCAGAGGAAGATAGTGGGAATTCCCCCTTTAATTTGAA
TGGGCTTCCCGTACTTTGTGTTGCTTTGCCAGTCCCTCTGGGCCCCCATGAATTCCTTGAAGTGCTTTAA
ATAATGCGGGTCTACGTCATCAATGACGTTGTACCACACATCATTACTGTACACCTTTGGGCTTAGGTCT
AGATGTCCACATAAATAATTATGTGGGCCCAGAGACCTAGCCCACATTGTTTTGCCTGTTCTGCTATCAC
CCTCAATGACAATACTTATGGGTCTCCATGGCCGCGCAGCGGAAGATACGACGTTCTCGGCGACCCACTC
GTCAAGTTCATCTGGAACTTGATTAAAAGAAGAAGAAAGAAATGGAGAAATATAAACTTCTAAAGGAGGA
CTAAAAATCCTATCTAAATTTGAACTTAAATTATGAAATTGTAAAATATAGTCCTTTGGGGCCTTCTCTT
TTAATATATTGAGGGCCTCGGATTTACTGCCTGAATTGAGTGCCTCGGCATATGCGTCGTTGGCAGATTG
CTGACCTCCTCTAGCTGATCTGCTATCGATTTGGAAAACTCCAAAATCAATGAAGTCTCCGTCTTTCTCC
ACGTAGGTCTTGACATCTGTTGAGCTCTTAGCTGCCTGAATGTTCGGATGGAAATGTGCTGACCTGTTTG
GGGATACCAGGTCGAAGAACCGTTGGTTCTTACATTGGTATTTGCCTTCGAATTGGATAAGCACATGGAG
ATGTGGTTCCCCATTCTCGTGGAGTTCTCTGCAAACTTTGATGTATTTTTTATTTGTTGGGGTTTCTAGG
TTTTTTAATTGGGAAAGTGCTTCCTCTTTAGAGAGAGAACAATTGGGATATGTTAGGAAATAATTTTTGG
CATATATTTTAAATAAACGAGGCATGTTGAAATGAATTGGTGTCCCTCAAAGCTCTATGGCAATCGGTGT
ATCGGTGTCTTACTTATACCTGGACACCTAATGGCTATTTGGTAATTTTGTAAAAGTACATTGCAATTCA
ACATTCAAAATTCAAAAATCAAATCAATAAAGCGGCCATCCGTATAATATT

>KJ754191.1
ACCGGATGGCCGCGCCTTTTCTTTTTATGTGGTCCCCACGAGGGTTCCACAGACGTCACTGCCAACCAAT
CAAATTGCATCTTCAAACGTTAGATAAGTGTTCATTTGTCTTTATATACTTGGTCCCCAAGTAGTTTGTC
TTGCACTATGTGGGATCCACTTCTAAATGAATTTCCTGAATCTGTTCACGGATTTCGTTGTATGTTAGCT
ATTAAATATTTGCAGTCCGTTGAGGAAACTTACGAGCCCAATACATTGGGCCACGATTTAATTAGGGATC
TTATATCTGTCGTAAGGGCCCGTGACTATGTCGAAGCGACCAGGCGATATAATCATTTCCACGCCCGTCT
CGAAGGTTCGCCGAAGGCTGAACTTCGACAGCCCATACAGCAGCCGTGCTGCTGTCCCCATTGTCCAAGG
CACAAACAAGCGACGATCATGGACGTACAGGCCCATGTACCGGAAGCCCAGAATATACAGAATGTATCGA
CGCCCTGATGTTCCTCGTGGATGTGAAGGCCCATGTAAAGTCCAGTCTTATGAGCAACGGGATGATATTA
AGCATACTGGTATTGTTCGTTGTGTTAGTGATGTTACTCGTGGGTCTGGAATTACTCACAGAGTGGGTAA
GAGGTTCTGTGTTAAATCGATATATTTTTTAGGTAAAGTCTGGATGGATGAAAATATTAAGAAGCAGAAT
CACACTAATCAGGTCATGTTCTTCTTGGTTCGTGATAGAAGGCCTTATGGAAACAGCCCAATGGATTTTG
GACAGGTTTTTAATATGTTCGATAATGAGCCCAGTACCGCAACCGTGAAGAATGATTTGCGGGATAGGTT
TCAAGTGATGAGGAAATTTCATGCTACAGTTATTGGTGGGCCCTCTGGAATGAAGGAACAGGCATTAGTT
AAGAGATTTTTTAGAATTAACAGTCATGTAACTTATAATCATCAGGAGGCAGCCAAGTATGAGAACCATA
CTGAAAACGCCTTGTTATTGTATATGGCATGTACGCATGCCTCTAATCCAGTGTATGCAACTATGAAAAT
ACGCATCTATTTCTATGATTCAATATCAAATTAATAAAATTTATATTTTATATCATGAGTTTCTGTTACA
TTTATTGTGTTTTCAAGTACATCATACAATACATGATCAACTGCTCTGATTACATTGTTAATTGAAATTA
CACCAAGACTATCTAAATACTTAAGAACTTGATATCTAAATACTCTTAAGAAACGACCAGTCTGAGGCTG
TAATGTCGTCCAAATTCGGAAGTTGAGAAAACATTTGTGAATCCCCAATATCTTCCTGATGTTGTGGTTG
AATCTTATCTGAATGGAAATGATGTCGTGGTTCATTAGAAATGGCCTCTGGCTGTGTTCTGTTATCTTGA
AATAGAGGGGATTGTTTATCTCCCAGATAAAAACGCCATTCTCTGCTTGAGGAGCAGTGATGAGTTCCCC
TGTGCGTGAATCCATGATTGTTGCAGTTGATGTGGAGGTAGTATGAGCAGCCACAGTCTAGGTCTACACG
CTTACGCCTTATTGGTTTCTTCTTGGCTATCTTGTGTTGGACCTTGATTGATACTTGCGAACAGTGGCTC
GTAGAGGGTGATGAAGGTTGCATTCTTGAGAGCCCAATTTTTCAAGGATATGTTTTTTTCTTCGTCTAGA
TAGTCCCTATATGAGGAGGTAGGTCCTGGATTGCAGAGGAAGATAGTGGGAATTCCCCCTTTAATTTGAA
TGGGCTTCCCGTACTTTGTGTTGCTTTGCCAGTCCCTCTGGGCCCCCATGAATTCCTTGAAGTGCTTTAA
ATAATGCGGGTCTACGTCATCAATGACGTTGTACCACGCATCATTACTGTACACCTTTGGGCTTAGGTCT
AGATGTCCACATAAATAATTATGTGGGCCTAGAGACCTGGCCCACATTGTCTTGCCTGTTCTGCTATCAC
CCTCAATGACAATACTTATGGGTCTCCATGGCCGCGCAGCGGAAGATACGACGTTCTCGGCGACCCACTC
TTCAAGTTCATCTGGAACTTGATTAAAAGAAGAAGAAAGAAATGGAGAAACATAAACTTCTAAAGGAGGA
CTAAAAATCCTATCTAAATTTGAACTTAAATTATGAAATTGTAAAATATAGTCCTTTGGGGCCTTCTCTT
TTAATATATTGAGGGCCTCGGATTTACTGCCTGAATTGAGTGCCTCGGCATATGCGTCGTTGGCAGATTG
CTGACCTCCTCTAGCTGATCTGCCATCGATTTGGAAAACTCCAAAATCAATGAAGTCTCCGTCTTTCTCC
ACGTAGGTCTTGACATCTGTTGAGCTCTTAGCTGCCTGAATGTTCGGATGGAAATGTGCTGACCTGTTTG
GGGATACCAGGTCGAAGAACCGTTGGTTCTTACATTGGTACTTGCCTTCGAATTGGATAAGCACATGGAG
ATGTGGTTCCCCATTCTCGTGGAGTTCTCTGCAAACTTTGATGTATTTTTTATTTGTTGGGGTTTCTAGG
TTTTTTAATTGGGAAAGTGCTTCCTCTTTAGAGAGAGAACAATTGGGATATGTTAGGAAATAATTTTTGG
CATATATTTTAAATAAACGAGGCATGTTGAAATGAATTGGTGTCCCTCAAAGCTCTATGGCAATCGGTGT
ATCGGTGTCTTACTTATACCTGGACACCTAATGGCTATTTGGTAATTTTGTAAAAGTACATTGCAATACA
AAATTCAAAATTCAAAAATCAAATCATTAAAGCGGCCATCCGTATAATATT

>KJ754190.1
ACCGGATGGCCGCGCCTTTTCTTTTTATTTGGTCCCCACGAGGGTTCCACAGACGTCACTGTCAACCAAT
CAAATTGCATCCTCAAACGTTAGATAAGTGTTCATTTGTCTTTATATACTTGGTCGCCAAGTAGTTTGTC
TTGCACTATGTGGGATCCACTTCTAAATGAATTTCCTGAATCTGTTCACGGATTTCGTTGTATGTTAGCT
ATTAAATATTTGCAGTCCGTTGAGGAAACTTACGAGCCCAATACATTGGGCCACGATTTAATTAGGGATC
TTATATCTGTTGTAAGGGCCCGTGACTATGTCGAAGCGACCAGGCGATATAATCATTTCCACGCCCGTCT
CGAAGGTTCGCCGAAGGCTGAACTTCGACAGCCCATACAGCAGCCGTGCTGCTGTCCCCATTGTCCAAGG
CACAAACAAGCGACGATCATGGACGTACAGGCCCATGTACCGGAAGCCCAGAATATACAGAATGTATCGA
AGCCCTGATGTTCCTCGTGGATGTGAAGGCCCATGTAAAGTCCAGTCTTATGAGCAACGGGATGATATTA
AGCATACTGGTATTGTTCGTTGTGTTAGTGATGTTACTCGTGGATCTGGAATTACTCACAGAGTGGGTAA
GAGGTTCTGTGTTAAATCGATATATTTTTTAGGTAAAGTCTGGATGGATGAAAATATTAAGAAGCAGAAT
CACACTAATCAGGTCATGTTCTTCTTGGTTCGTGATAGAAGGCCTTATGGAAACAGCCCAATGGATTTTG
GACAGGTTTTTAATATGTTCGATAATGAGCCCAGTACCGCAACCGTGAAGAATGATTTGCGGGATAGGTT
TCAAGTGATGAGGAAATTTCATGCTACAGTTATTGGTGGGCCCTCTGGAATGAAGGAACAGGCATTAGTT
AAGAGATTTTTTAGAATTAACAGTCATGTAACTTATAATCATCAGGAGGCAGCCAAGTATGAGAACCATA
CTGAAAACGCCTTGTTATTGTATATGGCATGTACGCATGCCTCTAATCCAGTGTATGCAACTATGAAAAT
ACGCATCTATTTCTATGATTCAATATCAAATTAATAAAATTTATATTTTATATCATGAGTTTCTGTTACA
TTTACTGTGTTTTCAAGTACATCATACAATACATGATCAACTGCTCTGATTACATTGTTAATTGAAATTA
CACCAAGACTATCTAAATACTTAAGAACTTGATATCTAAATACTCTTAAGAAACGACCAGTCGGAGGCTG
TAATGTCGTCCAAATTCGGAAGTTGAGAAAACATTTGTGAATCCCCAATATCTTCCTGATGTTGTGGTTG
AATCTTATCTGAATGGAAATGATGTCGTGGTTCATTAGAAATGGCCTCTGGCTGTGTTCTGTTATCTTGA
AATAGAGGGGATTGTTTATCTCCCAGATAAAAACGCCATTCTCTGCTTGAGGAGCAGTGATGAGTTCCCC
TGTGCGTGAATCCATGATTGTTGCAGTTGATGTGGAGGTAGTATGAGCAGCCACAGTCTAGGTCTACACG
CTTACGCCTTATTGGTTTCTTCTTGGCTATCTTGTGTTGGACCTTGATTGATACTTGCGTACAGTGGCTC
GTAGAGGGTGATGAAGGTTGCATTCTTGAGAGCCCAATTTTTCAAGGATATGTTTTTTTCTTCGTCTAGA
TATTCCCTATATGAGGAGGTAGGTCCTGGATTGCAGAGGAAGATAGTGGGAATTCCCCCTTTAATTTGAA
TGGGCTTCCCGTACTTTGTGTTGCTTTGCCAGTCCCTCTGGGCCCCCATGAATTCCTTGAAGTGCTTTAA
ATAATGCGGGTCTACGTCATCAATGACGTTGTACCACGCATCATTACTGTACACTTTTGGGCTTAGGTCT
AGATGTCCACATAAATAATTATGTGGGCCTAGAGACCTGGCCCACATTGTCTTGCCTGTTCTGCTATCAC
CCTCAATGACAATACTTATGGGTCTCCATGGCCGCGCAGCGGAAGATACGACGTTCTCGGCGACCCACTC
TTCAAGTTCATCTGGAACTTGATTAAAAGAAGAAGAAAGAAATGGAGAAACATAAACTTCTAAAGGAGGA
CTAAAAATCCTATCTAAATTTGAACTTAAATTATGAAATTGTAAAATATAGTCCTTTGGGGCCTTCTCTT
TTAATATATTGAGGGCCTCGGATTTACTGCCTGAATTGAGTGCCTCGGCATATGCGTCGTTGGCAGATTG
CTGACCTCCTCTAGCTGATCTGCCATCGATTTGGAAAACTCCAAAATCAATGAAGTCTCCGTCTTTCTCC
ACGTAGGTCTTGACATCTGTTGAGCTCTTAGCTGCCTGAATGTTCGGATGGAAATGTGCTGACCTGTTTG
GGGATACCAGGTCGAAGAACCGTTGGTTCTTACATTGGTATTTGCCTTCGAATTGGATAAGCACATGGAG
ATGTGGTTCCCCATTCTCGTGGAGTTCTCTGCAAACTTTGATGTATTTTTTATTTGTTGGGGTTTCTAGG
TTTTTTAATTGGGAAAGTGCTTCCTCTTTAGAGAGAGAACAATTGGGATATGTTAGGAAATAATTTTTGG
CATATATTGTAAATAAACGAGGCATGTTGAAATGAATTGGTGTCCCTCAAAGCTCTATGGCAATCGGTGT
ATCGGTGTCTTACTTATACCTGGACACCTAATGGCTATTTGGTAATTTTGTAAAAGTACATTGCAATACA
AAATTCAAAATTCAAAAATCAAATCATTAAAGCGGCCATCCGTATAATATT

>KJ754189.1
ACCGGATGGCCGTGCCTTTTCTTTTTACGTGGTCCCCACGAGGGTTACACATACGTTACTGTCAACCAAT
CAAATTGCATCCTCAAACGTTAGATAAGTGTTCATTTGTCTTTATATACTTGGTCCCCAAGTAGTTTGTC
TTGCACTATGTGGGATCCACTTCTAAATGAATTTCCTGAATCTGTTCACGGATTTCGTTGTATGTTAGCT
ATTAAATATTTGCAGTCCGTTGAGGAAACTTACGAGCCCAATACATTGGGCCACGATTTAATTAGGGATC
TTATATCTGTTGTAAGGGCCCGTGACTATGTCGAAGCGACCAGGCGATATAATCATTTCCACGCCCGTCT
CGAAGGTTCGCCGAAGGCTGAACTTCGACAGCCCATACAGCAGCCGTGCTGCTGTCCCCATTGTCCAAGG
CACAAACAAGCGACGATCGTGGACGTACAGGCCCATGTACCGGAAGCCCAGAATATACAGAATGTATCGA
AGCCCTGATGTTCCTCGTGGATGTGAAGGCCCATGTAAAGTCCAGTCTTATGAGCAACGGGATGATATTA
AGCATACTGGTATTGTTCGTTGTGTTAGTGATGTTACTCGTGGATCTGGAATTACTCACAGAGTGGGTAA
GAGGTTCTGTGTTAAATCGATATATTTTTTAGGTAAAGTCTGGATGGATGAAAATATTAAGAAGCAGAAT
CACACTAATCAGGTCATGTTCTTCTTAGTTCGTGATAGAAGGCCTTATGGAAACAGCCCAATGGATTTTG
GACAGGTTTTTAATATGTTCGATAATGAGCCCAGTACCGCAACCGTGAAGAATGATTTGCGGGATAGGTT
TCAAGTGATGAGGAAATTTCATGCTACAGTTATTGGTGGGCCCTCTGGAATGAAGGAACAGGCATTAGTT
AAGAGATTTTTTAGAATTAACAGTCATGTAACTTATAATCATCAGGAGGCAGCCAAGTATGAGAACCATA
CTGAAAACGCCTTGTTATTGTATATGGCATGTACGCATGCCTCTAATCCAGTGTATGCAACTATGAAAAT
ACGCATCTATTTCTATGATTCAATATCAAATTAATAAAATTTATATTTTATATCATGAGTTTCTGTTACA
TTTATTGTGTTTTCAAGTACATCATACAATACATGATCAACTGCTCTGATTACATTGTTAATTGAAATTA
CACCAAGACTATCTAAATACTTAAGAACTTGATATCTAAATACTCTTAAGAAACGACCAGTCTGAGGCTG
TAATGTCGTCCAAATTCGGAAGTTGAGAAAACATTTGTGAATCCCCAATACCTTCCTGATGTTGTGGTTG
AATCTTATCTGAATGGGAATGATGTCGTTGTTCATTAGAAATGGCCTCTGGCTGTGTTCTGTTATCTTGA
AATAGAGGGGATTGTTTATCTCCCAGATAAAAACGCCATTCTCTGCTTGAGGAGCAGAGATGAGTTCCCC
TGTGCGCGAATCCATGATTGTTGCAGTTGATGTGGAGGTAGTATGAGCAGCCACAGTCTAGGTCTACACG
CTTACGCCTTATTGGTTTCTTCTTGGCTATCTTGTGTTGGACCTTGATTGATACTTGCGAACAGTGGCTC
GTAGAGGGTGACGAAGGTTGCATTCTTGAGAGCCCAATTTTTCAAGGATATGTTTTTTTCTTCGTCTAGA
TATTCCCTATATGAGGAGGTAGGTCCTGGATTGCAGAGGAAGATAGTGGGAATTCCCCCTTTAATTTGAA
TGGGCTTCCCGTACTTTGTGTTGCTTTGCCAGTCCCTCTGGGCCCCCATTAATTCCTTGAAGTGCTTTAA
ATAATGCGGGTCTACGTCATCAATGACGTTGTACCACGCATCATTACTGTACACCTTTGGGCTTAGGTCT
AGATGTCCACATAAATAATTATGTGGGCCTAGAGACCTGGCCCACATTGTTTTGCCTGTTCTGCTATCAC
CCTCAATGACAATACTTATGGGTCTCCATGGCCGCGCAGCGGAAGATACGACGTTCTCGGCGACCCACTC
TTCAAGTTCATCTGGAACTTGATTAAAAGAAGAAGAAAGAAATGGAGAAACATAAACTTCTAAAGGAGGA
CTAAAAATCCTATCTAAATTTGAACTTAAATTATGAAATTGTAAAATATAGTCCTTTGGGGCCTTCTCTT
TTAATATATTGAGGGCCTCGGATTTACTGCCTGAATTGAGTGCCTCGGCATATGCGTCGTTGGCAGATTG
TTGACCTCCTCTAGTTGATCTGCCATCGATTTGGAAAACTCCAAAATCAATGAAGTCTCCGTCTTTCTCC
ACGTAGGTCTTGACATCTGTTGAGCTCTTAGCTGCCTGAATGTTCGGATGGAAATGTGCTGACCTGTTTG
GGGATACCAGGTCGAAGAACCGTTGGTTCTTACATTGGTATTTGCCTTCGAATTGGATAAGCACATGGAG
ATGTGGTTCCCCATTCTCGTGGAGTTCTCTGCAAACTTTGATATATTTTTTATTTGTTGGGGTTTCTAGG
TTTTTTAATTGGGAAAGTGCTTCCTCTTTAGAGAGAGAACAATTGGGATATGTTAGGAAATAATTTTTGG
CATATATTTTAAATAAACGAGGCATGTTGAAATGAATTGGTGTCCCTCAAAGCTCTATGGCAATCGGTGT
ATCGGTGTCTTACTTATACCTGGACACCTAATGGCTATTTGGTAATTTTGTAAAAGTACATTGCAATTCA
AAATTCAAAATTCAAAAATCAAATCATTAAAGCGGCCATCCGTATAATATT

>KJ754188.1
ACCGGATGGCCGTGCCTTTTCTTTTTACGTGGTCCCCACGAGGGTTACACAGACGTTACTGTCAACCAAT
CAAATTGCATCCTCAAACGTTAGATAAGTGTCCATTTGTCTTTATATACTTGGTCCCCAAGTAGTTTGTC
TTGCACTATGTGGGATCCACTTCTAAATGAATTTCCTGAATCTGTTCACGGATTTCGTTGTATGTTAGCT
ATTAAATATTTGCAGTCCGTTGAGGAAACTTACGAGCCCAATACATTGGGCCACGATTTAATTAGGGATC
TTATATCTGTTGTAAGGGCCCGTGACTATGTCGAAGCGACCAGGCGATATAATCATTTCCACGCCCGTCT
CGAAGGTTCGCCGAAGGCTGAACTTCGACAGCCCATACAGCAGCCGTGCTGCTGTCCCCATTGTCCAAGG
CACAAACAAGCGACGATCATGGACGTACAGGCCCATGTACCGGAAGCCCAGAATATACAGAATGTATCGA
AGCCCTGATGTTCCTCGTGGATGTGAAGGCCCATGTAAAGTCCAGTCTTATGAGCAACGGGATGATATTA
AGCATACTGGTATTGTTCGTTGTGTTAGTGATGTTACTCGTGGATCTGGAATTACTCACAGAGTGGGTAA
GAGGTTCTGTGTTAAATCGATATATTTTTTAGGTAAAGTCTGGATGGATGAAAATATTAAGAAGCAGAAT
CACACTAATCAGGTCATGTTCTTCTTGGTTCGTGATAGAAGGCCTTATGGAAACAGCCCAATGGATTTTG
GACAGGTTTTTAATATGTTCGATAATGAGCCCAGTACCGCAACCGTGAAGAATGATTTGCGGGATAGGTT
TCAAGTGATGAGGAAATTTCATGCTACAGTTATTGGTGGGCCCTCTGGAATGAAGGAACAGGCATTAGTT
AAGAGATTTTTTAGAATTAACAGTCATGTAACTTATAATCATCAGGAGTCAGCCAAGTATGAGAACCATA
CTGAAAACGCCTTGTTATTGTATATGGCATGTACGCATGCCTCTAATCCAGTGTATGCAACTATGAAAAT
ACGCATCTATTTCTATGATTCAATATCAAATTAATAAAATTTATATTTTATATCATGAGTTTCTGTTACA
TTTATTGTGTTTTCAAGTACATCATACAATACATGATCAACTGCTCTGATTACATTGTTAATTGAAATTA
CACCAAGACTATCTAAATACTTAAGAACTTGATATCTAAATACTCTTAAGAAACGACCAGTCTGAGGCTG
TAATGTCGTCCAAATTCGGAAGTTGAGAAAACATTTGTGAATCCCCAATACCTTCCTGATGTTGTGGTTG
AATCTTATCTGAATGGAAATGATGTCGTTGTTCATTAGAAATGGCCTCTGGCTGTGTTCTGTTATCTTGA
AATAGAGGGGATTGTTTATCTCCCAGATAAAAACGCCATTCTCTGCTTGAGGAGCAGAGATGAGTTCCCC
TGTGCGTGAATCCATGATTGTTGCAGTTGATGTGGAGGTAGTATGAGCAGCCACAGTCTAGGTCTACACG
CTTACGCCTTATTGGTTTCTTCTTGGCTATCTTGTGTTGGACCTTGATTGATACTTGCGAACAGTGGCTC
GTAGAGGGTGACGAAGGTTGCATTCTTGAGAGCCCAATTTTTCAAGGATATGTTTTTTTCTTCGTCTAGA
TATTCCCTATATGAGGAGGTAGGTCCTGGATTGCAGAGGAAGATAGTGGGAATTCCCCCTTTAATTTGAA
TGGGCTTCCCGTACTTTGTGTTGCTTTGCCAGTCCCTCTGGGCCCCCATTAATTCCTTGAAGTGCTTTAA
ATAATGCGGGTCTACGTCATCAATGACGTTGTACCACGCATCATTACTGTACACCTTTGGGCTTGGGTCT
AGATGTCCACATAAATAATTATGTGGGCCTAGAGACCTGGCCCACGTTGTTTTGCCTGTTCTGCTATCAC
CCTCAATGACAATACTTATGGGTCTCCATGGCCGCGCAGCGGAAGATACGACGTTCTCGGCGACCCACTC
TTCAAGTTCATCTGGAACTTGATTAAAAGAAGAAGAAAGAAATGGAGAAACATAAACTTCTAAAGGAGGA
CTAAAAATCCTATCTAAATTTGAACTTAAATTATGAAATTGTAAAATATAGTCCTTTGGGGCCTTCTCTT
TTAATATATTGAGGGCCTCGGATTTACTGCCTGAATTGAGTGCCTCGGCATATGCGTCGTTGGCAGATTG
TTGACCTCCTCTAGTTGATCTGCCATCGATTTGGAAAACTCCAAAATCAATGAAGTCTCCGTCTTTCTCC
ACGTAGGTCTTGACATCTGTTGAGCTCTTAGCTGCCTGAATGTTCGGATGGAAATGTGCTGACCTGTTTG
GGGATACCAGGTCGAAGAACCGTTGGTTCTTACATTGGTATTTGCCTTCGAATTGGATAAGCACATGGAG
ATGTGGTTCCCCATTCTCGTGGAGTTCTCTGCAAACTTTGATATATTTTTTATTTGTTGGGGTTTCTAGG
TTTTTTAATTGGGAAAGTGCTTCCTCTTTAGAGAGAGAACAATTGGGATATGTTAGGAAATAATTTTTGG
CATATATTTTAAATAAACGAGGCATGTTGAAATGAATTGGTGTCCCTCAAAGCTCTATGGCAATCGGTGT
ATCGGTGTCTTACTTATACCTGGACACCTAATGGCTATTTGGTAATTTTGTAAAAGTACATTGCAATTCA
AAATTCAAAATTCAAAAATTAAATCATTAAAGCGGCCATCCGTATAATATT

>KJ754187.1
ACCGGATGGCCGTGCCTTTTCTTTTTACGTGGTCCCCACGAGGGTTACACAGACGTTACTGTCAACCAAT
CAAATTGCATCCTCAAACGTTAGATAAGTGTTCATTTGTCTTTATATACTTGGTCCCCAAGTAGTTTGTC
TTGCACTATGTGGGATCCACTTCTAAATGAATTTCCTGAATCTGTTCACGGATTTCGTTGTATGTTAGCT
ATTAAATATTTGCAGTCCGTTGAGGAAACTTACGAGCCCAATACATTGGGCCACGATTTAATTAGGGATC
TTATATCTGTTGTAAGGGCCCGTGACTATGTCGAAGCGACCAGGCGATATAATCATTTCCACGCCCGTCT
CGAAGGTTCGCCGAAGGCTGAACTTCGACAGCCCATACAGCAGCCGTGCTGCTGTCCCCATTGTCCAAGG
CACAAACAAGCGACGATCATGGACGTACAGGCCCATGTACCGGAAGCCCAGAATATACAGAATGTATCGA
AGCCCTGATGTTCCTCGTGGATGTGAAGGCCCATGTAAAGTCCAGTCTTATGAGCAACGGGATGATATTA
AGCATACTGGTATTGTTCGTTGTGTTAGTGATGTTACTCGTGGATCTGGAATTACTCACAGAGTGGGTAA
GAGGTTCTGTGTTAAATCGATATATTTTTTAGGTAAAGTCTGGATGGATGAAAATATTAAGAAGCAGAAT
CACACTAATCAGGTCATGTTCTTCTTGGTTCGTGATAGAAGGCCTTATGGAAACAGCCCAATGGATTTTG
GACAGGTTTTTAATATGTTCGATAATGAGCCCAGTACCGCAACCGTGAAGAATGATTTGCGGGATAGGTT
TCAAGTGATGAGGAAATTTCATGCTACAGTTATTGGTGGGCCCTCTGGAATGAAGGAACAGGCATTAGTT
AAGAGATTTTTTAGAATTAACAGTCATGTAACTTATAATCATCAGGAGGCAGCCAAGTATGAGAACCATA
CTGAAAACGCCTTGTTATTGTATATGGCATGTACGCATGCGTCTAATCCAGTGTATGCAACTATGAAAAT
ACGCATCTATTTCTATGATTCAATATCAAATTAATAAAATTTATATTTTATATCATGAGTTTCTGTTACA
TTTATTATGTTTTCAAGTACATCATACAATACATGATCAACTGCTCTGATTACATTGTTAATTGAAATTA
CACCAAGACTATCTAAATACTTAAGAACTTGATATCTAAATACTCTTAAGAAACGACCAGTCTGAGGCTG
TAATGTCGTCCAAATTCGGAAGTTGAGAAAACATTTGTGAATCCCCAATACCTTCCTGATGTTGTGGTTG
AATCTTATCTGAATGGAAATGATGTCGTTGTTCATTAGAAATGGCCTCTGGCTGTGTTCTGTTATCTTGA
AATAGAGGGGATTGTTTATCTCCCAGATAAAAACGCCATTCTCTGCTTGAGGAGCAGAGATGAGTTCCCC
TGTGCGTGAATCCATGATTGTTGCAGTTGATGTGGAGGTAGTATGAGCAGCCACAGTCTAGGTCTACACG
CTTACGCCTTACTGGTTTCTTCTTGGCTATCTTGTGTTGGACCTTGATTGATACTTGCGAACAGTGGCTC
GTAGAGGGTGACGAATGTTGCATTCTTGAGAGCCCAATTTTTCAAGGATATGTTTTTTTCTTCGTCTAGA
TATTCCCTATATGAGGAGGTAGGTCCTGGATTGCAGAGGAAGATAGTGGGAATTCCCCCTTTAATTTGAA
TGGGCTTCCCGTACTTTGTGTTGCTTTGCCAGTCCCTCTGGGCCCCCATTAATTCCTTGAAGTGCTTTAA
ATAATGCGGGTCTACGTCATCAATGACGTTGTACCACGCATCATTACTGTACACCTTTGGGCTTAGGTCT
AGATGTCCACATAAATAATTATGTGGGCCTAGAGACCTGGCCCACATTGTTTTGCCTGTTCTGCTATCAC
CCTCAATGACAATACTTATGGGTCTCCATGGCCGCGCAGCGGAAGATACGACGTTCTCGGCGACCCACTC
TTCAAGTTCATCTGGAACTTGATTGAAAGAAGAAGAAAGAAATGGAGAAACATAAACTTCTAAAGGAGGA
CTAAAAATCCTATCTAAATTTGAACTTAAATTATGAAATTGTAAAATATAGTCCTTTGGGGCCTTCTCTT
TTAATATATTGAGGGCCTCGGATTTACTGCCTGAATTGAGTGCCTCGGCATATGCGTCGTTGGCAGATTG
TTGACCTCCTCTAGTTGATCTGCCATCGATTTGGAAAACTCCAAAATTAATGAAGTCTCCGTCTTTCTCC
ACGTAGGTCTTGACATCTGTTGAGCTCTTAGCTGCCTGAATGTTCGGATGGAAATGTGCTGACCTGTTTG
GGGATACCAGGTCGAAGAACCGTTGGTTCTTACATTGGTATTTGCCTTCGAATTGGATAAGCACATGGAG
ATGTGGTTCCCCATTCTCGTGGAGTTCTCTGCAAACTTTGATATATTTTTTATTTGTTGGGGTTTCTAGG
TTTTTTAATTGGGAAAGTGCTTCCTCTTTAGAGAGAGAACAATTGGGATATGTTAGGAAATAATTTTTGG
CATATATTTTAAATAAACGAGGCATGTTGAAATGAATTGGTGTCCCTCAAAGCTCTATGGCAATCGGTGT
ATCGGTGTCTTACTTATACCTGGACACCTAATGGCTATTTGGTAATTTTGTAAAAGTACATTGCAATTCA
AAATTCAAAATTCAAAAATCAAATCATTAAAGCGGCCATCCGTATAATATT

>KJ754186.1
ACCGGATGGCCGTGCCTTTTCTTTTTACGTGGTCCCCACGAGGGTTACACAGACGTTACTGTCAACCAAT
CAAATTGCATCCTCAAACGTTAGATAAGTGTTCATTTGTCTTTATATACTTGGTCCCCAAGTAGTTTGTC
TTGCACTATGTGGGATCCACTTCTAAATGAATTTCCTGAATCTGTTCACGGATTTCGTTGTATGTTAGCT
ATTAAATATTTGCAGTCCGTTGAGGAAACTTACGAGCCCAATACATTGGGCCACGATTTAATTAGGGATC
TTATATCTGTTGTAAGGGCCCGTGACTATGTCGAAGCGACCAGGCGATATAATCATTTCCACGCCCGTCT
CGAAGGTTCGCCGAAGGCTGAACTTCGACAGCCCATACAGCAGCCGTGCTGCTGTCCCCATTGTCCAAGG
CACAAACAAGCGACGATCATGGACGTACAGGCCCATGTACCGGAAGCCCAGAATATACAGAATGTATCGA
AGCCCTGATGTTCCTCGTGGATGTGAAGGCCCATGTAAAGTCCAGTCTTATGAGCAACGGGATGATATTA
AGCATACTGGTATTGTTCGTTGTGTTAGTGATGTTACTCGTGGATCTGGAATTACTCACAGAGTGGGTAA
GAGGTTCTGTGTTAAATCGATATATTTTTTAGGTAAAGTCTGGATGGATGAAAATATTAAGAAGCAGAAT
CACACTAATCAGGTCATGTTCTTCTTGGTTCGTGATAGAAGGCCTTATGGAAACAGCCCAATGGATTTTG
GACAGGTTTTTAATATGTTCGATAATGAGCCCAGTACCGCAACCGTGAAGAATGATTTGCGGGATAGGTT
TCAAGTGATGAGGAAATTTCATGCTACAGTTATTGGTGGGCCCTCTGGAATGAAGGAACAGGCATTAGTT
AAGAGATTTTTTAGAATTAACAGTCATGTAACTTATAATCATCAGGAGGCAGCCAAGTATGAGAACCATA
CTGAAAACGCCTTGTTATTGTATATGGCATGTACGCATGCCTCTAATCCAGTGTATGCAACTATGAAAAT
ACGCATCTATTTCTATGATTCAATATCAAATTAATAAAATTTATATTTTATATCATAAGTTTCTGTTACA
TTTATTGTGTTTTCAAGTACATCATACAATACATGATCAACTGCTCTGATTACATTGTTAATTGAAATTA
CACCAAGACTATCTAAATACTTAAGAACTTGATATCTAAATACTCTTAAGAAACGACCAGTCTGAGGCTG
TAATGTCGTCCAAATTCGGAAGTTGAGAAAACATTTGTGAATCCCCAATACCTTCCTGATGTTGTGGTTG
AATCTTATCTGAATGGAAATGATGTCGTTGTTCATTAGAAATGGCCTCTGGCTGTGTTCTGTTATCTTGA
AATAGAGGGGATTGTTTATCTCCCAGATAAAAACGCCATTCTCTGCTTGAGGAGCAGAGATGAGTTCCCC
TGTGCGCGAATCCATGATTGTTGCAGTTGATGTGGAGGTAGTATGAGCAGCCACAGTCTAGGTCTACTCG
CTTACGCCTTATTGGTTTCTTCTTGGCTATCTTGTGTTGGACCTTGATTGATACTTGCGAACAGTGGCTC
GTAGAGGGTGACGAAGGTTGCATTCTTGAGAGCCCAATTTTTCAAGGATATGTTTTTTTCTTCGTCTAGA
TATTCCCTATATGAGGAGGTAGGTCCTGGATTGCAGAGGAAGATAGTGGGAATTCCCCCTTTAATTTGAA
TGGGCTTCCCGTACTTTGTGTTGCTTTGCCAGTCCCTCTGGGCCCCCATTAATTCCTTGAAGTGCTTTAA
ATAATGCGGGTCTACGTCATCAATGACGTTGTACCACGCATCATTACTGTACACCTTTGGGCTTAGGTCT
AGATGTCCACATAAATAATTATGTGGGCCTAGAGACCTGGCCCACATTGTTTTGCCTGTTCTGCTATCAC
CCTCAATGACAATACTTATGGGTCTCCATGGCCGCGCAGCGGAAGATACGACGTTCTCGGCGACCCACTC
TTCAAGTTCATCTGGAACTTGATTAAAAGAAGAAGAAAGAAATGGAGAAACATAAACTTCTAAAGGAGGA
CTAAAAATCCTATCTAAATTTGAACTTAAATTATGAAATTGTAAAATATAGTCCTTTGGGGCCTTCTCTT
TTAATATATTGAGGGCCTCGGATTTAATGCCTGAATTGAGTGCCTCGGCATATGCGTCGTTGGCAGATTG
TTGACCTCCTCTAGTTGATCTGCCATCGATTTGGAAAACTCCAAAATCAATGAAGTCTCCGTCTTTCTCC
ACGTAGGTCTTGACATCTGCTGAGCTCTTAGCTGCCTGAATGTTCGGATGGAAATGTGCTGACCTGTTTG
GGGATACCAGGTCGAAGAACCGTTGGTTCTTACATTGGTATTTGCCTTCGAATTGGATAAGCACATGGAG
ATGTGGTTCCCCATTCTCGTGGAGTTCTCTGCAAACTTTGATATATTTTTTATTTGTTGGGGTTTCTAGG
TTTTTTAATTGGGAAAGTGCTTCCTCTTTAGAGAGAGAACAATTGGGATATGTTAGGAAATAATTTTTGG
CATATATTTTAAATAAACGAGGCATGTTGAAATGAATTGGTGTCCCTCAAAGCTCTATGGCAATCGGTGT
ATCGGTGTCTTACTTATACCTGGACACCTAATGGCTATTTGGTAATTTTGTAAAAGTACATTGCAATTCA
AAATTCAAAATTCAAAAATCAAATCATTAAAGCGGCCATCCGTATAATATT

>JQ943952.1
TTAATAAAATTTATATTTTATATCATGAGTTTCTGTTACATTTATTGTGTTTTCAAGTACATCATACAAT
ACATGATCAACTGCTCTGATTACATTGTTAATTGAAATTACACCAAGACTATCTAAATACTTAAGAACTT
GATATCTAAATACTCTTAAGAAACGACCAGTCTGAGGCTGTAATGTCGTCCAAATTCGGAAGTTGAGAAA
ACATTTGTGAATCCCCAATATCTTCCTGATGTTGTGGTTGAATCTTATCTGAATGGAAATGATGTCGTGG
TTCATTAGAAATGGCCTCTGGCTGTGTTCTGTTATCTTGAAATAGAGGGGATTGTTTATCTCCCAGATAA
AAACGCCATTCTCTGCTTGAGGAGCATTGATGAGTTCCCCTGTGCGTGAATCCAT

>JQ927477.1
TTAATAAAATTTATATTTTATATCATGAGTTTCTGTTACATTTATTGTGTTTTCAAGTACATCATACAAT
ACATGATCAACTGCTCTGATTACATTGTTAATTGAAATTACACCAAGACTATCTAAATACTTAAGAACTT
GATATCTAAATACTCTTAAGAAACGACCAGTCTGAGGCTGTAATGTCGTCCAAATTCGGAAGTTGAGAAA
ACATTTGTGAATCCCCAATATCTTCCTGATGTTGTGGTTGAATCTTATCTGAATGGAAATGATGTCGTGG
TTCATTAGAAATGGCCTCTGGCTGTGTTCTGTTATCTTGAAATAGAGGGGATTGTTTATCTCCCAGATAA
AAACGCCATTCTCTGCTTGAGGAGCATTGATGAGTTCCCCTGTGCGTGAATCCAT

>KJ546418.1
ACCGGATGGCCGCGCCTTTTCTTTTTATTTGGTCCCCGCGAGGGTTCCACAGACGTCACTGTCAACCAAT
CAAATTGCATCCTCAAACGTTAGATAAGTGTTCATTTGTCTTTATATACTTGGTCCCCAAGTAGTTTGTC
TTGCACTATGTGGGATCCACTTCTAAATGAATTTCCTGAATCTGTTCATGGATTTCGTTGTATGTTAGCG
ATTAAATATTTGCAGTCCGTTGAGGAAACTTACGAGCCCAATACATTGGGCCACGATTTAATTAGGGATC
TTATATCTGTTGTAAGGGCCCGTGACTATGTCGAAGCGACCAGGCGATATAATCATTTCCACGCCCGTCT
CGAAGGTTCGCCGAAGGCTGAACTTCGACAGCCCATACAGCAGCCGTGCTGCTGTCCCCATTGTCCAAGG
CACAAACAAGCGACGATCATGGACGTACAGGCCCATGTACCGGAAGCCCAGAATATACAGAATGTATCGA
AGCCCTGATGTTCCTCGTGGATGTGAAGGCCCATGTAAAGTCCAGTCTTATGAGCAACGGGATGATATTA
AGCATACTGGTATTGTTCGTTGTGTTAGTGATGTTACTCGTGGATCTGGAATTACTCACAGAGTGGGTAA
GAGGTTCTGTGTTAAATCGATATATTTTTTAGGTAAAGTCTGGATGGATGAAAATATTAAGAAGCAGAAT
CACACTAATCAGGTCATGTTCTTCTTGGTTCGTGATAGAAGGCCTTATGGAAACAGCCCAATGGATTTTG
GACAGGTTTTTAATATGTTCGATAATGAGCCCAGTACCGCAACCGTGAAGAATGATTTGCGGGATAGGTT
TCAAGTGATGAGGAAATTTCATGCTACAGTTATTGGTGGGCCCTCTGGAATGAAGGAACAGGCATTAGTT
AAGAGATTTTTTGGAATTAACAGTCATGTAACTTATAATCATCAGGAGGCAGCCAAGTATGAGAACCATA
CTGAAAACGCCTTGTTATTGTATATGGCATGTACCCATGCCTCTAATCCAGTGTATGCAACTATGAAAAT
ACGCATCTATTTCTATGATTCAATATCAAATTAATAAAATTTATATTTTATATCATGAGTTTCTGTTACA
TTTATTGTGTTTTCAAGTACATCATACAATACATGATCAACTGCTCTGATTACATTGTTAATTGAAATTA
CACCAAGACTATCTAAATACTTAAGAACTTGATATCTAAATACTCTTAAGAAACGACCAGTCTGAGGCTG
TAATGTCGTCCAAATTCGGAAGTTGAGAAAACATTTGTGAATCCCCAATATCTTCCTGATGTTGTGGTTG
AATCTTATCTGAATGGAAATGATGTCGTGGTTCATTAGAAATGGCCTCTGGCTGTGTTCTGTTATCTTGA
AATAGAGGGGATTGTTTATCTCCCAGATAAAAACGCCATTCTCTGCTTGAGGAGCAGTGATGAGTTCCCC
TGTGCGTGAATCCATGATTGTTGCAGTTGATGTGGAGGTAGTATGAGCAGCCACAGTCTAGGTCTACACG
CTTACGCCTTATTGGTTTCTTCTTGGCTATCTTGTGTTGGACCTTGATTGATACTTGCGAACAGTGGCTC
GTAGAGGGTGATGAAGGTTGCATTCTTGAGAGCCCAATTTTTCAAGGATATGTTTTTTTCTTCGTCTAGA
TATTCCCTATATGAGGAGGTAGGTCCTGGATTGCAGAGGAAGATAGTGGGAATTCCCCCTTTAATTTGAA
TTGGCTTCCCGTACTTTGTGTTGCTTTGCCAGTCCCTCTGGGCCCCCATGAATTCCTTGAAGTGCTTTAA
ATAATGCGGGTCTACGTCATCAATGACGTTGTACCACGCATCATTACTGTACACCTTTGGGCTTAGGTCT
AGATGTCCACATAAATAATTATGTGGGCCTAGAGACCTGGCCCACATTGTCTTGCCTGTTCTGCTATCAC
CCTCAATGACAATACTTATGGGTCTCCATGGCCGCGCAGCGGAAGATACGACGTTCTCGGCGACCCACTC
TTCAAGTTCATCTGGAACTTGATTAAAAGAAGAATAAAGAAATGGAGAAACATAAACTTCTAAAGGAGGA
CTAAAAATCCTATCTAAATTTGAACTTAAATTATGAAATTGTAAAATATAGTCCTTTGGGGCCTTCTCTT
TTAATATATTGAGGGCCTCGGATTTACTGCCTGAATTGAGTGCCTCGGCATATGCGTCGTTGGCAGATTG
CTGACCTCCTCTAGCTGATCTGCCATCGATTTGGAAAACTCCAAAATCAATGAAGTCTCCGTCTTTCTCC
ACGTAGGTCTTGACATCTGTTGAGCTCTTAGCTGCCTGAATGTTCGGATGGAAATGTGCTGACCTGTTTG
GGGATACCAGGTCGAAGAACCGTTGGTTCTTACATTGGTACTTGCCTTCGAATTGGATAAGCACATGGAG
ATGTGGTTCCCCATTCTCGTGGAGTTCTCTGCAAACTTTGATGTATTTTTTATTTGTTGGGGTTTCTAGG
TTTTTTAATTGGGAAAGTGCTTCCTCTTTAGAGAGAGAACAATTGGGATATGTTAGGAAATAATTTTTGG
CATATATTTTAAATAAACGAGGCATGTTGAAATGAATTGGTGTCCCTCAAAGCTCTATGGCAATCGGTGT
ATCGGTGTCTTACTTATACCTGGACACCTAATGGCTATTTGGTAATTTTGTAAAAGTACATTGCAATACA
AAATTCAAAATTCAAAAATCAAATCATTAAAGCGGCCATCCGTATAATATT

>KF533857.1
ACCGGATGGCCGCGCCTTTTCTTTTTATGTGGTCCCCACGAGGGTTCCACAGACGTCACTGTCAACCAAT
CAAATTGCATCCTCAAACGTTAGATAAGTGTTCATTTGTCTTTATATACTTGGTCCCCAAGTAATCTGTC
TTGCAATATGTGGGATCCACTTCTAAATGAATTTCCTGAATCTGTTCACGGATTTCGTTGTATGTTAGCT
ATTAAATATTTGCAGTCCGTTGAGGAAACTTACGAGCCCAATACATTGGGCCACGATTTAATTAGGGATC
TTATATCTGTTGTAAGGGCCCGTGACTATGTCGAAGCGACCAGGCGATATAATCATTTCCACGCCCGCCT
CGAAGGTTCGCCGAAGGCTGAACTTCGACAGCCCATACAGCAGCCGTGCTGCTGTCCCCATTGTCCAAGG
CACAAACAAGCGACGATCATGGACGTACAGGCCCATGTACCGGAAGCCCAGAATATACAGAATGTATCGA
AGCCCTGATGTTCCTCGTGGATGTGAAGGCCCATGTAAAGTCCAGTCTTATGAGCAACGGGATGATATTA
AGCATACTGGTATTGTTCGTTGTGTTAGTGATGTTACTCGTGGATCTGGAATTACTCACAGAGTGGGTAA
GAGGTTCTGTGTTAAATCGATATATTTTTTAGGTAAAGTCTGGATGGATGAAAATATCAAGAAGCAGAAT
CACACTAATCAGGTCATGTTCTTCTTGGTTCGTGATAGAAGGCCCTATGGAAATAGCCCAATGGATTTTG
GACAGGTTTTTAATATGTTCGATAATGAGCCCAGTACCGCAACTGTGAAGAATGATTTGCGGGATAGGTT
TCAAGTGATGAGGAAATTTCATGCTACAGTTATTGGTGGGCCCTCTGGAATGAAGGAACAGGCATTAGTT
AAGAGATTTTTTAGAATTAACAGTCATGTAACTTATAATCATCAGGAGGCAGCCAAGTATGAGAACCATA
CTGAAAACGCCTTGTTATTGTATATGGCATGTACGCATGCCTCTAATCCAGTGTATGCAACTATGAAAAT
ACGCATCTATTTCTATGATTCAATATCAAATTAATAAAATTTATATTTTATATCATGAGTTTCTGTTACA
TTTATTGTGTTTTCAAGTACATCATACAATACATGATCAACTGCTCTGATTACATTGTTAATTGAAATTA
CACCAAGACTATCTAAATACTTAAGAACTTGATATCTAAATACTCTTAAGAAACGACCAGTCTGAGGCTG
TAATGTCGTCCAAATTCGGAAGTTGAGAAAACATTTGTGAATCCCCAATACCTTCCTGATGTTGTGGTTG
AATCTTATCTGAATGGAAATGATGTCGTGGTTCATTAGAAATGGCCTCTGGCTGTGTTCTGTTATCTTGA
AATAGAGGGGATTGTTTATCTCCCAGATAAAAACGCCATTCTCTGCTTGAGGAGCAATGATGAGTTCCCC
TGTGCGTGAATCCATGATTGTTGCAGTTGATGTGGAGGTAGTATGAGCAGCCACAGTCTAGGTCTACACG
CTTACGCCTTATTGGTTTCTTCTTGACTATCTTGTGTTGGACCTTGATTGATACTTGCGAACAGTGGCTC
GTAGAGGGTGACGAAGATTGCATTCTTCAGAGCCCAATTTTTCAAGGATATGTTTTTTTCTTCGTCTAGA
TATTCCCTATATGAGGAGGTAGGTCCTGGATTGCAGAGGAAGATAGTGGGAATTCCCCCTTTAATTTGAA
TGGGCTTCCCGTACTTTGTGTTGCTTTGCCAGTCCCTCTGGGCCCCCATGAATTCCTTGAAGTGCTTTAA
ATAATGCGGGTCTACGTCATCAATGACGTTGTACCACACATCATTACTGTACACCTTTGGGCTTAGGTCT
AGATGTCCACATAAATAATTATGTGGGCCTAGAGACCTGGCCCACATTGTTTTGCCTGTTCTGCTATCAC
CCTCCATGACAATACTTATGGGTCTCCATGGCCGCGCAGCGGAAGATACGACGTTCTCGGCTACCCACTC
TTCAAGTTCATCTGGAACTTGATTAAAAGAAGAAGAAAGAAATGGAGAAACATAAACTTCTAAAGGAGGA
CTAAAAATCCTATCTAAATTTGAACTTAAATTATGAAATTGTAAAATATAGTCCTTTGGGGCCTTCTCTT
TTAATATATTGAGGGCCTCGGATTTACTGCCTGAATTGAGTGCCTCGGCATATGCGTCGTTGGCAGATTG
CTGACCTCCTCTAGCTGATCTGCTATCGATTTGGAAAACTCCAAAATCAATGAAGTCTCCGTCTTTCTCC
ACGTAGGTCTTGACATCTGTTGAGCTCTTAGCTGCCTGAATGTTCGGATGGAAATGTGCTGACCTGTTTG
GGGATACCAGGTCGAAGAACCGTTGGTTCTTACATTGGTATTTGCCTTCGAATTGGATAAGCACATGGAG
ATGTGGTTCCCCATTCTCGTGGAGTTCTCTGCAAACTTTGATGTATTTTTTATTTGTTGGGGTTTCTAGG
TTTTTTAATTGGGAAAGTGCTTCCTCTTTAGAGAGAGAACAATTGGGATATGTTAGGAAATAATTTTTGG
CATATATTTTAAATAAACGAGGCATGTTGAAATGAATTGGTGTCCCTCAAAGCTCTATGGCAATCGGTGT
ATCGGTGTCTTACTTATACCTGGACACCTAATGGCTATTTGGTAATTTTGTAAAAGTACATTGCAATTCA
AAATTCAAAATTCAAAAATCAAATCATTAAAGCGGCCATCCGTATAATATT

>KF533856.1
ACCGGATGGCCGCGCCTTTTCTTTTTATGTGGTCCCCACGAGGGTTCCACAGACGTCACTGTCAACCAAT
CAAATTGCATCCTCAAACGTTAGATAAGTGTTCATTTGTCTTTATATACTTGGTCCCCAAGTAATCTGTC
TTGCAATATGTGGGATCCACTTCTATATGAATTTCCTGAATCTGTTCACGGATTTCGTTGTATGTTAGCT
ATTAAATATTTGCAGTCCGTTGAGGAAACTTACGAGCCCAATACATTGGGCCACGATTTAATTAGGGATC
TTATATCTGTTGTAAGGGCCCGTGACTATGTCGAAGCGACCAGGCGATATAATCATTTCCACGCCCGCCT
CGAAGGTTCGCCGAAGGCTGAACTTCGACAGCCCATACAGCAGCCGTGCTGCTGTCCCCATTGTCCAAGG
CACAAACAAGCGACGATCATGGACGTACAGGCCCATGTACCGGAAGCCCAGAATATACAGAATGTATCGA
AGCCCTGATGTTCCTCGTGGATGTGAAGGCCCATGTAAAGTCCAGTCTTATGAGCAACGGGATGATATTA
AGCATACTGGTATTGTTCGTTGTGTTAGTGATGTTACTCGTGGATCTGGAATTACTCACAGAGTGGGTAA
GAGGTTCTGTGTTAAATCGATATATTTTTTAGGTAAAGTCTGGATGGATGAAAATATCAAGAAGCAGAAT
CACACTAATCAGGTCATGTTCTTCTTGGTTCGTGATAGAAGGCCCTATGGAAATAGCCCAATGGATTTTG
GACAGGTTTTTAATATGTTCGATAATGAGCCCAGTACCGCAACTGTGAAGAATGATTTGCGGGATAGGTT
TCAAGTGATGAGGAAATTTCATGCTACAGTTATTGGTGGGCCCTCTGGAATGAAGGAACAGGCATTAGTT
AAGAGATTTTTTAGAATTAACAGTCATGTAACTTATAATCATCAGGAGGCAGCCAAGTATGAGAACCATA
CTGAAAACGCCTTGTTATTGTATATGGCATGTACGCATGCCTCTAATCCAGTGTATGCAACTATGAAAAT
ACGCATCTATTTCTATGATTCAATATCAAATTAATAAAATTTATATTTTATATCATGAGTTTCTGTTACA
TTTATTGTGTTTTCAAGTACATCATACAATACATGATCAACTGCTCTGATTACATTGTTAATTGAAATTA
CACCAAGACTATCTAAATACTTAAGAACTTGATATCTAAATACTCTTAAGAAACGACCAGTCTGAGGCTG
TAATGTCGTCCAAATTCGGAAGTTGAGAAAACATTTGTGAATCCCCAATACCTTCCTGATGTTGTGGTTG
AATCTTATCTGAATGGAAATGATGTCGTGGTTCATTAGAAATGGCCTCTGGCTGTGTTCTGTTATCTTGA
AATAGAGGGGATTGTTTATCTCCCAGATAAAAACGCCATTCTCTGCTTGAGGAGCAATGATGAGTTCCCC
TGTGCGTGAATCCATGATTGTTGCAGTTGATGTGGAGGTAGTATGAGCAGCCACAGTCTAGGTCTACACG
CTTACGCCTTATTGGTTTCTTCTTGACTATCTTGTGTTGGACCTTGATTGATACTTGCGAACAGTGGCTC
GTAGAGGGTGACGAAGATTGCATTCTTCAGAGCCCAATTTTTCAAGGATATGTTTTTTTCTTCGTCTAGA
TATTCCCTATATGAGGAGGTAGGTCCTGGATTGCAGAGGAAGATAGTGGGAATTCCCCCTTTAATTTGAA
TGGGCTTCCCGTACTTTGTGTTGCTTTGCCAGTCCCTCTGGGCCCCCATGAATTCCTTGAAGTGCTTTAA
ATAATGCGGGTCTACGTCATCAATGACGTTGTACCACACATCATTACTGTACACCTTTGGGCTTAGGTCT
AGATGTCCACATAAATAATTATGTGGGCCTAGAGACCTGGCCCACATTGTTTTGCCTGTTCTGCTATCAC
CCTCCATGACAATACTTATGGGTCTCCATGGCCGCGCAGCGGAAGATACGACGTTCTCGGCGACCCACTC
TTCAAGTTCATCTGGAACTTGATTAAAAGAAGAAGAAAGAAATGGAGAAACATAAACTTCTAAAGGAGGA
CTAAAAATCCTATCTAAATTTGAACTTAAATTATGAAATTGTAAAATATAGTCCTTTGGGGCCTTCTCTT
TTAATATATTGAGGGCCTCGGATTTACTGCCTGAATTGAGTGCCTCGGCATATGCGTCGTTGGCAGATTG
CTGACCTCCTCTAGCTGATCTGCTATCGATTTGGAAAACTCCAAAATCAATGAAGTCTCCGTCTTTCTCC
ACGTAGGTCTTGACATCTGTTGAGCTCTTAGCTGCCTGAATGTTCGGATGGAAATGTGCTGACCTGTTTG
GGGATACCAGGTCGAAGAACCGTTGGTTCTTACATTGGTATTTGCCTTCGAATTGGATAAGCACATGGAG
ATGTGGTTCCCCATTCTCGTGGAGTTCTCTGCAAACTTTGATGTATTTTTTATTTGTTGGGGTTTCTAGG
TTTTTTAATTGGGAAAGTGCTTCCTCTTTAGAGAGAGAACAATTGGGATATGTTAGGAAATAATTTTTGG
CATATATTTTAAATAAACGAGGCATGTTGAAATGAATTGGTGTCCCTCAAAGCTCTATGGCAATCGGTGT
ATCGGTGTCTTACTTATACCTGGACACCTAATGGCTATTTGGTAATTTTGTAAAAGTACATTGCAATTCA
AAATTCAAAATTCAAAAATCAAATCATTAAAGCGGCCATCCGTATAATATT

>KF533855.1
ACCGGATGGCCGCGCCTTTTCTTTTTATGTGGTCCCCACGAGGGTTCCACAGACGTCACTGTCAACCAAT
CAAATTGCATCCTCAAACGTTAGATAAGTGTTCATTTGTCTTTATATACTTGGTCCCCAAGTAATCTGTC
TTGCAATATGTGGGATCCACTTCTAAATGAATTTCCTGAATCTGTTCACGGATTTCGTTGTATGTTAGCT
ATTAAATATTTGCAGTCCGTTGAGGAAACTTACGAGCCCAATACATTGGGCCACGATTTAATTAGGGATC
TTATATCTGTTGTAAGGGCCCGTGACTATGTCGAAGCGACCAGGCGATATAATCATTTCCACGCCCGCCT
CGAAGGTTCGCCGAAGGCTGAACTTCGACAGCCCATACAGCAGCCGTGCTGCTGTCCCCATTGTCCAAGG
CACAAACAAGCGACGATCATGGACGTACAGGCCCATGTACCGGAAGCCCAGAATATACAGAATGTATCGA
AGCCCTGATGTTCCTCGTGGATGTGAAGGCCCATGTAAAGTCCAGTCTTATGAGCAACGGGATGATATTA
AGCATACTGGTATTGTTCGTTGTGTTAGTGATGTTACTCGTGGATCTGGAATTACTCACAGAGTGGGTAA
GAGGTTCTGTGTTAAATCGATATATTTTTTAGGTAAAGTCTGGATGGATGAAAATATCAAGAAGCAGAAT
CACACTAATCAGGTCATGTTCTTCTTGGTTCGTGATAGAAGGCCCTATGGAAATAGCCCAATGGATTTTG
GACAGGTTTTTAATATGTTCGATAATGAGCCCAGTACCGCAACTGTGAAGAATGATTTGCGGGATAGGTT
TCAAGTGATGAGGAAATTTCATGCTACAGTTATTGGTGGGCCCTCTGGAATGAAGGAACAGGCATTAGTT
AAGAGATTTTTTAGAATTAACAGTCATGTAACTTATAATCATCAGGAGGCAGCCAAGTATGAGAACCATA
CTGAAAACGCCTTGTTATTGTATATGGCATGTACGCATGCCTCTAATCCAGTGTATGCAACTATGAAAAT
ACGCATCTATTTCTATGATTCAATATCAAATTAATAAAATTTATATTTTATATCATGAGTTTCTGTTACA
TTTATTGTGTTTTCAAGTACATCATACAATACATGATCAACTGCTCTGATTACATTGTTAATTGAAATTA
CACCAAGACTATCTAAATACTTAAGAACTTGATATCTAAATACTCTTAAGAAACGACCAGTCTGAGGCTG
TAATGTCGTCCAAATTCGGAAGTTGAGAAAACATTTGTGAATCCCCAATACCTTCCTGATGTTGTGGTTG
AATCTTATCTGAATGGAAATGATGTCGTGGTTCATTAGAAATGGCCTCTGGCTGTGTTCTGTTATCTTGA
AATAGAGGGGATTGTTTATCTCCCAGATAAAAACGCCATTCTCTGCTTGAGGAGCAATGATGAGTTCCCC
TGTGCGTGAATCCATGATTGTTGCAGTTGATGTGGAGGTAGTATGAGCAGCCACAGTCTAGGTCTACACG
CTTACGCCTTATTGGTTTCTTCTTGACTATCTTGTGTTGGACCTTGATTGATACTTGCGAACAGTGGCTC
GTAGAGGGTGACGAAGATTGCATTCTTCAGAGCCCAATTTTTCAAGGATATGTTTTTTTCTTCGTCTAGA
TATTCCCTATATGAGGAGGTAGGTCCTGGATTGCAGAGGAAGATAGTGGGAATTCCCCCTTTAATTTGAA
TGGGCTTCCCGTACTTTGTGTTGCTTTGCCAGTCCCTCTGGGCCCCCATGAATTCCTTGAAGTGCTTTAA
ATAATGCGGGTCTACGTCATCAATGACGTTGTACCACACATCATTACTGTACACCTTTGGGCTTAGGTCT
AGATGTCCACATAAATAATTATGTGGGCCTAGAGACCTGGCCCACATTGTTTTGCCTGTTCTGCTATCAC
CCTCCATGACAATACTTATGGGTCTCCATGGCCGCGCAGCGGAAGATACGACGTTCTCGGCGACCCACTC
TTCAAGTTCATCTGGAACTTGATTAAAAGAAGAAGAAAGAAATGGAGAAACATAAACTTCTAAAGGAGGA
CTAAAAATCCTATCTAAATTTGAACTTAAATTATGAAATTGTAAAATATAGTCCTTTGGGGCCTTCTCTT
TTAATATATTGAGGGCCTCGGATTTACTGCCTGAATTGAGTGCCTCGGCATATGCGTCGTTGGCAGATTG
CTGACCTCCTCTAGCTGATCTGCTATCGATTTGGAAAACTCCAAAATCAATGAAGTCTCCGTCTTTCTCC
ACGTAGGTCTTGACATCTGTTGAGCTCTTAGCTGCCTGAATGTTCGGATGGAAATGTGCTGACCTGTTTG
GGGATACCAGGTCGAAGAACCGTTGGTTCTTACATTGGTATTTGCCTTCGAATTGGATAAGCACATGGAG
ATGTGGTTCCCCATTCTCGTGGAGTTCTCTGCAAACTTTGATGTATTTTTTATTTGTTGGGGTTTCTAGG
TTTTTTAATTGGGAAAGTGCTTCCTCTTTAGAGAGAGAACAATTGGGATATGTTAGGAAATAATTTTTGG
CATATATTTTAAATAAACGAGGCATGTTGAAATGAATTGGTGTCCCTCAAAGCTCTATGGCAATCGGTGT
ATCGGTGTCTTACTTATACCTGGACACCTAATGGCTATTTGGTAATTTTGTAAAAGTACATTGCAATTCA
AAATTCAAAATTCAAAAATCAAATCATTAAAGCGGCCATCCGTATAATATT

>KJ452774.1
TAGTAAGAATGATCGCATCTATTTCTATGATTCATATCAAATTAATAAAATTTATATTTTATATCATGAG
TTGCTGTTACATTTATTGTGTTTTCAAGTACATCATACAATACATGATCAACTGCTCTGATTACATTGTT
AATTGAAATTACACCAAGACTATCTAAATACTTAAGAACTTGATATCTAAATACTCTTAAGAAACGACCA
GTCTGAGGCTGTAATGTCGTCCAAATTCGGAAGTTGAGAAAACATTTGTGAATCCCCAATGCCTTCCTGA
TGTTGTGGTTGAATCTTATCTGAATGGAAATGATGTCGTTGTTCATTAGAAATGGCCTCTGGTTGTGTTG
TGTTATCTTGAAATAGAGGGGATTGTTTATCTCCCAGATAAAAACGCCATTCTCTGCTTGAGGAGCAGTG
ATGAGTTCCCCTGTGCGTGAATCCATGATTGTTGCAGTTGATGTGGAGGTAGTATGAGCAGCCACAGTCT
AGGTCTACACGCTTACGCCCTTATTGG

>KJ140789.1
ACCGGTGGGCCGCGCCTTTTCTTTTTATGTGGTCCCCACGAGGGTTCCACAGACGTCACTGTCAACCAAT
CAAATTGCATCCTCAAACGTTAGATAAGTGTTCATTTGTCTTTATATACTTGGTCCCCAAGTAGTTTGTC
TTGCACTATGTGGGATCCACTTCTAAATGAATTTCCGGAATCTGTTCACGGATTTCGTTGTATGTTAGCT
ATTAAATATTTGCAGTCCGTTGAGGAAACTTACGAGCCCAATACATTGGGCCACGATTTAATTAGGGATC
TTATATCTGTTGTAAGGGCCCGTGACTATGTCGAAGCGACCAGGCGATATAATCATTTCCACGCCCGTCT
CGAAGGTTCGCCGAAGGCTGAACTTCGACAGCCCATACAGCAGCCGTGCTGCTGTCCCCATTGTCCAAGG
CACAAACAAGCGACGATCATGGACGTACAGGCCCATGTACCGGAAGCCCAGAATATACAGAATGTATCGA
AGCCCTGATGTTCCTCGTGGATGTGAAGGGCCATGCAAAGTCCAGTCTTATGAGCAACGGGATGATATTA
AGCATACTGGTATTGTTCGTTGTGTTAGTGATGTTACTCGTGGATCTGGAATTACTCACAGAGTGGGTAA
GAGGTTCTGTGTTAAATCGATATATTTTTTAGGTAAAGTCTGGATGGATGAAAATATTAAGAAGCAGAAT
CACACTAATCAGGTCATGTTCTTCTTGGTTCGTGATAGAAGGCCTTATGGAAACAGCCCAATGGATTTTG
GACAGGTTTTTAATATGTTCGATAATGAGCCCAGTACCGCAACCGTGAAGAATGATTTCCGGGATAGGTT
TCAAGTGATGAGGAAATTTCATGCTACAGTTATTGGTGGGCCCTCTGGAATGAAGGAACAGGCATTAGTT
AAGAGATTTTTTAGAATTAACAGTCATGTAACTTATAATCATCAGGAGGCAGCCAAGTATGAGAACCATA
CTGAAAACGCCTTGTTATTGTATATGGCATGTACGCATGCCTCTAATCCAGTGTATGCAACTATGAAAAT
ACGCATCTATTTCTATGATTCAATATCAAATTAATAAAATTTATATTTTATATCATGAGTTTCTGTTACA
TTTATTGTGTTTTCAAGTACATCATACAATACATGATCAACTGCTCTGATTACATTGTTAATTGAAATTA
CACCAAGACTATCTAAATACTTAAGAACTTGATATCTAAATACTCTTAAGAAACGACCAGTCTGAGGCTG
TAATGTCGTCCAAATTCGGAAGTTGAGAAAACATTTGTGAATCCCCAATATCTTCCTGATGTTGTGGTTG
AATCTTATCTGAATGGAAATGATGTCGTGGTTCATTAGAAATGGCCTCTGGCTGTGTTCTGTTATCTTGA
AATAAAGGGGATTGTTTATCTCCCAGATAAAAACGCCATTCTCTGCTTGAGGAGCAGTGATGAGTTCCCC
TGTGCGTGAATCCATGATTGTTGCAGTTGATGTGGAGGTAGTATGAGCAGCCACAGTCTAGGTCTACACG
CTTACGCCTTATTGGTTTCTTCTTGGCTATCTTGTGTTGGACCTTGATTGATACTTGCGAACAGTGGCTC
GTAGAGGGTGATGAAGGTTGCATTCTTGAGAGCCCAATTTTTCAAGGATATGTTTTTTTCTTCGTCTAGA
TATTCCCTATATGAGGAGGTAGGTCCTGGATTGCAGAGGAAGATAGTGGGAATTCCCCCTTTAATTTGAA
TGGGCTTCCCGTACTTTGTGTTGCTTTGCCAGTCCCTCTGGGCCCCCATGAATTCCTTGAAGTGCTTTAA
ATAATGCGGGTCTACGTCATCAATGACGTTGTACCACGCATTATTACTGTACACCTTTGGGCTTAGGTCT
AGATGTCCACATAAATAATTATGTGGGCCTAGAGACCTGGCCCACATTGTCTTGCCTGTTCTGCTATCAC
CCTCAATGACAATACTTATGGGTCTCCATGGCCGCGCAGCGGAAGATACGACGTTCTCGGCGACCCACTC
TTCAAGTTCATCTGGAACTTGATTAAAAGAAGAAGAAAGAAATGGAGAAACATAAACTTCTAAAGGAGGA
CTAAAAATCCTATCTAAATTTGAACTTAAATTATGAAATTGTAAAATATAGTCCTTTGGGGCCTTCTCTT
TTAATATATTGAGGGCCTCGGATTTACTGCCTGAATTGAGTGCCTCGGCATATGCGTCGTTGGCAGATTG
CTGACCTCCTCTAGCTGATCTGCCATCGATTTGGAAAACTCCAAAATCAATGAAGTCTCCGTCTTTCTCC
ACGTAGGTCTTGACATCTGTTGAGCTCTTAGCTGCCTGAATGTTCGGATGGAAATGTGCTGACCTGTTTG
GGGATACCAGGTCGAAGAACCGTGGGTTCTTACATTGGTACTTGCCTTCGAATTGGATAAGCACATGGAG
ATGTGGTTCCCCATTCTCGTGGAGTTCTCTGCAAACTTTGATGTATTTTTTAGTTGTTGGGGTTTCTAGG
TTTTTTAATTGGGAAAGTGCTTCCTCTTTAGAGAGAGAACAATTGGGATATGTTAGGAAATAATTTTTGG
CATATATTTTAAATAAACGAGGCATGTTGAAATGAATTGGTGTCCCTCAAAGCTCTATGGCAATCGGTGT
ATCGGTGTCTTACTTATACCTGGACACTTAATGGCTATTTGGTAATTTTGTAAAAGTACATTGCAATACA
AAATTCAAAATTCAAAAATCAAATCATTAAAGCGGCCATCCGTATAATATT

>KJ140788.1
ACCGGTGGGCCGCGCCTTTTCTTTTTATGTGGTCCCCACGAGGGTTCCACAGACGTCACTGTCAACCAAT
CAAATTGCATCCTCAAACGTTAGATAAGTGTTCATTTGTCTTTATATACTTGGTCCCCAAGTAGTTTGTC
TTGCACTATGTGGGATCCACTTCTAAATGAATTTCCGGAATCTGTTCACGGATTTCGTTGTATGTTAGCT
ATTAAATATTTGCAGTCCGTTGAGGAAACTTACGAGCCCAATACATTGGGCCACGATTTAATTAGGGATC
TTATATCTGTTGTAAGGGCCCGTGACTATGTCGAAGCGACCAGGCGATATAATCATTTCCACGCCCGTCT
CGAAGGTTCGCCGAAGGCTGAACTTCGACAGCCCATACAGCAGCCGTGCTGCTGTCCCCATTGTCCAAGG
CACAAACAAGCGACGATCATGGACGTACAGGCCCATGTACCGGAAGCCCAGAATATACAGAATGTATCGA
AGCCCTGATGTTCCTCGTGGATGTGAAGGGCCATGCAAAGTCCAGTCTTATGAGCAACGGGATGATATTA
AGCATACTGGTATTGTTCGTTGTGTTAGTGATGTTACTCGTGGATCTGGAATTACTCACAGAGTGGGTAA
GAGGTTCTGTGTTAAATCGATATATTTTTTAGGTAAAGTCTGGATGGATGAAAATATTAAGAAGCAGAAT
CACACTAATCAGGTCATGTTCTTCTTGGTTCGTGATAGAAGGCCTTATGGAAACAGCCCAATGGATTTTG
GACAGGTTTTTAATATGTTCGATAATGAGCCCAGTACCGCAACCGTGAAGAATGATTTCCGGGATAGGTT
TCAAGTGATGAGGAAATTTCATGCTACAGTTATTGGTGGGCCCTCTGGAATGAAGGAACAGGCATTAGTT
AAGAGATTTTTTAGAATTAACAGTCATGTAACTTATAATCATCAGGAGGCAGCCAAGTATGAGAACCATA
CTGAAAACGCCTTGTTATTGTATATGGCATGTACGCATGCCTCTAATCCAGTGTATGCAACTATGAAAAT
ACGCATCTATTTCTATGATTCAATATCAAATTAATAAAATTTATATTTTATATCATGAGTTTCTGTTACA
TTTATTGTGTTTTCAAGTACATCATACAATACATGATCAACTGCTCTGATTACATTGTTAATTGAAATTA
CACCAAGACTATCTAAATACTTAAGAACTTGATATCTAAATACTCTTAAGAAACGACCAGTCTGAGGCTG
TAATGTCGTCCAAATTCGGAAGTTGAGAAAACATTTGTGAATCCCCAATATCTTCCTGATGTTGTGGTTG
AATCTTATCTGAATGGAAATGATGTCGTGGTTCATTAGAAATGGCCTCTGGCTGTGTTCTGTTATCTTGA
AATAAAGGGGATTGTTTATCTCCCAGATAAAAACGCCATTCTCTGCTTGAGGAGCAGTGATGAGTTCCCC
TGTGCGTGAATCCATGATTGTTGCAGTTGATGTGGAGGTAGTATGAGCAGCCACAGTCTAGGTCTACACG
CTTACGCCTTATTGGTTTCTTCTTGGCTATCTTGTGTTGGACCTTGATTGATACTTGCGAACAGTGGCTC
GTAGAGGGTGATGAAGGTTGCATTCTTGAGAGCCCAATTTTTCAAGGATATGTTTTTTTCTTCGTCTAGA
TATTCCCTATATGAGGAGGTAGGTCCTGGATTGCAGAGGAAGATAGTGGGAATTCCCCCTTTAATTTGAA
TGGGCTTCCCGTACTTTGTGTTGCTTTGCCAGTCCCTCTGGGCCCCCATGAATTCCTTGAAGTGCTTTAA
ATAATGCGGGTCTACGTCATCAATGACGTTGTACCACGCATTATTACTGTACACCTTTGGGCTTAGGTCT
AGATGTCCACATAAATAATTATGTGGGCCTAGAGACCTGGCCCACATTGTCTTGCCTGTTCTGCTATCAC
CCTCAATGACAATACTTATGGGTCTCCATGGCCGCGCAGCGGAAGATACGACGTTCTCGGCGACCCACTC
TTCAAGTTCATCTGGAACTTGATTAAAAGAAGAAGAAAGAAATGGAGAAACATAAACTTCTAAAGGAGGA
CTAAAAATCCTATCTAAATTTGAACTTAAATTATGAAATTGTAAAATATAGTCCTTTGGGGCCTTCTCTT
TTAATATATTGAGGGCCTCGGATTTACTGCCTGAATTGAGTGCCTCGGCATATGCGTCGTTGGCAGATTG
CTGACCTCCTCTAGCTGATCTGCCATCGATTTGGAAAACTCCAAAATCAATGAAGTCTCCGTCTTTCTCC
ACGTAGGTCTTGACATCTGTTGAGCTCTTAGCTGCCTGAATGTTCGGATGGAAATGTGCTGACCTGTTTG
GGGATACCAGGTCGAAGAACCGTGGGTTCTTACATTGGTACTTGCCTTCGAATTGGATAAGCACATGGAG
ATGTGGTTCCCCATTCTCGTGGAGTTCTCTGCAAACTTTGATGTATTTTTTAGTTGTTGGGGTTTCTAGG
TTTTTTAATTGGGAAAGTGCTTCCTCTTTAGAGAGAGAACAATTGGGATATGTTAGGAAATAATTTTTGG
CATATATTTTAAATAAACGAGGCATGTTGAAATGAATTGGTGTCCCTCAAAGCTCTATGGCAATCGGTGT
ATCGGTGTCTTACTTATACCTGGACACTTAATGGCTATTTGGTAATTTTGTAAAAGTACATTGCAATACA
AAATTCAAAATTCAAAAATCAAATCATTAAAGCGGCCATCCGTATAATATT

>KJ140787.1
ACCGGATGGCCGCGCCTTTTCTTTTTATGTGGTCCCCACGAGGGTTCCACAGACGTCACTGTCAACCAAT
CAAATTGCATCCTCAAACGTTAGATAAGTGTTCATTTGTCTTTATATACTTGGTCCCCAAGTAGTTTGTC
TTGCACTATGTGGGATCCACTTCTAAATGAATTTCCGGAATCTGTTCACGGATTTCGTTGTATGTTAGCT
ATTAAATATTTGCAGTCCGTTGAGGAAACTTACGAGCCCAATACATTGGGCCACGATTTAATTAGGGATC
TTATATCTGTTGTAAGGGCCCGTGACTATGTCGAAGCGACCAGGCGATATAATCATTTCCACGCCCGTCT
CGAAGGTTCGCCGAAGGCTGAACTTCGACAGCCCATACAGCAGCCGTGCTGCTGTCCCCATTGTCCAAGG
CACAAACAAGCGACGATCATGGACGTACAGGCCCATGTACCGGAAGCCCAGAATATACAGAATGTATCGA
AGCCCTGATGTTCCTCGTGGATGTGAAGGCCCATGTAAAGTCCAGTCTTATGAGCAACGGGATGATATTA
AGCATACTGGTATTGTTCGTTGTGTTAGTGATGTTACTCGTGGATCTGGAATTACTCACAGAGTGGGTAA
GAGGTTCTGTGTTAAATCGATATATTTTTTAGGTAAAGTCTGGATGGATGAAAATGTTAAGAAGCAGAAT
CACACTAATCAGGTCATGTTCTTCTTGGTTCGTGATAGAAGGCCTTATGGAAACAGCCCAATGGATTTTG
GACAGGTTTTTAATATGTTCGATAATGAGCCCAGTACCGCAACCGTGAAGAATGATTTCCGGGATAGGTT
TCAAGTGATGAGGAAATTTCATGCTACAGTTATTGGTGGGCCCTCTGGAATGAAGGAACAGGCATTAGTT
AAGAGATTTTTTAGAATTAACAGTCATGTAACTTATAATCATCAGGAGGCAGCCAAGTATGAGAACCATA
CTGAAAACGCCTTGTTATTGTATATGGCATGTACGCATGCCTCTAATCCAGTGTATGCAACTATGAAAAT
ACGCATCTATTTCTATGATTCAATATCAAATTAATAAAATTTATATTTTATATCATGAGTTTCTGTTACA
TTTATTGTGTTTTCAAGTACATCATACAATACATGATCAACTGCTCTGATTACATTGTTAATTGAAATTA
CACCAAGACTATCTAAATACTTAAGAACTTGATATCTAAATACTCTTAAGAAACGACCAGTCTGAGGCTG
TAATGTCGTCCAAATTCGGAAGTTGAGAAAACATTTGTGAATCCCCAATATCTTCCTGATGTTGTGGTTG
AATCTTATCTGAATGGAAATGATGTCGTGGTTCATTAGAAATGGCCTCTGGCTGTGTTCTGTTATCTTGA
AATAAAGGGGATTGTTTATCTCCCAGATAAAAACGCCATTCTCTGCTTGAGGAGCAGTGATGAGTTCCCC
TGTGCGTGAATCCATGATTGTTGCAGTTGATGTGGAGGTAGTATGAGCAGCCACAGTCTAGGTCTACACG
CTTACGCCTTATTGGTTTCTTCTTGGCTATCTTGTGTTGGACCTTGATTGATACTTGCGAACAGTGGCTC
GTAGAGGGTGATGAAGGTTGCATTCTTGAGAGCCCAATTTTTCAAGGATATGTTTTTTTCTTCGTCTAGA
TATTCCCTATATGAGGAGGTAGGTCCTGGATTGCAGAGGGAGATAGTGGGAATTCCCCCTTTAATTTGAA
TGGGCTTCCCGTACTTTGTGTTGCTTTGCCAGTCCCTCTGGGCCCCCATGAATTCCTTGAAGTGCTTTAA
ATAATGCGGGTCTACGTCATCAATGACGTTGTACCACGCATTATTACTGTACACCTTTGGGCTTAGGTCT
AGATGTCCACATAAATAATTATGTGGGCCTAGAGACCTGGCCCACATTGTCTTGCCTGTTCTGCTATCAC
CCTCAATGACAATACTTATGGGTCTCCATGGCCGCGCAGCGGAAGATACGACGTTCTCGGCGACCCACTC
TTCAAGTTCATCTGGAACTTGATTAAAAGAAGAAGAAAGAAATGGAGAAACATAAACTTCTAAAGGAGGA
CTAAAAATCCTATCTAAATTTGAACTTAAATTATGAAATTGTAAAATATAGTCCTTTGGGGCCTTCTCTT
TTAATATATTGAGGGCCTCGGATTTACTGCCTGAATTGAGTGCCTCGGCATATGCGTCGTTGGCAGATTG
CTGACCTCCTCTAGCTGATCTGCCATCGATTTGGAAAACTCCAAAATCAATGAAGTCTCCGTCTTTCTCC
ACGTAGGTCTTGACATCTGTTGAGCTCTTAGCTGCCTGAATGTTCGGATGGAAATGTGCTGACCTGTTTG
GGGATACCAGGTCGAAGAACCGTGGGTTCTTACATTGGTACTTGCCTTCGAATTGGATAAGCACATGGAG
ATGTGGTTCCCCATTCTCGTGGAGTTCTCTGCAAACTTTGACGTATTTTTTAGTTGTTGGGGTTTCTAGG
TTTTTTAATTGGGAAAGTGCTTCCTCTTTAGAGAGAGAACAATTGGGATATGTTAGGAAATAATTTTTGG
CATATATTTTAAATAAACGAGGCATGTTGAAATGAATTGGTGTCCCTCAAAGCTCTATGGCAATCGGTGT
ATCGGTGTCTTACTTATACCTGGACACCTAATGGCTATTTGGTAATTTTGTAAAAGTACATTGCAATACA
AAATTCAAAATTCAAAAATCAAATCATTAAAGCGGCCATCCGTATAATATT

>KC677732.1
ACCGGATGGCCGCGCCTTTTTCTTTTATGTGGTCCCCAAGAGGGTTCCACAGACGTCACTGTCAACCAAT
CAAATTGCATCCTCAAACGTTAGATAAGTGTTCATTTGTCTTTATATACTTGGTCCTCAAGTAGTTTGTC
TTGCACTATGTGGGATCCACTTCTAAATGAATTTCCTGAATCTGTTCACGGATTTCGTTGTATGTTAGCT
ATTAAATATTTGCAGTCCGTTGAGGAAACTTACGAGCCCAATACATTGGGCCACGATTTAATTAGGGATC
TTATATCTGTTGTAAGGGCCCGTGACTATGTCGAAGCGACCAGGCGATATAATCATTTCCACGCCCGTCT
CGAAGGTTCGCCGAAGGCTGAACTTCGACAGCCCATACAGCAGCCGTGCTGCTGTCCCCATTGTCCAAGG
CACAAACAAGCGACGATCATGGACGTACAGGCCCATGTACCGGAAGCCCAGAATATACAGAATGTATCGA
AGCCCTGATGTTCCTCGTGGATGTGAAGGCCCATGTAAAGTCCAGTCTTATGAGCAACGGGATGATATTA
AGCATACTGGTATTGTTCGTTGTGTTAGTGATGTTACTCGTGGATCTGGAATTACTCACAGAGTGGGTAA
GAGGTTCTGTGTTAAATCGATATATTTTTTAGGTAAAGTCTGGATGGATGAAAATATTAAGAAGCAGAAT
CACACTAATCAGGTCATGTTCTTCTTGGTTCGTGATAGAAGGCCCTATGGAAACAGCCCAATGGATTTTG
GACAGGTTTTTAATATGTTCGATAATGAGCCCAGTACCGCAACCGTGAAGAATGATTTGCGGGATAGGTT
TCAAGTGATGAGGAAATTTCATGCTACAGTTATTGGTGGGCCCTCTGGAATGAAGGAACAGGCATTAGTT
AAGAGATTTTTAAGAATTAACAGTCATGTAACTTATAATCATCAGGAGGCAGCCAAGTATGAGAACCATA
CTGAAAACGCCTTGTTATTGTATATGGCATGTACGCATGCCTCTAATCCAGTGTATGCAACTATGAAAAT
ACGCATCTATTTCTATGATTCAATATCAAATTAATAAAATTTATATTTTATATCATGAGTTTCTGTTACA
TTTATTGTGTTTTCAAGTACATCATACAATACATGATCAACTGCTCTGATTACATTGTTAATTGAAATTA
CACCAAGACTATCTAAATACTTAAGAACTTGATATCTAAATACTCTTAAGAAACGACCAGTCTGAGGCTG
TAATGTCGTCCAAATTCGGAAGTTGAGAAAACATTTGTGAATCCCCAATACTTTCCTGATGTTGTGGTTG
AATCTTATCTGAATGGAAATGATGTCGTGGTTCATTAGAAATGGCCTCTGGCTGTGTTCTGTTATCTTGA
AATAGAGGGGATTGTTTATCTCCCAGATAAAAACGCCATTCTCTGCTTGAGGAGCAGTGATGAGTTCCCC
TGTGCGTGAATCCATGATTGTTGCAGTTGATGTGGAGGTAGTATGAGCAGCCACAGTCTAGGTCTACACG
CTTACGCCTTATTGGTTTCTTCTTGGCTATTTTGTGTTGTACCTTGATTGATACTTGCGAACAGTGGCTC
GTAGAGGGTGACGAAGGTTGCATTCTTGAGAGCCCAATTTTTCAAGGATATGTTTTTTTCTTCGTCTAGA
TATTCCCTATATGAGGAGGTAGGTCTGGATTGCAGAGGAAGATAGTGGGAATTCCCCCTTTTAATTTGAA
TGGGCTTCCCGTACTTTGTGTTGCTTTGCCAGTCCCTCTGGGCCCCCATGAATTCCTTGAAGTGCTTTAA
ATAATGCGGGTCTACGTCATCAATGACGTTGTACCACGCATCATTACTGTACACCTTTGGGCTTAGGTCT
AGATGTCCACATAAATAATTATGTGGGCCTAAAGACCTGGCCCACATTGTTTTGCCTGTTCTGCTATCAC
CCTCAATGACAATACTTATGGGTCTCCATGGCCGCGCAGCGGAAGATACGACGTTCTCGGCGACCCACTC
TTCAAGTTCATCTGGAACTTGATTAAAAGAAGAAGAAAGAAATGGAGAAACATAAACTTCTAAAGGAGGA
CTAAAAATCCTATCTAAATTTGAACTTAAATTATGAAATTGTAAAATATAGTCCTTTGGGGCCTTCTCTT
TTAATATATTGAGGGCCTCGGATTTACTGCCTGAATTGAGTGCCTCGGCATATGCGTCGTTGGCAGATTG
TTGACCTCCTCTAGCTGATCTGCCATCGATTTGGAAAACTCCAAAATCAATGAAGTCTCCGTCTTTTTCC
ACGTAGGTCTTGACATCTGTTGAGCTCTTAGTTGCTGCCTGAATGTTCGGATGGAAATGTGCTGACCTGT
TTGGGGATACCAGGTCGAAGAACCGTTGGTTCTTACATTGGTATTTGCCTTCGAATTGGATAAGCACATG
GAGATGTGGTTCCCCATTCTCGTGGAGTTCTCTGCAAACTTTGATGTATTTTTTATTTGTTGGGGTTTCT
AGGTTTTTTAATTGGGAAAGTGCTTCCTCTTTAGAGAGAGAACAATTGGGATATGTTAGGAAATAATTTT
TGGCATATATTTTAAATAAACGAGGCATGTTGAAATGAATTGGTGTCCCTCAAAGCTCTATGGCAATCGG
TGTATCGGTGTCTTACTTATACCTGGACACCTAATGGCTATTTGGTAATTTTGTAAAAGTACATTGCAAT
TCAAAATTCAAAATTCAAGAATCAAATCATTAAAGCGGCCATCCGTATAATATT

>KF477277.1
TAATATTACCGGATGGCCGCGCCTTTTCCTTTTATATGGTCCCCACGAGGGTTCCACAGACGTCACTGTC
AACCAATCAGAATGCATCCTCAAACGTTAGATAAATGTTCATTTGTTTTTATATACTTGGTCCCCAAGTA
GTTTGTCTTGCAAAATGTGGGATCCACTTCTAAATGAATTTCCTGAATCTGTTCACGGATTTCGTTGTAT
GTTAGCTATTAAATATTTGCAGTCCGTTGAGGAAACTTACGAGCCCAATACATTGGGCCACGATTTAATT
AGGGATCTTATATCTGTTGTAAGGGCCCGTGACTATGTCGAAGCGACCAGGCGATATAATCATTTCCACG
CCCGCCTCGAAGGTTCGCCGAAGGCTGAACTTCGACAGCCCATACAGCAGCCGTGCTGCTGTCCCCATTG
TCCAAGGCACAAACAAGCGACGATCATGGACGTACAGGCCCATGTACCGGAAGCCCAGAATATACAGAAT
GTATCGAAGCCTTGATGTTCCCCGTGGATGTGAAGGCCCGTGTAAAGTACATTCTTATGAGCAACGGGAT
GATATTAAGCATACTGGTATTGTTCGTTGTGTTAGTGATGTTACGCGTGGATCTGGAATTACTCACAGAG
TGGGTAAGAGGTTCTGTGTTAAATCGATATATTTTTTAGGTAAAGTCTGGATGGATGAAAATATCAAGAA
GCAGAACCACACTAATCAGGTCATGTTCTTCTTGGTCCGTGATAGAAGGCCCTATGGAAACAGCCCAATG
GATTTTGGACAGGTTTTTAATATGTTCGATAATGAGCCCAGTACCGCAACAGTGAAGAATGATTTGCGGG
ATAGGTTTCAAGTGATGAGGAAATTTCATGCTACAGTTATTGGTGGGCCCTCTGGAATGAAGGAACAAGC
ATTAGTTAAGAGATTTTTTAGAATTAACAGTCATGTAACTTATAATCATCAGGAGGCAGCCAAGTACGAG
AACCATACTGAAAACGCCTTGTTATTGTATATGGCATGTACGCATGCCTCTAATCCAGTGTATGCAACTA
TGAAAATACGCATCTATTTCTATGATTCAATATCAAATTAATAAAATTTATATTTTATATCATGAGTTTC
TGTTACATTTATTGTGTTTTCAAGTACATCATACAATACATGATCAACCGCTCTGATTACATTGTTAATT
GAAATTACACCAATACTATCTAAATACTTAAGAACTTGATGTCTAAATACCCTTAAGAAACGACCAGTCT
GAGGCTGTAATGTCGTCCAAATTCGGAAGTTGAGAAAACATTTGTGAATCCCGAATACCTTCCTGATGTT
GTGGTTGAATCTTATCTGAATGGAAATGATGTCGTGGTTCATTAGAAATGGCCTCTGGCTGTGTTCTGTT
ATCTTGAAATAGAGGGGATTGTTTATCTCCCATATAAAAACGCCATTCTCTGCCTGAGGAGCAGTGATGA
GTTCCCCTGTGCGTGAATCCATGATTGTTGCAGTTGAGGTGTTGGTAGTATGAGCAGCCACAGTGTAGGT
CTACACGCTTACGCCTTATTGGATTCTTCTTGGCTATCTTGTGTTGGACCTTGATTGATACTTGCGAACA
GTGGCTCGTAGAGGGTGACGAAGGTTGCATTTTTGAGAGCCCAATTTTTCAAGGATATGTTTTTTTCTTC
GTCTAGATATTCCCTATATGAGGAGGTAGGTCCTGGATTGCAGAGGAAGATAGTGGGAATTCCCCCTTTA
ATTTGAATGGGCTTCCCGTACTTTGTGTTGCTTTGCCAGTCCCTCTGGGCCCCCATGAATTCCTTGAAGT
GCTTTAAATAATGCGGGTCTACGTCATCAATGATGTTGTACCATGCATCATTACTGTACACCTTTGGGCT
TAGGTCTAGATGTCCACATAAATAATTATGTGGGCCTAGAGACCTGGCCCACATTGTTTTGCCTGTTCTG
CTATCACCCTCAATGACAATACTATTAGGTCTCCATGGCCGCGCAGCGGAAGACACGACGTTCTCGGACA
CCCATACTTCAAGTTCATCTGGAACTTGATTAAAAGATGAAGATAAAAAGGGAGAAATATAAGGAGCCGG
AGGCTCCTGAAAAATTCTATCTAAATTACTATTTAAATTATGAAATTGTAAAATATAATCTTTCGGTATT
AATTCTTTAATGATTCTAAGAGCCTCTGACTTACTGCCTGAGTTAAGAGCTGCGGCGTAAGCGTCATTGG
CTGACTGCTGACCCCCACGTGCAGATCGTCCGTCGATCTGAAACTCACCCCAGTCGACGGTGTCTCCGTC
CTTATCGACATAAGACTTGACGTCTGAACTGGATTTAGCTCCCTGAATGTTTGGATGGAAATGTGCTGCC
CTGCTTGGGGATACCAGGTCGAAGAATCGCTGATTTTGGCACTTGAATTTCCCGTCAAATTGGATAAGCA
CATGGAGATGTGGTTCCCCATTCTCGTGGAGTTCTCTGCAAACTTTGATGTATTTTTTATTTGTTGGGGT
TTCTAGGTTTTGTAATTGGGAAAGTGCTTCTTCTTTCGCTAAGGAGCACTTAGGATATGTGAGGAAATAA
TTTTTGCAATTTATTTGGAAGCGCTTAGGGGGAGCCATATGGTCAATGAGTACCGATTGACCAAGATTTT
TACTCTTATCCCTGGTGTATCGGTACTCAATATATAGTGAGTACCAAATGGCATTTTGGTAATTGTGTAA
AAGTACATTGCAATTCAAAATTCAAAATTCAAAAATCAAATCAGTAAAGCGGCCATCCGTA

>JQ025995.1
TAATATTACCGGATGCCCGCGCCTTTTCCTTTTATGTGGTCCCCAAGTATTTTGTCTTGCAATATGTGGG
ACCCACTACTAAATGAATTTCCTGAATCTGTTCACGGATTTCGTTGTATGTTAGCTATTAAATATTTGCA
GTCCGTTGAGGAAACTTACGAGCCCAATACATTGGGCCACGATTTAATTAGGGATCTTATATCTGTTGTA
AGGGCCCGTGATTATGTCGAAGCGACCAGGCGATATAATCATTTCCACGCCCGTCTCGAAGGTTCGCCGA
AGGCTGAACTTCGACAGCCCATACAGCAGCCGTGCTGCTGTCCCCATTGTCCAAGGCACAAACAAGCGAC
GATCATGGACGTACAGGCCCATGTACCGAAAGCCCAGAATATACAGAATGTATCGAAGCCCTGATGTTCC
CCGTGGATGTGAAGGCCCATGCAAAGTCCAA

>JQ025994.1
TAATATTACCGGTGGGCCGCGCCTTTTCCTTTTATGTGGTCCCCACGAGGGTTCCACAGATGTCACTCTC
AACCAATCAAATTGCATCCTCAAACGTTAGATAAGTGTTCATTTGTCTTTATATACTTGGTCCCCAAGTA
TTTTGTCTTGCAATATGTGGGACCCACTACTAAATGAATTTCCTGAATCTGTTCACGGATTTCGTTGTAT
GTTAGCTATTAAATATTTGCAGTCCGTTGAGGAAACTTACGAGCCCAATACATTGGGCCACGATTTAATT
AGGGATCTTATATCTGTTGTAAGGGCCCGTGATTATGTCGAAGCGACCAGGCGATATAATCATTTCCACG
CCCGTCTCGAAGGTTCGCCGAAGGCTGAACTTCGACAGCCCATACAGCAGCCGTGCTGCTGTCCCCATTG
TCCAAGGCACAAACAAGCGACGATCATGGACGTACAGGCCCATGTACCGAAAGCCCAGAATATACAGAAT
GTATCGAAGCCCTGATGTTCCCCGTGGATGTGAAGGGCCATGCAAAGTCCAA

>JQ025993.1
TAATATTACCTGAGGGCCGCGCCTTTTCCTTTTATGTGGTCCCCACGAGGGTTCCACAGATGTCACTCTC
AACCAATCAAATTGCATCCTCAAACGTTAGATAAGTGTTCATTTGTCTTTATATACTTGGTCCCCAAGTA
TTTTGTCTTGCAATATGTGGGACCCACTACTAAATGAATTTCCTGAATCTGTTCACGGATTTCGTTGTAT
GTTAGCTATTAAATATTTGCAGTCCGTTGAGGAAACTTACGAGCCCAATACATTGGGCCACGATTTAATT
AGGGATCTTATATCTGTTGTAAGGGCCCGTGATTATGTCGAAGCGACCAGGCGATATAATCATTTCCACG
CCCGTCTCGAAGGTTCGCCGAAGGCTGAACTTCGACAGCCCATACAGCAGCCGTGCTGCTGTCCCCATTG
TCCAAGGCACAAACAAGCGACGATCATGGACGTACAGGCCCATGTACCGAAAGCCCAGAATATACAGAAT
GTATCGAAGCCCTGATGTTCCCCGTGGATGTGAAGGGCCATGCAAAGTCCAA

>JQ025992.1
TAATATTACCTGAGGGCCGCGCCTTTTCCCTTTTGTGGTCCCCACGAGGGTTCGACAGATGTCACTCTCA
ACCAATCAATATTGCATCTTCAAACGTTAGATAAGTGTTGGGGTTGGTAAAAAAAAAATGGTCCCCAAGT
ATTTTGTCTTGCAATATGTGGGACCCACTACTAAAAGAATATGATGAATCTGTTCACGGATTTCGTTGTA
TGTTAGATATTAAATATTTGCAGTCCGTTGAGGAAACTTACGAGCGCAATACATTGGGCCACGATTTAAT
TAGGGATCTTATATCTGTTGTAAGGGCCCGTGATTATGTTGAAGCGACCAGGCGATATAATCATTTCCAC
GCCCGTCTTGAAGGTTCGCCGAAGGATGAACTTCGACAGCCCATACAGCAGCCGTGCTGCCTTTCGAGTT
GTCCAAGGCACAAACAAGCGACGATCATGGACGTACAGGCCCATGTACCGAAAGCCCAGAATATACAGAA
AGTATCGAAGCCATGATGTTCCCCGTGGATGTGAAGGACCATTTAAAGTCCAA

>JQ025991.1
TAATATTACCTGTTGGCCGCGCCTTTTCCTTTTATGTGGTCCCCACGAGGGTTCCACAGATGTCACTCTC
AACCAATCAAATTGCATCCTCAAACGTTAGATAAGTGTTCATTTGTCTTTATATACTTGGTCCCCAAGTA
TTTTGTCTTGCAATATGTGGGACCCACTACTAAATAAATTTCCTGAATCTGTTCACGGATTTCGTTGTAT
GTTAGCTATTAAATATTTGCAGTCCGTTGAGGAAACTTACGAGCCCAATACATTGGGCCACGATTTAATT
AGGGATCTTATATCTGTTGTAAGGGCCCGTGATTATGTCGAAGCGACCAGGCGATATAATCATTTCCACG
CCCGTCTCGAAGGTTCGCCGAAGGCTGAACTTCGACAGCCCATACAGCAGCCGTGCTGCTGTCCCCATTG
TCCAAGGCACAAACAAGCGACGATCATGGACGTACAGGCCCATGTACCGAAAGCCCAGAATATACAGAAT
GTATCGAAGCCCTGATGTTCCCCGTGGATGTGAAGGGCCATGCAAGGTCCAA

>JQ025990.1
TAATATTACCGGTTGGCCGCGCCTTTTCCTTTTATGTGGTCCCCACGAGGGTTCCACAGATGTCACTCTC
AACCAATCAAATTGCATCCTCAAACGTTAGATAAGTGTTCATTTGTCTTTATATACTTGGTCCCCAAGTA
TTTTGTCTTGCAATATGTGGGACCCACTACTAAATGAATTTCCTGAATCTGTTCACGGATTTCGTTGTAT
GTTAGCTATTAAATATTTGCAGTCCGTTGAGGAAACTTACGAGCCCAATACATTGGGCCACGATTTAATT
AGGGATCTTATATCTGTTGTAAGGGCCCGTGATTATGTCGAAGCGACCAGGCGATATAATCATTTCCACG
CCCGTCTCGAAGGTTCGCCGAAGGCTGAACTTCGACAGCCCATACAGCAGCCGTGCTGCTGTCCCCATTG
TCCAAGGCACAAACAAGCGACGATCATGGACGTACAGGCCCATGTACCGAAAGCCCAGAATATACAGAAT
GTATCGAAGCCCTGATGTTCCCCGTGGATGTGAAGGGCCATGCAAAGTCCAA

>KC999851.1
ACCGGATGGCCGTGCCTTTTCTTTTTACGTGGTCCCCATGAGGGTTACACAGACGTTACTGTCAACCAAT
CAAATTGCATCCTCAAACGTTAGATAAGTGTTCATTTGTCTTTATATACTTGGTCCCCAAGTAGTTTGTC
TTGCACTATGTGGGATCCACTTCTAAATGAATTTCCTGAATCTGTTCACGGATTTCGTTGTATGTTAGCT
ATTAAATATTTGCAGTCCGTTGAGGAAACTTACGAGCCCAATACATTGGGCCACGATTTAATTAGGGATC
TTATATCTGTTGTAAGGGCCCGTGACTATGTCGAAGCGACCAGGCGATATAATCATTTCCACGCCCGTCT
CGAAGGTTCGCCGAAGGCTGAACTTCGACAGCCCATACAGCAGCCGTGCTGCTGTCCCCATTGTCCAAGG
CACAAACAAGCGACGATCATGGACGTACAGGCCCATGTACCGGAAGCCCAGAATATACAGAATGTATCGA
AGCCCTGATGTTCCTCGTGGATGTGAAGGCCCATGTAAAGTCCAGTCTTATGAGCAACGGGATGATATTA
AGCATACTGGTATTGTTCGTTGTGTTAGTGATGTTACTCGTGGATCTGGAATTACTCACAGAGTGGGTAA
GAGGTTCTGTGTTAAATCGATATATTTTTTAGGTAAAGTCTGGATGGATGAAAATATTAAGAAGCAGAAT
CACACTAATCAGGTCATGTTCTTCTTGGTTCGTGATAGAAGGCCTTATGGAAACAGCCCAATGGATTTTG
GACAGGTTTTTAATATGTTCGATAATGAGCCCAGTACCGCAACCGTTAAGAATGATTTGCGGGATAGGTT
TCAAGTGATGAGGAAATTTCATGCTACAGTTATTGGTGGGCCCTCTGGAATGAAGGAACAGGCATTAGTT
AAGAGATTTTTTAGAATTAACAGTCATGTAACTTATAATCATCAGGAGGCAGCCAAGTATGAGAACCATA
CTGAAAACGCCTTGTTATTGTATATGGCATGTACGCATGCCTCTAATCCAGTGTATGCAACTATGAAAAT
ACGCATCTATTTCTATGATTCAATATCAAATTAATAAAATTTATATTTTATATCATGAGTTTCTGTTACA
TTTATTGTGTTTTCAAGTACATCATACAATACATGATCAACTGCTCTGATTACATTGTTAATTGAAATTA
CACCAAGACTATCTAAATACTTAAGAACTTGATATCTAAATACTCTTAAGAAACGACCAGTCTGAGGCTG
TAATGTCGTCCAAATTCGGAAGTTGAGAAAACATTTGTGAATCCCCAATACCTTCCTGATGTTGTGGTTG
AATCTTATCTGAATGGAAATGATGTCGTTGTTCATTAGAAATGGCCTCTGGCTGTGTTCTGTTATCTTGA
AATAGAGGGGATTGTTTATCTCCCAGATAAAAACGCCACTCTCTGCTTGAGGAGCAGAGATGAGTTCCCC
TGTGCGTGAATCCATGATTGTTGCAGTTGATGTGGAGGTAGTATGAGCAGCCACAGTCTAGGTCTACACG
CTTACGCCTTATTGGTTTCTTCTTGGCTATCTTGTGTTGGACCTTGATTGATACTTGCGAACAGTGGCTC
GTAGAGGGTGACGAAGGTTGCATTCTTGAGAGCCCAATTTTTCAAGGATATGTTTTTTTCTTCGTCTAGA
TATTCCCTATATGAGGAGGTAGGTCCTGGATTGCAGAGGAAGATAGTGGGAATTCCCCCTTTAATTTGAA
TGGGCTTCCCGTACTTTGTGTTGCTTTGCCAGTCCCTCTGGGCCCCCATTAATTCCTTGAAGTGCTTTAA
ATAATGCGGGTCTACGTCATCAATGACGTTGTACCACGCATCATTACTGTACACCTTTGGGCTTAGGTCT
AGATGTCCACATAAATAATTATGTGGGCCTAGAGACCTGGCCCACATTGTTTTGCCTGTTCTGCTATCAC
CCTCAATGACAATACTTATGGGTCTCCATGGCCGCGCAGCGGAAGATACGACGTTCTCGGCGACCCACTC
TTCAAGTTCATCTGGAACTTGATTAAAAGAAGAAGAAAGAAATGGAGAAACATAAACTTCTAAAGGAGGA
CTAAAAATCCTATCTAAATTTGAACTTAAATTATGAAATTGTAAAATATAGTCCTTTGGGGCCTTCTCTT
TTAATATATTGAGGGCCTCGGATTTACTGCCTGAATTGAGTGCCTCGGCATATGCGTCGTTGGCAGATTG
TTGACCTCCTCTAGTTGATCTGCCATCGATTTGGAAAACTCCAAAATCAATGAAGTCTCCGTCTTTCTCC
ACGTAGGTCTTGACATCTGTTGAGCTCTTAGCTGCCTGAATGTTCGGATGGAAATGTGCTGACCTGTTTG
GGGATACCAGGTCGAAGAACCGTTGGTTCTTACATTGGTATTTGCCTTCGAATTGGATAAGCACATGGAG
ATGTGGTTCCCCATTCTCGTGGAGTTCTCTGCAAACTTTGATATATTTTTTATTTGTTGGGGTTTCTAGG
TTTTTTAATTGGGAAAGTGCTTCCTCTTTAGAGAGAGAACAATTGGGATATGTTAGGAAATAATTTTTGG
CATATATTTTAAATAAACGAGGCATGTTGAAATGAATTGGTGTCCCTCAAAGCTCTATGGCAATCGGTGT
ATCGGTGTCTTACTTATACCTGGACACCTAATGGCTATTTGGTAATTTTGTAAAAGTACATTGCAATTCA
AAATTCAAAATTCAAAAATCAAATCATTAAAGCGGCCATCCGTATAATATT

>KC999850.1
ACCGGATGGCCGCGCCTTTTCTTTTTATGTGGTCCCCACGAGGGTTCCACAGACGTCACTGTCAACCAAT
CAAATTGCATCCTCAAACGTTAGATAAGTGTTCATTTGTCTTTATATACTTGGTCCCCAAGTAGTTTGTC
TTGCACTATGTGGGATCCACTTCTAAATGAATTTCCTGAATCTGTTCACGGATTTCGTTGTATGTTAGCT
ATTAAATATTTGCAGTCCGTTGAGGAAACTTACGAGCCCAATACATTGGGCCACGATTTAATTAGGGATC
TTATATCTGTTGTAAGGGCCCGTGACTATGTCGAAGCGACCAGGCGATATAATCATTTCCACGCCCGTCT
CGAAGGTTCGCCGAAGGCTGAACTTCGACAGCCCATACAGCAGCCGTGCTGCTGTCCCCATTGTCCAAGG
CACAAACAAGCGACGATCATGGACGTACAGGCCCATGTACCGGAAGCCCAGAATATACAGAATGTATCGA
AGCCCTGATGTTCCTCGTGGATGTGAAGGCCCATGTAAAGTCCAGTCTTATGAGCAACGGGATGATATTA
AGCATACTGGTATTGTTCGTTGTGTTAGTGATGTTACTCGTGGATCTGGAATTACTCACAGAGTGGGTAA
GAGGTTCTGTGTTAAATCGATATATTTTTTAGGTAAAGTCTGGATGGATGAAAATATTAAGAAGCAGAAT
CACACTAATCAGGTCATGTTCTTCTTGGTTCGTGATAGAAGGCCTTATGGAAACAGCCCAATGGATTTTG
GACAGGTTTTTAATATGTTCGATAATGAGCCCAGTACCGCAACCGTGAAGAATGATTTGCGGGATAGGTT
TCAAGTGATGAGGAAATTTCATGCTACAGTTATTGGTGGGCCCTCTGGAATGAAGGAACAGGCATTAGTT
AAGAGATTTTTTAGAATTAACAGTCATGTAACTTATAATCATCAGGAGGCAGCCAAGTATGAGAACCATA
CTGAAAACGCCTTGTTATTGTATATGGCATGTACGCATGCCTCTAATCCAGTGTATGCAACTATGAAAAT
ACGCATCTATTTCTATGATTCAATATCAAATTAATAAAATTTATATTTTATATCATGAGTTTCTGTTACA
TTTATTGTGTTTTCAAGTACATCATACAATACATGATCAACTGCTCTGATTACATTGTTAATTGAAATTA
CACCAAGACTATCTAAATACTTAAGAACTTGATATCTAAATACTCTTAAGAAACGACCAGTCTGAGGCTG
TAATGTCGTCCAAATTCGGAAGTTGAGAAAACATTTGTGAATCCCCAATATCTTCCTGATGTTGTGGTTG
AATCTTATCTGAATGGAAATGATGTCGTGGTTCATTAGAAATGGCCTCTGGCTGTGTTCTGTTATCTTGA
AATAGAGGGGATTGTTTATCTCCCAGATAAAAACGCCATTCACTGCTTGAGGAGCAGTGATGAGTTCCCC
TGTGCGTGAATCCATGATTGTTGCAGTTGATGTGGAGGTAGTATGGGCAGCCACAGTCTAGGTCTACACG
CTTACGCCTTATTGGTTTCTTCTTGGCTATCTTGTGTTGGACCTTGATTGATACTTGCGAACAGTGGCTC
GTAGAGGGTGATGAAGGTTGCATTCTTGAGAGCCCAATTTTTCAAGGATATGTTTTTTTCTTCGTCTAGA
TATTCCCTATATGAGGAGGTAGGTCCTGGATTGCAGAGGAAGATAGTGGGAATTCCCCCTTTAATTTGAA
TGGGCTTCCCGTACTTTGTGTTGCTTTGCCAGTCCCTCTGGGCCCCCATGAATTCCTTGAAGTGCTTTAA
ATAATGCGGGTCTACGTCATCAATGACGTTGTACCACGCATCATTACTGTACACCTTTGGGCTTAGGTCT
AGATGTCCACATAAATAATTATGTGGGCCTAGAGACCTGGCCCACATTGTCTTGCCTGTTCTGCTATCAC
CCTCAATGACAATACTTATGGGTCTCCATGGCCGCGCAGCGGAAGATACGACGTTCTCGGCGACCCACTC
TTCAAGTTCATCTGGAACTTGATTAAAAGAAGAAGAAAGAAATGGAGAAACATAAACTTCTAAAGGAGGA
CTAAAAATCCTATCTAAATTTGAACTTAAATTATGAAATTGTAAAATATAGTCCTTTGGGGCCTTCTCTT
TTAATATATTGAGGGCCTCGGATTTACTGCCTGAATTGAGTGCCTCGGCATATGCGTCGTTGGCAGATTG
CTGACCTCCTCTAGCTGATCTGCCATCGATTTGGAAAACTCCAAAATCAATGAAGTCTCCGTCTTTCTCC
ACGTAGGTCTTGACATCTGTTGAGCTCTTAGCTGCCTGAATGTTCGGATGGAAATGTGCTGACCTGTTTG
GGGATACCAGGTCGAAGAACCGTTGGTTCTTACATTGGTACTTGCCTTCGAATTGGATAAGCACATGGAG
ATGTGGTTCCCCATTCTCGTGGAGTTCTCTGCAAACTTTGATGTATTTTTTATTTGTTGGGGTTTCTAGG
TTTTTTAATTGGGAAAGTGCTTCCTCTTTAGAGAGAGAACAATTGGGATATGTTAGGAAATAATTTTTGG
CATATATTTTAAATAAACGAGGCATGTTGAAATGAATTGGTGTCCCTCAAAGCTCTATGGCAATCGGTGT
ATCGGTGTCTTACTTATACCTGGACACCTAATGGCTATTTGGTAATTTTGTAAAAGTACATTGCAATACA
AAATTCAAAATTCAAAAATCAAATCATTAAAGCGGCCATCCGTATAATATT

>KC999849.1
ACCGGATGGCCGCGCCTTTTCTTTTTATGTGGTTCCCACGAGGGTTCCACAGACGTCACTGTCAACCAAT
CAAATTGCATCCTCAAACGTTAGATAAGTGTTCATTTGTCTTTATATACTTGGTCCCCAAGTAGTTTGTC
TTGCACTATGTGGGATCCACTTCTAAATGAATTTCCTGAATCTGTTCACGGATTTCGTTGTATGTTAGCT
ATTAAATATTCGCAGTCCGTTGAGGAAACTTACGAGCCCAATACATTGGGCCACGATTTAATTAGGGATC
TTATATCTGTTGTAAGGGCCCGTGACTATGTCGAAGCGACCAGGCGATATAATCATTTCCACGCCCGTCT
CGAAGGTTCGCCGAAGGCTGAACTTCGACAGCCCATACAGCAGCCGTGCTGCTGTCCCCATTGTCCAAGG
CACAAACAAGCGACGATCATGGACGTACAGGCCCATGTACCGGAAGCCCAGAATATACAGAATGTATCGA
AGCCCTGATGTTCCTCGTGGATGTGAAGGCCCATGTAAAGTCCAGTCTTATGAGCAACGGGATGATATTA
AGCATACTGGTATTGTTCGTTGTGTTAGTGATGTTACTCGTGGATCTGGAATTACTCACAGAGTGGGTAA
GAGGTTCTGTGTTAAATCGATATATTTTTTAGGTAAAGTCTGGATGGATGAAAATATTAAGAAGCAGAAT
CACACTAATCAGGTCATGTTCTTCTTGGTTCGCGATAGAAGGCCTTATGGAAACAGCCCAATGGATTTTG
GACAGGTTTTTAATATGTTCGATAATGAGCCCAGTACCGCAACCGTGAAGAATGATTTGCGGGATAGGTT
TCAAGTGATGAGGAAATTTCATGCTACAGTTATTGGTGGGCCCTCTGGAATGAAGGAACAGGCATTAGTT
AAGAGATTTTTTAGAATTAACAGTCATGTAACTTATAATCATCAGGAGGCAGCCAAGTATGAGAACCATA
CTGAAAACGCCTTGTTATTGTATATGGCATGTACGCATGCCTCTAATCCAGTGTATGCAACTATGAAAAT
ACGCATCTATTTCTATGATTCAATATCAAATTAATAAAATTTATATTTTATATCATGAGTTTCTGTTACA
TTTATTGTGTTTTCAAGTACATCATACAATACATGATCAACTGCTCTGATTACATTGTTAATTGAAATTA
CACCAAGACTATCTAAATACTTAAGAACTTGATATCTAAATACTCTTAAGAAACGACCAGTCTGAGGCTG
TAATGTCGTCCAAATTCGGAAGTTGAGAAAACATTTGTGAATCCCCAATATCTTCCTGATGTTGTGGTTG
AATCTTATCTGAATGGAAATGATGTCGTGGTTCATTAGAAATGGCCTCTGGCTGTGTTCTGTTATCCTGA
AATAGAGGGGATTGTTTATCTCCCAGATAAAAACGCCATTCTCTGCTTGAGGAGCAGTGATGAGTTCCCC
TGTGCGTGAATCCATGATTGTTGCAGTTGATGTGGAGGTAGTATGAGCAGCCACAGTCTAGGTCTACACG
CTTACGCCTTATTGGTTTCTTCTTGGCTATCTTGTGTTGGACCTTGATTGATACTTGCGAACAGTGGCTC
GTAGAGGGTGATGAAGGTTGCATTCTTGAGAGCCCAATTTTTCAAGGATATGTTTTTTTCTTCGTCTAGA
TATTCCCTATATGAGGAGGTAGGTCCTGGATTGCAGAGGAAGATAGTGGGAATTCCCCCTTTAATTTGAA
TGGGCTTCCCGTACTTTGTGTTGCTTTGCCAGTCCCTCTGGGCCCCCATGAATTCCTTGAAGTGCTTTAA
ATAATGCGGGTCTACGTCATCAATGACGTTGTACCACGCATCATTACTGTACACCTTTGGGCTTAGGTCT
AGATGTCCACATAAATAATTATGTGGGCCTAGAGACCTGGCCCACATTGTCTTGCCTGTTCTGCTATCAC
CCTCAATGACAATACTTATGGGTCTCCATGGCCGCGCAGCGGAAGATACGACGTTCTCGGCGACCCACTC
TTCAAGTTCATCTGGAACTTGATTAAAAGAAGAAGAAAGAAATGGAGAAACATAAACTTCTAAAGGAGGA
CTAAAAATCCTATCTAAATTTGAACTTAAATTATGAAATTGTAAAATATAGTCCTTTGGGGCCTTCTCTT
TTAATATATTGAGGGCCACGGATTTACTGCCTGAATTGAGTGCCTCGGCATATGCGTCGTTGGCAGATTG
CTGACCTCCTCTAGCTGATCTGCCATCGATTTGGAAAACTCCAAAATCAATGAAGTCTCCGTCTTTCTCC
ACGTAGGTCTTGACATCTGTTGAGCTCTTAGCTGCCTGAATGTTCGGATGGAAATGTGCTGACCTGTTTG
GGGATACCAGGTCGAAGAACCGTTGGTTCTTACATTGGTACTTGCCTTCGAATCGGATAAGCACATGGAG
ATGTGGTTCCCCATTCTCGTGGAGTTCTCTGCAAACTTTGATGTATTTTTTATTTGTTGGGGTTTCTAGG
TTTTTTAATTGGGAAAGTGCTTCCTCTTTAGAGAGAGAACAATTGGGATATGTTAGGAAATAATTTTTGG
CATATATTTTAAATAAACGAGGCATGTTGAAATGAATTGGTGTCCCTCAAAGCTCTATGGCAATCGGTGT
ATCGGTGTCTTACTTATACCTGGACACCTAATGGCTATTTGGTGATTTTGTAAAAGTACATTGCAATACA
AAATTCAAAATTCAAAAATCAAATCATTAAAGCGGCCATCCGTATAATATT

>KC999848.1
ACCGGATGGCCGCGCCTTTTCTTTTTATGTGGTCCCCACGAGGGTTCCACAGACGTCACTGTCAACCAAT
CAAATTACATCCTCAAACGTTAGATAAGTGTTCATTTGTCTTTATATACTTGGTCCCCAAGTAGTTTGTC
TTGCACTATGTGGGATCCACTTCTAAATGAATTTCCTGAATCTGTTCACGGATTTCGTTGTATGTTAGCT
ATTAAATATTTGCAGTCCGTTGAGGAAACTTACGAGCCCAATACATTGGGCCACGATTTAATTAGGGATC
TTATATCTGTTGTAAGGGCCCGTGACTATGTCGAAGCGACCAGGCGATATAATCATTTCCACGCCCGTCT
CGAAGGTTCGCCGAAGGCTGAACTTCGACAGCCCATACAGCAGCCGTGCTGCTGTCCCCATTGTCCAAGG
CACAAACAAGCGACGATCATGGACGTACAGGCCCATGTACCGGAAGCCCAGAATATACAGAATGTATCGA
AGCCCTGATGTTCCTCGTGGATGTGAAGGCCCATGTAAAGTCCAGTCTTATGAGCAACGGGATGATATTA
AGCATACTGGTATTGTTCGTTGTGTTAGTGATGTTACTCGTGGATCTGGAATTACTCACAGAGTGGGTAA
GAGGTTCTGTGTTAAATCGATATATTTTTTAGGTAAAGTCTGGATGGATGAAAATATTAAGAAGCAGAAT
CACACTAATCAGGTCATGTTCTTCTTGGTTCGTGATAGAAGGCCTTATGGAAACAGCCCAATGGATTTTG
GACAGGTTTTTAATATGTTCGATAATGAGCCCAGTACCGCAACCGTGAAGAATGATTTGCGGGATAGGTT
TCAAGTGATGAGGAAATTTCATGCTACAGTTATTGGTGGGCCCTCTGGAATGAAGGAACAGGCATTAGTT
AAGAGATTTTTTAGAATTAACAGTCATGTAACTTATAATCATCAGGAGGCAGCCAAGTATGAGAACCATA
CTGAAAACGCCTTGTTATTGTATATGGCATGTACGCATGCCTCTAATCCAGTGTATGCAACTATGAAAAT
ACGCATCTATTTCTATGATTCAATATCAAATTAATAAAATTTATATTTTATATCATGAGTTTCTGTTACA
TTTATTGTGTTTTCAAGTACATCATACAATACATGATCAACTGCTCTGATTACATTGTTAATTGAAATTA
CACCAAGACTATCTAAATACTTAAGAACTTGATATCTAAATACTCTTAAGAAACGACCAGTCTGAGGCTG
TAATGTCGTCCAAATTCGGAAGTTGAGAAAACATTTGTGAATCCCCAATATCTTCCTGATGTTGTGGTTG
AATCTTATCTGAATGGAAATGATGTCGTGGTTCATTAGAAATGGCCTCTGGCTGTGTTCTGTTATCTTGA
AATAGAGGGGATTGTTTATCTCCCATATAAAAACGCCATTCTCTGCTTGAGGAGCAGTGATGAGTTCCCC
TGTGCGTGAATCCATGATTGTTGCAGTTGATGTGGAGGTAGTATGAGCAGCCACAGTCTAGGTCTACACG
CTTACGCCTTATTGGTTTCTTCTTGGCTATCTTGTGTTGGACCTTGATTGATACTTGCGAACAGTGGCTC
GTAGAGGGTGACGAAGATTGCATTCTTGAGAGCCCAATTTTTCAAGGATATGTTTTTTTCTTCGTCTAGA
TATTCCCTATATGAGGAGGTAGGTCCTGGATTGCAGAGGAAGATAGTGGGAATTCCCCCTTTAATTTGAA
TGGGCTTCCCGTACTTTGTGTTGCTTTGCCAGTCCCTCTGGGCCCCCATGAATTCCTTGAAGTGCTTTAA
ATAATGCGGGTCTACGTCATCAATGACGTTGTACCACGCATCATTACTGTACACCTTTGGGCTTAGGTCT
AGATGTCCACATAAATAATTATGTGGGCCTAGAGACCTGGCCCACATTGTCTTGCCTGTTCTGCTATCAC
CCTCAATGACAATACTTATGGGTCTCCATGGCCGCGCAGCGGAAGATACGACGTTCTCGGCGACCCACTC
TTCAAGTTCATCTGGAACTTGATTAAAAGAAGAAGAAAGAAATGGAGAAACATAAACTTCTAAAGGAGGA
CTAAAAATTCTATCTAAATTTGAACTTAAATTATGAAATTGTAAAATATAGTCCTTTGGGGCCTTCTCTT
TTAATATATTGAGGGCCTCGGATTTACTGCCTGAATTGAGTGCCTCGGCATATGCGTCGTTGGCAGATTG
CTGACCTCCTCTAGCTGATCTGCCATCGATTTGGAAAACTCCAAAATCAATGAAGTCTCCGTCTTTCTCC
ACGTAGGTCTTGACATCTGTTGAGCTCTTAGCTGCCTGAATGTTCGGATGGAAATGTGCTGACCTGTTTG
GGGATACCAGGTCGAAGAACCGTTGGTTCTTACATTGGTACTTGCCTTCGAATTGGATAAGCACATGGAG
ATGTGGTTCCCCATTCTCGTGGAGTTCTCTGCAAACTTTGATGTATTTTTTATTTGTTGGGGTTTCTAGG
TTTTTTAATTGGGAAAGTGCTTCCTCTTTAGAGAGAGAACAATTGGGATATGTTAGGAAATAATTTTTGG
CATATATTTTAAATAAACGAGGCATGTTGAAATGAATTGGTGTCCCTCAAAGCTCTATGGCAATCGGTGT
ATCGGTGTCTTACTTATACCTGGACACCTAATGGCTATTTGGTAATTTTGTAAAAGTACATTGCAATACA
AAATTCAAAATTCAAAAATCAAATCATTAAAGCGGCCATCCGTATAATATT

>KC999847.1
ACCGGATGGCCGCGCCTTTTCTTTTTATGTGGTCCCCACGAGGGTTCCACAGACGTCACTGTCAACCAAT
CAAATTGCATCCTCAAACGTTGGATAAGTGTTCATTTGTCTTTATATACTTGGTCCCCAAGTAGTTTGTC
TTGCACTATGTGGGATCCACTTCTAAATGAATTTCCTGAATCTGTTCACGGATTTCGTTGTATGTTAGCT
ATTAAATATTTGCAGTCCGTTGAGGAAACTTACGAGCCCAATACATTGGGCCACGATTTAATTAGGGATC
TTATATCTGTTGTAAGGGCCCGTGACTATGTCGAAGCGACCAGGCGATATAATCATTTCCACGCCCGTCT
CGAAGGTTCGCCGAAGGCTGAACTTCGACAGCCCATACAGCAGCCGTGCTGCTGTCCCCATTGTCCAAGG
CACAAACAAGCGACGATCATGGACGTACAGGCCCATGTACCGGAAGCCCAGAATATACAGAATGTATCGA
AGCCCTGATGTTCCTCGTGGATGTGAAGGCCCATGTAAAGTCCAGTCTTATGAGCAACGGGATGATATTA
AGCATACTGGTATTGTTCGTTGTGTTAGTGATGTTACTCGTGGATCTGGAATTACTCACAGAGTGGGTAA
GAGGTTCTGTGTTAAATCGATATATTTTTTAGGTAAAGTCTGGATGGATGAAAATATTAAGAAGCAGAAT
CACACTAATCAGGTCATGTTCTTCTTGGTTCGTGATAGAAGGCCTTATGGAAACAGCCCAATGGATTTTG
GACAGGTTTTTAATATGTTCGATAATGAGCCCGGTACCGCAACCGTGAAGAATGATTTGCGGGATAGGTT
TCAAGTGATGAGGAAATTTCATGCTACAGTTATTGGTGGGCCCTCTGGAATGAAGGAACAGGCATTAGTT
AAGAGATTTTTTAGAATTAACAGTCATGTAACTTATAATCATCAGGAGGCAGCCAAGTATGAGAACCATA
CTGAAAACGCCTTGTTATTGTATATGGCATGTACGCATGCCTCTAATCCAGTGTATGCAACTATGAAAAT
ACGCATCTATTTCTATGATTCAATATCAAATTAATAAAATTTATATTTTATATCATGAGTTTCTGTTACA
TTTATTGTGTTTTCAAGTACATCATACAATACATGATCAACTGCTCTGATTACATTGTTAATTGAAATTA
CACCAAGACTATCTAAATACTTAAGAACTTGATATCTAAATACTCTTAAGAAACGACCAGTCTGAGGCTG
TAATGTCGTCCAAATTCGGAAGTTGAGAAAACATTTGTGAATCCCCAATATCTTCCTGATGTTGTGGTTG
AATCTTATCTGAATGGAAATGATGTCGTGGTTCATTAGAAATGGCCTCTGGCTGTGTTCTGTTATCTTGA
AATAGAGGGGATTGTTTATCTCCCAGATAAAAACGCCATTCTCTGCTTGAGGAGCAGTGATGAGTTCCCC
TGTGCGTGAATCCATGATTGTTGCAGTTGATGTGGAGGTAGTATGAGCAGCCACAGTCTAGGTCTACACG
CTTACGCCTTATTGGTTTCTTCTTGGCTATCTTGTGTTGGACCTTGATTGATACTTGCGAACAGTGGCTC
GTAGAGGGTGATGAAGGTTGCATTCTTGAGAGCCCAATTTTTCAAGGATATGTTTTTTTCTTCGTCTAGA
TATTCCCTATATGAGGAGGTAGGTCCTGGATTGCAGAGGAAGATAGTGGGAATTCCCCCTTTAATTTGAA
TGGGCTTCCCGTACTTTGTGTTGCTTTGCCAGTCCCTCTGGGCCCCCATGAATTCCTTGAAGTGCTTTAA
ATAATGCGGGTCTACGTCATCAATGACGTTGTACCACGCATCATTACTGTACACCTTTGGGCTTAGGTCT
AGATGTCCACATAAATAATTATGTGGGCCTAGAGACCTGGCCCACATTGTCTTGCCTGTTCTGCTATCAC
CCTCAATGACAATACTTATGGGTCTCCATGGCCGCGCAGCGGAAGATACGACGTTCTCGGCGACCCACTC
TTCAAGTTCATCTGGAACTTGATTAAAAGAAGAAGAAAGAAATGGAGAAACATAAACTTCTAAAGGAGGA
CTAAAAATCCTATCTAAATTTGAACTTAAATTATGAAATTGTAAAATATAGTCCTTTGGGGCCTTCTCTT
TTAATATATTGAGGGCCTCGGATTTACTGCCTGAATTGAGTGCCTCGGCATATGCGTCGTTGGCAGATTG
CTGACCTCCTCTAGCTGATCTGCCATCGATTTGGAAAACTCCAAAATCAATGAAGTCTCCGTCTTTCTCC
ACGTAGGTCTTGACATCTGTTGAGCTCTTAGCTGCCTGAATGTTCGGATGGAAATGTGCTGACCTGTTTG
GGGATACCAGGTCGAAGAACCGTTGGTTCTTACATTGGTACTTGCCTTCGAATTGGATAAGCACATGGAG
ATGTGGTTCCCCATTCTCGTGGAGTTCTCTGCAAACTTTGATGTATTTTTTATTTGTTGGGGTTTCTAGG
TTTTTTAATTGGGAAAGTGCTTCCTCTTTAGAGAGAGAACAATTGGGATATGTTAGGAAATAATTTTTGG
CATATATTTTAAATAAACGAGGCATGTTGAAATGAATTGGTGTCCCTCAAAGCTCTATGGCAATCGGTGT
ATCGGTGTCTTACTTATACCTGGACACCTAATGGCTATTTGGTAATTTTGTAAAAGTACATTGCAATACA
AAATTCAAAATTCAAAAATCAAATCATTAAAGCGGCCATCCGTATAATATT

>KC999846.1
ACCGGATGGCCGCGCCTTTTCTTTTTATGTGGTCCCCACGAGGGTTCCACAGACGTCACTGTCAACCAAT
CAAATTGCATCCTCAAACGTTAGATAAGTGTTCATTTGTCTTTATATACTTGGTCCCCAAGTAGTTTGTC
TTGCACTATGTGGGATCCACTTCTAAATGAATTTCCTGAATCTGTTCACGGATTTCGTTGTATGTTAGCT
ATTAAATATTTGCAGTCCGTTGAGGAAACTTACGAGCCCAATACATTGGGCCACGATTTAATTAGGGATC
TTATATCTGTTGTAAGGGCCCGTGACTATGTCGAAGCGACCAGGCGATATAATCATTTCCACGCCCGTCT
CGAAGGTTCGCCGAAGGCTGAACTTCGACAGCCCATACAGCAGCCGTGCTGCTGTCCCCATTGTCCAAGG
CACAAACAAGCGACGATCATGGACGTACAGGCCCATGTACCGGAAGCCCAGAATATACAGAATGTATCGA
AGCCCTGATGTTCCTCGTGGATGTGAAGGCCCATGTAAAGTCCAGTCTTATGAGCAACGGGATGATATTA
AGCATACTGGTATTGTTCGTTGTGTTAGTGATGTTACTCGTGGATCTGGAATTACTCACAGAGTGGGTAA
GAGGTTCTGTGTTAAATCGATATATTTTTTAGGTAAAGTCTGGATGGATGAAAATATTAAGAAGCAGAAT
CACACTAATCAGGTCATGTTCTTCTTGGTTCGTGATAGAAGGCCTTATGGAAACAGCCCAATGGATTTTG
GACAGGTTTTTAATATGTTCGATAATGAGCCCAGTACCGCAACCGTGAAGAATGATTTGCGGGATAGGTT
TCAAGTGATGAGGAAATTTCATGCTACAGTTATTGGTGGGCCCTCTGGAATGAAGGAACAGGCATTAGTT
AAGAGATTTTTTAGAATTAACAGTCATGTAACTTATAATCATCAGGAGGCAGCCAAGTATGAGAACCATA
CTGAAAACGCCTTGTTATTGTATATGGCATGTACGCATGCCTCTAATCCAGTGTATGCAACTATGAAAAT
ACGCATCTATTTCTATGATTCAATATCAAATTAATAAAATTTATATTTTATATCATGAGTTTCTGTTACA
TTTATTGTGTTTTCAAGTACATCATACAATACATGATCAACTGCTCTGATTACATTGTTAATTGAAATTA
CACTAAGACTATCTAAATACTTTAGAACTTGATATCTAAATACTCTTAAGAAACGACCAGTCTGAGGCTG
TAATGTCGTCCAAATTCGGAAGTTGAGAAAACATTTGTGAATCCCCAATATCTTCCTGATGTTGTGGTTG
AATCTTATCTGAATGGAAATGATGTCGTGGTTCATTAGAAATGGCCTCTGGCTGTGTTCTGTTATCTTGA
AATAGAGGGGATTGTTTATCTCCCAGATAAAAACGCCATTCTCTGCTTGAGGAGCAGTGATGAGTTCCCC
TGTGCGTGAATCCATGATTGTTGCAGTTGATGTGGAGGTAGTATGAGCAGCCACAGTCTAGGTCTACACG
CTTACGCCTTATTGGTTTCTTCTTGGCTATCTTGTGTTGGACCTTGATTGATACTTGCGAACAGTGGCTC
GTAGAGGGTGATGAAGGTTGCATTCTTGAGAGCCCAATTTTTCAAGGATATGTTTTTTTCTTCGTCTAGA
TATTCCCTATATGAGGAGGTAGGTCCTGGATTGCAGAGGAAGATAGTGGGAATTCCCCCTTTAATTTGAA
TGGGCTTCCCGTACTTTGTGTTGCTTTGCCAGTCCCTCTGGGCCCCCATGAATTCCTTGAAGTGCTTTAA
ATAATGCGGGTCTACGTCATCAATGACGTTGTACCACGCATCATTACTGTACACCTTTGGGCTTAGGTCT
AGATGTCCACATAAATAATTATGTGGGCCTAGAGACCTGGCCCACATTGTCTTGCCTGTTCTGCTATCAC
CCTCAATGACAATACTTATGGGTCTCCATGGCCGCGCAGCGGAAGATACGACGTTCTCGGCGACCCACTC
TTCAAGTTCATCTGGAACTTGATTAAAAGAAGAAGAAAGAAATGGAGAAACATAAACTTCTAAAGGAGGA
CTAAAAATCCTATCTAAATTTGAACTTAAATTATGAAATTGTAAAATATAGTCCTTTGGGGCCTTCTCTT
TTAATATATTGAGGGCCTCGGATTTACTGCCTGAATTGAGTGCCTCGGCATATGCGTCGTTGGCAGATTG
CTGACCTCCTCTAGCTGATCTGCCATCGATTTGGAAAACTCCAAAATCAATGAAGTCTCCGTCTTTCTCC
ACGTAGGTCTTGACATCTGTTGAGCTCTTAGCTGCCTGAATGTTCGGATGGAAATGTGCTGACCTGTTTG
GGGATACCAGGTCGAAGAACCGTTGGTTCTTACATTGGTACTTGCCTTCGAATTGGATAAGCACATGGAG
ATGTGGTTCCCCATTCTCGTGGAGTTCTCTGCAAACTTTGATGTATTTTTTATTTGTTGGGGTTTCTAGG
TTTTTTAATTGGGAAAGTGCTTCCTCTTTAGAGAGAGAACAATTGGGATATGTTAGGAAATAATTTTTGG
CATATATTTTAAATAAACGAGGCATGTTGAAATGAATTGGTGTCCCTCAAAGCTCTATGGCAATCGGTGT
ATCGGTGTCTTACTTATACCTGGACACCTAATGGCTATTTGGTAATTTTGTAAAAGTACATTGCAATACA
AAATTCAAAATTCAAAAATCAAATCATTAAAGCGGCCATCCGTATAATATT

>KC999845.1
ACCGGATGGCCGCGCCTTTTCTTTTTATGTGGTCCCCACGAGGGTTCCACAGACGTCACTTTCAACCAAT
CAAATTGCATCCTCAAACGTTAGATAAGTGTTCATTTGTCTTTATATACTTGGTCCCCAAGTAGTTTGTC
TTGCACTATGTGGGATCCACTTCTAAATGAATTTCCTGAATCTGTTCACGGATTTCGTTGTATGTTAGCT
ATTAAATATTTGCAGTCCGTTGAGGAAACTTACGAGCCCAATACATTGGACCACGATTTAATTAGGGATC
TTATATCTGTTGTAAGGGCCCGTGACTATGTCGAAGCGACCAGGCGATATAATCATTTCCACGCCCGTCT
CGAAGGTTCGCCGAAGGCTGAACTTCGACAGCCCATACAGCAGCCGTGCTGCTGTCCCCATTGTCCAAGG
CACAAACAAGCGACGATCATGGACGTACAGGCCCATGTACCGGAAGCCCAGAATATACAGAATGTATCGA
AGCCCTGATGTTCCGCGTGGATGTGAAGGCCCATGTAAAGTCCAGTCTTATGAGCAACGGGATGATATTA
AGCATACTGGTATTGTTCGTTGTGTTAGTGATGTTACTCGTGGATCTGGAATTACTCACAGAGTGGGTAA
GAGGTTCTGTGTTAAATCGATATATTTTTTAGGTAAAGTATGGATGGATGAAAATATTAAGAAGCAGAAT
CACACTAATCAGGTCATGTTCTTCTTGGTTCGTGATAGAAGGCCTTATGGAAACAGCCCAATGGATTTTG
GACAGGTTTTTAATATGTTCGATAATGAGCCCAGTACCGCAACCGTGAAGAATGATTTGCGGGATAGGTT
TCAAGTGATGAGGAAATTTCATGCTACAGTTATTGGTGGGCCCTCTGGAATGAAGGAACAGGCATTAGTT
AAGAGATTTTTTAGAATTAACAGTCATGTAACTTATAATCATCAGGAGGCAGCCAAGTATGAGAACCATA
CTGAAAACGCCTTGTTATTGTATATGGCATGTACGCATGCCTCTAATCCAGTGTATGCAACTATGAAAAT
ACGCATCTATTTCTATGATTCAATATCAAATTAATAAAATTTATATTTTATATCATGAGTTTCTGTTACA
TTTATTGTATTTTCAAGTACATCATACAATACATGATCAACTGCTCTGATTACATTGTTAATTGAAATTA
CACCAAGACTATCTAAATACTTAAGAACTTGATATCTAAATACTCTTAAGAAACGACCAGTCTGAGGCTG
TAATGTCGTCCAAATTCGGAAGTTGAGAAAACATTTGTGAATCCCCAATATCTTCCTGATGTTGTGGTTG
AATCTTATCTGAATGGAAATGATGTCGTTGTTCATTAGAAATGGCCTCTGGCTGTGTTCTGTTATCTTGA
AATAGAGGGGATTGTTTATCTCCCAGATAAAAACGCCATTCTCTGCTTGATGAGCAGTGATGAGTTCCCC
TGTGCGTGAATCCATGATTGTTGCAGTTGATGTGGAGGTAGTATGAGCAGCCACAGTCTAGGTCTACACG
CTTACGCCTTATTGGTTTCTTCTTGGCTATCTTGTGTTGGACCTTGATTGATACTTGCGAACAGTGGCTC
GTAGAGGGTGATGAATGTTGCATTCTTGAGAGCCCAATTTTTCAAGGATATGTTTTTTTCTTCGTCTAGA
TATTCCCTATATGAGGAGGTAGGTCCTGGATTGCAGAGGAAGATAGTGGGAATTCCCCCTTTAATTTGAA
TGGGCTTCCCGTACTTTGTGTTGCTTTGCCAGTCCCTCTGGGCCCCCATGAATTCCTTGAAGTGCTTTAA
ATAATGCGGGTCTACGTCATCAATGACGTTGTACCACGCATCATTACTGTACACCTTTGGGCTTAGGTCT
AGATGTCCACATAAATAATTATGTGGGCCTAGAGACCTGGCCCACATTGTCTTGCCTGTTCTGCTATCAC
CCTCAATGACAATACTTATGGGTCTCCATGGCCGCGCAGCGGAAGATACGACGTTCTCGGCGACCCACTC
TTCAAGTTCATCTGGAACTTGATTAAAAGAAGAAGAAAGAAATGGAGAAACATAAACTTCTAAAGGAGGA
CTAAAAATCCTATCTAAATTTGAACTTAAATTATGAAATTGTAAAATATAGTCCTTTGGGGCCTTCTCTT
TTAATATATTGAGGGCCTCGGATTTACTGCCTGAATTGAGTGCCTCGGCATATGCGTCGTTGGCAGATTG
CTGACCTCCTCTAGCTGATCTGCCATCGATTTGGAAAACTCCAAAATCAATGAAGTCTCCGTCTTTCTCC
ACGTAGGTCTTGACATCTGTTGAGCTCTTAGCTGCCTGAATGTTCGGATGGAAATGTGCTGACCTGTTTG
GGGATACCAGGTCGAAGAACCGTTGGTTCTTACATTGGTACTTGCCTTCGAATTGGATAAGCACATGGAG
ATGTGGTTCCCCATTCTCGTGGAGTTCTCTGCAAACTTTGATGTATTTTTTATTTGTTGGGGTTTCTAGG
TTTTTTAATTGGGAAAGTGCTTCCTCTTTAGAGAGAGAACAATTGGGATATGTTAGGAAATAATTTTTGG
CATATATTTTAAATAAACGAGGCATGTTGAAATGAATTGGTGTCCCTCAAAGCTCTATGGCAATCGGTGT
ATCGGTGTCTTACTTATACCTGGACACCTAATGGCTATTTGGTAATTTTGTATAAGTACATTGCAATACA
AAATTCAAAATTCAAAAATCAAATCATTAAAGCGGCCATCCGTATAATATT

>KC999844.1
ACCGGATGGCCGCGCCTTTTCTTTTTATGTGGTCCACACGAGGGTTCCACAGACGTCACTGTCAACCAAT
CAAATTGCATCCTCAAACGTTAGATAAGTGTTCATTTGTCTTTATATACTTGGTCCCCAAGTAGTTTGTC
TTGCACTATGTGGGATCCACTTCTAAATGAATTTCCTGAATCTGTTCACGGATTTCGTTGTATGTTAGCT
ATTAAATATTTGCAGTCCGTTGAGGAAACTTACGAGCCCAATACATTGGGCCACGATTTAATTAGGGATC
TTATATCTGTTGTAAGGGCCCGTGACTATGTCGAAGCGACCAGGCGATATAATCATTTCCACGCCCGTCT
CGAAGGTTCGCCGAAGGCTGAACTTCGACAGCCCATACAGCAGCCGTGCTGCTGTCCCCATTGTCCAAGG
CACAAACAAGCGACGATCATGGACGTACAGGCCCATGTACCGGAAGCCCAGAATATACAGAATGTATCGA
AGCCCTGATGTTCCTCGTGGATGTGAAGGCCCATGTAAAGTCCAGTCTTATGAGCAACGGGATGATATTA
AGCATACTGGTATTGTTCGTTGTGTTAGTGATGTTACTCGTGGATCTGGAATTACTCACAGAGTGGGTAA
GAGGTTCTGTGTTAAATCGATATATTTTTTAGGTAAAGTCTGGATGGATGAAAATATTAAGAAGCAGAAT
CACACTAATCAGGTCATGTTCTTCTTGGTTCGTGATAGAAGGCCTTATGGAAACAGCCCAATGGATTTTG
GACAGGTTTTTAATATGTTCGATAATGAGCCCAGTACCGCAACCGTGAAGAATGACTTGCGGGATAGGTT
TCAAGTGATGAGGAAATTTCATGCTACAGTTATTGGTGGGCCCTCTGGAATGAAGGAACAGGCATTAGTT
AAGAGATTTTTTAGAATTAACAGTCATGTAACTTATAATCATCAGGAGGCAGCCAAGTATGAGAACCATA
CTGAAAACGCCTTGTTATTGTATATGGCATGTACGCATGCCTCTAATCCAGTGTATGCAACTATGAAAAT
ACGCATCTATTTCTATGATTCAATATCAAATTAATAAAATTTATATTTTATATCATGAGTTTCTGTTACA
TTTATTGTGTTTTCAAGTACATCATACAATACATGATCAACTGCTCTGATTACATTGTTAATTGAAATTA
CACCAAGACTATCTAAATACTTAAGAACTTGATATCTAAATACTCTTAAGAAACGACCAGTCTGAGGCTG
TAATGTCGTCCAAATTCGGAAGTTGAGAAAACATTTGTGAATCCCCAATATCTTCCTGATGTTGTGGTTG
AATCTTATCTGAATGGAAATGATGTCGTGGTTCATTAGAAATGGCCTCTGGCTGTGTTCTGTTATCTCGA
AATAGAGGGGATTGTTTATCTCCCAGATAAAAACGCCATTCTCTGCTTGAGGAGCAGTGATGAGTTCCCC
TGTGCGTGAATCCATGATTGTTGCAGTTGATGTGGAGGTAGTATGAGCAGCCACAGTCTAGGTCTACACG
CTTACGCCTTATTGGTTTCTTCTTGGCTATCTTGTGTTGGACCTTGATTGATACTTGCGAACAGTGGCTC
GTAGAGGGTGATGAAGGTTGCATTCTTGAGAGCCCAATTTTTCAAGGATATGTTTTTTTCTTCGTCTAGA
TATTCCCTATATGAGGAGGTAGGTCCTGGATTGCAGAGGAAGATAGTGGGAATTCCCCCTTTAATTTGAA
TGGGCTTCCCGTACTTTGTGTTGCTTTGCCAGTCCCTCTGGGCCCCCATGAATTCCTTGAAGTGCTTTAA
ATAATGCGGGTCTACGTCATCAATGACGTTGTACCACGCATCATTACTGTACACCTTTGGGCTTAGGTCT
AGATGTCCACATAAATAATTATGTGGGCCTAGAGACCTGGCCCACATTGTCTTACCTGTTCTGCTATCAC
CCTCAATGACAATACTTATGGGTCTCCATGGCCGCGCAGCGGAAGATACGACGTTCTCGGCGACCCACTC
TTCAAGTTCATCTGGAACTTGATTAAAAGAAGAAGAAAGAAATGGAGAAACATAAACTTCTAAAGGAGGA
CTAAAAATCCTATCTAAATTTGAACTTAAATTATGAAATTGTAAAATATAGTCCTTTGGGGCCTTCTCTT
TTAATATATTGAGGGCCTCGGATTTACTGCCTGAATTGAGTGCCTCGGCATATGCGTCGTTGGCAGATTG
CTGACCTCCTCTAGCTGATCTGCCATCGATTTGGAAAACTCCAAAATCAATGAAGTCTCCGTCTTTCTCC
ACGTAGGTCTTGACATCTGTTGAGCTCTTAGCTGCCTGAATGTTCGGATGGAAATGTGCTGACCTGTTTG
GGGATACCAGGTCGAAGAACCGTTGGTTCTTACATTGGTACTTGCCTTCGAATTGGATAAGCACATGGAG
ATGTGGTTCCCCATTCTCGTGGAGTTCTCTGCAAACTTTGATGTATTTTTTATTTGTTGGGGTTTCTAGG
TTTTTTAATTGGGAAAGTGCTTCCTCTTTAGAGAGAGAACAATTGGGATATGTTAGGAAATAATTTTTGG
CATATATTTTAAATAAACGAGGCATGTTGAAATGAATTGGTGTCCCTCAAAGCTCTATGGCAATCGGTGT
ATCGGTGTCTTACTTATACCTGGACACCTAATGGCTATTTGGTAATTTTGTAAAAGTACATTACAATACA
AAATTCAAAATTCAAAAATCAAATCATTAAAGCGGCCATCCGTATAATATT

>KC999843.1
ACCGGATGGCCGCGCCTTTTCTTTTTATGTGGTCCCCACGATGGTTCCACAGACGTCACTGTCAACCAAT
CAAATTGCATCCTCAAACGTTAGATAAGTGTTCATTTGTCTTTATATACTTGGTCCCCAAGTAGTTTGTC
TTGCACTATGTGGGATCCACTTCTAAATGAATTTCCTGAATCTGTTCACGGATTTCGTTGTATGTTAGCT
ATTAAATATTTGCAGTCCGTTGAGGAAACTTACGAGCCCAATACATTGGGCCACGATTTAATTAGGGATC
TTATATCTGTTGTAAGGGCCCGTGACTATGTCGAAGCGACCAGGCGATATAATCATTTCCACGCCCGTCT
CGAAGGTTCGCCGAAGGCTGAACTTCGACAGCCCATACAGCAGCCGTGCTGCTGTCCCCATTGTCCAAGG
CACAAACAAGCGACGATCATGGACGTACAGGCCCATGTACCGGAAGCCCAGAATATACAGAATGTATCGA
AGCCCTGATGTTCCTCGTGGATGTGAAGGCCCATGTAAAGTCCAGTCTTATGAGCAACGGGATGATATTA
AGCATACTGGTATTGTTCGTTGTGTTAGTGATGTTACTCGTGGATCTGGAATTACTCACAGAGTGGGTAA
GAGGTTCTGTGTTAAATCGATATATTTTTTAGGTAAAGTCTGGATGGATGAAAATATTAAGAAGCAGAAT
CACACTAATCAGGTCATGTTCTTCTTGGTTCGTGATAGAAGGCCTTATGGAAACAGCCCAATGGATTTTG
GACAGGTTTTTAATATGTTCGATAATGAGCCCAGTACCGCAACAGTGAAGAATGATTTGCGGGATAGGTT
TCAAGTGATGAGGAAATTTCATGCTACAGTTATTGGTGGGCCCTCTGGAATGAAGGAACAGGCATTAGTT
AAGAGATTTTTTAGAATTAACAGTCATGTAACTTATAATCATCAGGAGGCAGCCAAGTATGAGAACCATA
CTGAAAACGCCTTGTTATTGTATATGGCATGTACGCATGCCTCTAATCCAGTGTATGCAACTATGAAAAT
ACGCATCTATTTCTATGATTCAATATCAAATTAATAAAATTTATATTTTATATCATGAGTTTCTGTTACA
TTTATTGTGTTTTCAAGTACATCATACAATACATGATCAACTGCTCTGATTACATTGTTAATTGAAATTA
CACCAAGACTATCTAAATACTTAAGAACTTGATATCTAAATACTCTTAAGAAACGACCAGTCTGAGGCTG
TAATGTCGTCCAAATTCGGAAGTTGAGAAAACATTTGTGAATCCCCAATATCTTCCTGATGTTGTGGTTG
AATCTTATCTGAATGGAAATGATGTCGTGGTTCATTAGAAATGGCCTCTGGCTGTGTTCTGTTATCTTGA
AATAGAGGGGATTGTTTATCTCCCAGATAAAAACGCCATTCTCTGCTTGAGGAGCAGTGATGAGTTCCCC
TGTGCGTGAATCCATGATTGTTGCAGTTGATGTGGAGGTAGTATGAGCAGCCACAGTCTAGGTCTACACG
CTTACGCCTTATTGGTTTCTTCTTGGCTATCTTGTGTTGGACCTTGATTGATACTTGCGAACAGTGGCTC
GTAGAGGGTGATGAAGGTTGCATTCTTGAGAGCCCAATTTTTCAATGATATGTTTTTTTCTTCGTCTAGA
TATTCCCTATATGAGGAGGTAGGTCCTGGATTGCAGAGGAAGATAGTGGGAATTCCCCCTTTAATTTGAA
TGGGCTTCCCGTACTTTGTGTTGCTTTGCCAGTCCCTCTGGGCCCCCATGAATTCCTTGAAGTGCTTTAA
ATAATGCGGGTCTACGTCATCAATGACGTTGTACCACGCATCATTACTGTACACCTTTGGGCTTAGGTCT
AGATGTCCACATAAATAATTATGTGGGCCTAGAGACCTGGCCCACATTGTCTTGCCTGTTCTGCTATCAC
CCTCAATGACAATACTTATGGGTCTCCATGGCCGCGCAGCGGAAGATACGACGTTCTCGGCGACCCACTC
TTCAAGTTCATCTGGAACTTGATTAAAAGAAGAAGAAAGAAATGGAGAAACATAAACTTCTAAAGGAGGA
CTAAAAATCCTATCTAAATTTGAACTTAAATTATGAAATTGTAAAATATAGTCCTTTGGGGCCTTCTCTT
TTAATATATTGAGGGCCTCGGATTTACTGCCTGAATTGAGTGCCTCGGCATATGCGTCGTTGGCAGATTG
CTGACCTCCTCTAGCTGATCTGCCATCGATTTGGAAAACTCCAAAATCAATGAAGTCTCCGTCTTTCTCC
ACGTAGGTCTTGACATCTGTTGAGCTCTTAGCTGCCTGAATGTTCGGATGGAAATGTGCTGACCTGTTTG
GGGATACCAGGTCGAAGAACCGTTGGTTCTTACATTGGTACTTGCCTTCGAATTGGATAAGCACATGGAG
ATGTGGTTCCCCATTCTCGTGAAGTTCTCTGCAAACTTTGATGTATTTTTTATTTGTTGGGGTTTCTAGG
TTTTTTAATTGGGAAAGTGCTTCCTCTTTAGAGAGAGAACAATTGGGATATGTTAGGAAATAATTTTTGG
CATATAGTTTAAATAAACGAGGCATGTTGAAATGAATTGGTGTCCCTCAAAGCTCTATGGCAATCGGTGT
ATCGGTGTCTTACTTATACCTGGACACCCAATGGCTATTTGGTAATTTATTAAAAGTACATTGCAATACA
AAATTCAAAATTCAAAAATCAAATCATTAAAGCGGCCATCCGTATAATATT

>KC852151.1
ACCGGATGGCCGCGCCTTTTCTTTTTATGTGGTCCCCACGAGGGTTCCACAGACGTCACTGTCAACCAAT
CAAATTTCATCCTCAAACGTTAGATAAGTGTTCATTTGTCTTTATATACTTGGTCCCCAAGTAGTTTATC
TTGCACTATGTGGGATCCACTTCTAAATGAATTTCCTGAATCTGTTCACGGATTTCGTTGTATGTTAGCT
ATTAAATATTTGCAGTCCGTTGAGGAAACTTACGAGCCCAATACATTGGGCCACGATTTAATTAGGGATC
TTATATCTGTTGTAAGGGCCCGTGACTATGTCGAAGCGACCAGGCGATATAATCATTTCCACGCCCGTCT
CGAAGGTTCGCCGAAGGCTGAACTTCGACAGCCCATACAGCAGCCGTGCTGCTGTCCCCATTGTCCAAGG
CACAAACAAGCGACGATCATGGACGTACAGGCCCATGTACCGGAAGCCCAGAATATACAGAATGTATCGA
AGCCCTGATGTTCCTCGTGGATGTGAAGGCCCATGTAAAGTCCAGTCTTATGAGCAACGGGATGATATTA
AGCATACTGGTATTGTTCGTTGTGTTAGTGATGTTACTCGTGGATCTGGAATTACTCACAGAGTGGGTAA
GAGGTTCTGTGTTAAATCGATATATTTTTTAGGTAAAGTCTGGATGGATGAAAATATTAAGAAGCAGAAT
CACACTAATCAGGTCATGTTCTTCTTGGTTCGTGATAGAAGGCCTTATGGAAACAGCCCAATGGATTTTG
GACAGGTTTTTAATATGTTCGATAATGAGCCCAGTACCGCAACCGTGAAGAATGATTTGCGGGATAGGTT
TCAAGTGATGAGGAAATTTCATGCTACAGTTATTGGTGGGCCCTCTGGAATGAAGGAACAGGCATTAGTT
AAGAGATTTTTTAGAATTAACAGTCATGTAACTTATAATCATCAGGAGGCAGCCAAGTATGAGAACCATA
CTGAAAACGCCTTGTTATTGTATATGGCATGTACGCATGCCTCTAATCCAGTGTATGCAACTATGAAAAT
ACGCATCTATTTCTATGATTCAATATCAAATTAATAAAATTTATATTTTATATCATGAGTTTCTGTTACA
TTTATTGTGTTTTCAAGTACATCATACAATACATGATCAACTGCTCTGATTACATTGTTAATTGAAATTA
CACCAAGACTATCTAAATACTTAAGAACTTGATATCTAAATACTCTTAAGAAACGACCAGTCTGAGGCTG
TAATGTCGTCCAAATTCGGAAGTTGAGAAAACATTTGTGAATCCCCAATATCTTCCTGATGTTGTGGTTG
AATCTTATCTGAATGGAAATGATGTCGTGGTTCATTAGAAATGGCCTCTGGCTGTGTTCTGTTATCTTGA
AATAGAGGGGATTGTTTATCTCCCAGATAAAAACGCCATTCTCTGCTTGAGGAGCAGTGATGAGTTCCCC
TGTGCGTGAATCCATGATTGTTGCAGTTGATGTGGAGGTAGTATGAGCAGCCACAGTCTAGGTCTACACG
CTTACGCCTTATTGGTTTCTTCTTGGCTATCTTGTGTTGGACCTTGATTGATACTTGCGAACAGTGGCTC
GTAGAGGGTGATGAAGGTTGCATTCTTGAGAGCCCAATTTTTCAAGGATATGTTTTTTTCTTCATCTAGA
TATTCCCTATATGAGGAGGTAGGTCCTGGATTGCAGAGGAAGATAGTGGGAATTCCCCCTTTAATTTGAA
TGGGCTTCCCGTACTTTGTGTTGCTTTGCCAGTCCCTCTGGGCCCCCATGAATTCCTTGAAGTGCTTTAA
ATAATGCGGGTCTACGTCATCAATGACGTTGTACCACGCATCATTACTGTACACCTTTGGGCTTAGGTCT
AGATGTCCACATAAATAATTATGTGGGCCTAGAGACCTGGCCCACATTGTCTTGCCTGTTCTGCTATCAC
CCTCAATGACAATACTTATGGGTCTCCATGGCCGCGCAGCGGAAGATACGACGTTCTCGGCGACCCACTC
TTCAAGTTCATCTGGAACTTGATTAAAAGAAGAAGAAAGAAATGGAGAAACATAAACTTCTAAAGGAGGA
CTAAAAATCCTATCTAAATTTGAACTTAAATTATGAAATTGTAAAATATAGTCCTTTGGGGCCTTCTCTT
TTAATATATTGAGGGCCTCGGATTTACTGCCTGAATTGAGTGCCTCGGCATATGCGTCGTTGGCAGATTG
CTGACCTCCTCTAGCTGATCTGCCATCGATTTGGAAAACTCCAAAATCAATGAAGTCTCCGTCTTTCTCC
ACGTAGGTCTTGACATCTGTTGAGCTCTTAGCTGCCTGAATGTTCGGATGGAAATGTGCTGACCTGTTTG
GGGATACCAGGTCGAAGAACCGTTGGTTCTTACATTGGTACTTGCCTTCGAATTGGATAAGCACATGGAG
ATGTGGTTCCCCATTCTCGTGGAGTTCTCTGCAAACTTTGATGTATTTTTTATTTGTTGGGGTTTCTAGG
TTTTTTAATTGGGAAAGTGCTTCCTCTTTAGAGAGAGAACAATTGGGATATGTTAGGAAATAATTTTTGG
CATATATTTTAAATAAACGAGGCATGTTGAAATGAATTGGTGTCCCTCAAAGCTCTATGGCAATCGGTGT
ATCGGTGTCTTACTTATACCTGGACACCTAATGGCTATTTGGTAATTTTGTAAAAGTACATTGCAATACA
AAATTCAAAATTCAAAAATCAAATCATTAAAGCGGCCATCCGTATAATATT

>KC852150.1
ACCGGATGGCCGCGCCTTTTCTTTTTATGTGGTCCACACGAGGGTTCCACAGACGTCACTGTCAACCAAT
CAAATTGCATCCTCAAACGTTAGATAAGTGTTCATTTGTCTTTATATACTTGGTCCCCAAGTAGTTTGTC
TTGCACTATGTGGGATCCACTTCTAAATGAATTTCCTGAATCTGTTCACGGATTTCGTTGTATGTTAGCT
ATTAAATATTTGCAGTCCGTTGAGGAAACTTACGAGCCCAATACATTGGGCCATGATTTAATTAGGGATC
TTATATCTGTTGTAAGGGCCCGTGACTATGTCGAAGCGACCAGGCGATATAATCATTTCCACGCCCGTCT
CGAAGGTTCGCCGAAGGCTGAACTTCGACAGCCCATACAGCAGCCGTGCTGCTGTCCCCATTGTCCAAGG
CACAAACAAGCGACGATCATGGACGTACAGGCCCATGTACCGGAAGCCCAGAATATACAGAATGTATCGA
AGCCCTGATGTTCCTCGTGGATGTGAAGGCCCATGTAAAGTCCAGTCTTATGAGCAACGTGATGATATTA
AGCATACTGGTATTGTTCGTTGTGTTAGTGATGTTACTCGTGGATCTGGAATTACTCACAGAGTGGGTAA
GAGGTTCTGTGTTAAATCGATATATTTTTTAGGTAAAGTCTGGATGGATGAAAATATTAAGAAGCAGAAT
CACACTAATCAGGTCATGTTCTTCTTGGTTCGTGATAGAAGGCCTTATGGAAACAGCCCAATGGATTTTG
GACAGGTTTTTAATATGTTCGATAATGAGCCCAGTACCGCAACCGTGAAGAATGATTTGCGGGATAGGTT
TCAAGTGATGAGGAAATTTCATGCTACAGTTATTGGTGGGCCCTCTGGAATGAAGGAACAGGCATTAGTT
AAGAGATTTTTTAGAATTAACAGTCATGTAACTTATAATCATCAGGAGGCAGCCAAGTATGAGAACCATA
CTGAAAACGCCTTGTTATTGTATATGGCATGTACGCATGCCTCTAATCCAGTGTATGCAACTATGAAAAT
ACGCATCTATTTCTATGATTCAATATCAAATTAATAAAATTTATATTTTATATCATGAGTTTCTGTTACA
TTTATTGTGTTTTCAAGTACATCATACAATACATGATCAACTGCTCTGATTACATTGTTAATTGAAATTA
CACCAAGACTATCTAAATACTTAAGAACTTGATATCTAAATACTCTTAAGAAACGACCAGTCTGAGGCTG
TAATGTCGTCCAAATTCGGAAGTTGAGAAAACATTTGTGAATCCCCAATATCTTCCTGATGTTGTGGTTG
AATCTTATCTGAATGGAAATGATGTCGTGGTTCATTAGAAATGGCCTCTGGCTGTGTTCTGTTATCTTGA
AATAGAGGGGATTGTTTATCTCCCAGATAAAAACGCCATTCTCTGCTTGAGGAGCAGTGATGAGTTCCCC
TGTGCGTGAATCCATGATTGTTGCAGTTAATGTGGAGGTAGTATGAGCAGCCACAGTCTAGGTCTACACG
CTTACGCCTTATTGGTTTCTTCTTGGCTATCTTGTGTTGGACCTTGATTGATACTTGCGAACAGTGGCTC
GTAGAGGGTGATGAAGGTTGCATTCTTGAGAGCCCAATTTTTCAAGGATATGTTTTTTTCTTCGTCTAGA
TATTCCCTATATGAGGAGGTAGGTCCTGGATTGCAGAGGAAGATAGTGGGAATTCCCCCTTTAATTTGAA
TGGGTTTCCCGTACTTTGTGTTGCTTTGCCAGTCCCTCTGGGCCCCCATGAATTCCTTGAAGTGCTTTAA
ATAATGCGGGTCTACGTCATCAATGACGTTGTACCACGCATCATTACTGTACACCTTTGGGCTTAGGTCT
AGATGTCCACATAAATAATTATGTGGGCCTAGAGACCTAGCCCACATTGTCTTGCCTGTTCTGCTATCAC
CCTCAATGACAATACTTATGGGTCTCCATGGCCGCGCAGCGGAAGATACGACGTTCTCGGCGACCCACTC
TTCAAGTTCATCTGGAACTTGATTAAAAGAAGAAGAAAGAAATGGAGAAACATAAACTTCTAAAGGAGGA
CTAAAAATCCTATCTAAATTTGAACTTAAATTATGAAATTGTAAAATATAGTCCTTTGGGGCCTTCTCTT
TTAATATATTGAGGGCCTCGGATTTACTGCCTGAATTGAGTGCCTCGGCATATGCGTCGTTGGCAGATTG
CTGACCTCCTCTAGCTGATCTGCCATCGATTTGGAAAACTCCAAAATCAATGAAGTCTCCGTCTTTCTCC
ACGTAGGTCTTGACATCTGTTGAGCTCTTAGCTGCCTGAATGTTCGGATGGAAATGTGCTGACCTGTTTG
GGGATACCAGGTCGAAGAACCGTTGGTTCTTACATTGGTACTTGCCTTCGAATTGGATAAGCACATGGAG
ATGTGGTTCCCCATTCTCGTGGAGTTCTCTGCAAACTTTGATGTATTTTTTATTTGTTGGGGTTTCTAGG
TTTTTTAATTGGGAAAGTGCTTCCTCTTTAGAGAGAGAACAATTGGGATATGTTAGGAAATAATTTTTGG
CATATATTTTAAATAAACGAGGCATGTTGAAATGAATTGGTGTCCCTCAAAGCTCTATGGCAATCGGTGT
ATCGGTGTCTTACTTATACCTGGACACCTAATGGTTATTTGGTAATTTTGTAAAAGTACATTGCAATACA
AAATTCAAAATTCAAAAAACAAATCATTAAAGCGGCCATCCGTATAATATT

>KC852149.1
ACCGGATGGCCGCGCCTTTTCTTTTTATGTGGTCCCCACGATGGTTCCACAGACGTCACTGTCAACCAAT
CAAATTGCATCCTCAAACGTTAGATAAGTGTTCATTTGTCTTTATATACTTGGTCCCCAAGTAGTTTGTC
TTGCACTATGTGGGATCCACTTCTAAATGAATTTCCTGAATCTGTTCACGGATTTCGTTGTATGTTAGCT
ATTAAATATTTGCAGTCCGTTGAGGAAACTTACGAGCCCAATACATTGGGCCACGATTTAATTAGGGATC
TTATATCTGTTGTAAGGGCCCGTGACTATGTCGAAGCGACCAGGCGATATAATCATTTCCACGCCCGTCT
CGAAGGTTCGCCGAAGGCTGAACTTCGACAGCCCATACAGCAGCCGTGCTGCTGTCCCCATTGTCCAAGG
CACAAACAAGCGACGATCATGGACGTACAGGCCCATGTACCGGAAGCCCAGAATATACAGAATGTATCGA
AGCCCTGATGTTCCTCGTGGATGTGAAGGCCCATGTAAAGTCCAGTCTTATGAGCAACGGGATGATATTA
AGCATACTGGTATTGTTCGTTGTGTTAGTGATGTTACTCGTGGATCTGGAATTACTCACAGAGTGGGTAA
GAGGTTCTGTGTTAAATCGATATATTTTTTAGGTAAAGTCTGGATGGATGAAAATATTAAGAAGCAGAAT
CACACTAATCAGGTCATGTTCTTCTTGGTTCGTGATAGAAGGCCTTATGGAAACAGCCCAATGGATTTTG
GACAGGTTTTTAATATGTTCGATAATGAGCCCAGTACCGCAACAGTGAAGAATGATTTGCGGGATAGGTT
TCAAGTGATGAGGAAATTTCATGCTACAGTTATTGGTGGGCCCTCTGGAATGAAGGAACAGGCATTAGTT
AAGAGATTTTTTAGAATTAACAGTCATGTAACTTATAATCATCAGGAGGCAGCCAAGTATGAGAACCATA
CTGAAAACGCCTTGTTATTGTATATGGCATGTACGCATGCCTCTAATCCAGTGTATGCAACTATGAAAAT
ACGCATCTATTTCTATGATTCAATATCAAATTAATAAAATTTATATTTTATATCATGAGTTTCTGTTACA
TTTATTGTGTTTTCAAGTACATCATACAATACATGATCAACTGCTCTGATTACATTGTTAATTGAAATTA
CACCAAGACTATCTAAATACTTAAGAACTTGATATCTAAATACTCTTAAGAAACGACCAGTCTGAGGCTG
TAATGTCGTCCAAATTCGGAAGTTGAGAAAACATTTGTGAATCCCCAATATCTTCCTGATGTTGTGGTTG
AATCTTATCTGAATGGAAATGATGTCGTGGTTCATTAGAAATGGCCTCTGGCTGTGTTCTGTTATCTTGA
AATAGAGGGGATTGTTTATCTCCCAGATAAAAACGCCATTCTCTGCTTGAGGAGCAGTGATGAGTTCCCC
TGTGCGTGAATCCATGATTGTTGCAGTTGATGTGGAGGTAGTATGAGCAGCCACAGTCTAGGTCTACACG
CTTACGCCTTATTGGTTTCTTCTTGGCTATCTTGTGTTGGACCTTGATTGATACTTGCGAACAGTGGCTC
GTAGAGGGTGATGAAGGTTGCATTCTTGAGAGCCCAATTTTTCAATGATATGTTTTTTTCTTCGTCTAGA
TATTCCCTATATGAGGAGGTAGGTCCTGGATTGCAGAGGAAGATAGTGGGAATTCCCCCTTTAATTTGAA
TGGGCTTCCCGTACTTTGTGTTGCTTTGCCAGTCCCTCTGGGCCCCCATGAATTCCTTGAAGTGCTTTAA
ATAATGCGGGTCTACGTCATCAATGACGTTGTACCACGCATCATTACTGTACACCTTTGGGCTTAGGTCT
AGATGTCCACATAAATAATTATGTGGGCCTAGAGACCTGGCCCACATTGTCTTGCCTGTTCTGCTATCAC
CCTCAATGACAATACTTATGGGTCTCCATGGCCGCGCAGCGGAAGATACGACGTTCTCGGCGACCCACTC
TTCAAGTTCATCTGGAACTTGATTAAAAGAAGAAGAAAGAAATGGAGAAACATAAACTTCTAAAGGAGGA
CTAAAAATCCTATCTAAATTTGAACTTAAATTATGAAATTGTAAAATATAGTCCTTTGGGGCCTTCTCTT
TTAATATATTGAGGGCCTCGGATTTACTGCCTGAATTGAGTGCCTCGGCATATGCGTCGTTGGCAGATTG
CTGACCTCCTCTAGCTGATCTGCCATCGATTTGGAAAACTCCAAAATCAATGAAGTCTCCGTCTTTCTCC
ACGTAGGTCTTGACATCTGTTGAGCTCTTAGCTGCCTGAATGTTCGGATGGAAATGTGCTGACCTGTTTG
GGGATACCAGGTCGAAGAACCGTTGGTTCTTACATTGGTACTTGCCTTCGAATTGGATAAGCACATGGAG
ATGTGGTTCCCCATTCTCGTGAAGTTCTCTGCAAACTTTGATGTATTTTTTATTTGTTGGGGTTTCTAGG
TTTTTTAATTGGGAAAGTGCTTCCTCTTTAGAGAGAGAACAATTGGGATATGTTAGGAAATAATTTTTGG
CATATAGTTTAAATAAACGAGGCATGTTGAAATGAATTGGTGTCCCTCAAAGCTCTATGGCAATCGGTGT
ATCGGTGTCTTACTTATACCTGGACACCCAATGGCTATTTGGTAATTTATTAAAAGTACATTGCAATACA
AAATTCAAAATTCAAAAATCAAATCATTAAAGCGGCCATCCGTATAATATT

>KC852147.1
ACCGGATGGCCGCGCCTTTTCTTTTTATGTGGTCCCCACGAGGGTTCCACAGACGTCACTGTCAACCAAT
CAAATTGCATCCTCAAACGTTAGATAAGTGTTCATTTGTCTTTATATACTTGGTCCCCAAGTAGTTTGTC
TTGCACTATGTGGGATCCACTTCTAAATGAATTTCCTGAATCTGTTCACGGATTTCGTTGTATGTTAGCT
ATTAAATATTTGCAGTCCGTTGAGGAAACTTACGAGCCCAATACATTGGGCCACGATTTAATTAGGGATC
TTATATCTGTTGTAAGGGCCCGTGACTATGTCGAAGCGACCAGGCGACATAATCATTTCCACGCCCGTCT
CGAAGGTTCGCCGAAGGCTGAACTTCGACAGCCCATACAGCAGCCGTGCTGCTGTCCCCATTGTCCAAGG
CACAAACAAGCGACGATCATGGACGTACAGGCCCATGTACCGGAAGCCCAGAATATACAGAATGTATCGA
AGCCCTGATGTTCCTCGTGGATGTGAAGGCCCATGTAAAGTCCAGTCTTATGAGCAACGGGATGATATTA
AGCATACTGGTATTGTTCGTTGTGTTAGTGATGTTACTCGTGGATCTGGAATTACTCACAGAGTGGGTAA
GAGGTTCTGTGTTAAATCGATATATTTTCTAGGTAAAGTCTGGATGGATGAAAATATTAAGAAGCAGAAT
CACACTAATCAGGTCATGTTCTTCTTGGTTCGTGATAGAAGGCCTTATGGAAACAGCCCAATGAATTTTG
GACAGGTTTTTAATATGTTTGATAATGAGCCCAGTACCGCAACCGTGAAGAATGATTTGCGGGATAGGTT
TCAAGTGATGAGGAAATTTCATGCTACAGTTATTGGTGGGCCCTCTGGAATGAAGGAACAGGCATTAGTT
AAGAGATTTTTTAGAATTAACAGTCATGTAACTTATAATCATCAGGAGGCAGCCAAGTATGAGAACCATA
CTGAAAACGCCTTGTTATTGTATATGGCATGTACGCATGCCTCTAATCCAGTGTATGCAACTATGAAAAT
ACGCATCTATTTCTATGATTCAATATCAAATTAATAAAATTTATATTTTATATCATGAGTTTCTGTTACA
TTTATTGTGTTTTCAAGTACATCATACAATACATGATCAACTGCTCTGATTACATTGTTAATTGAAATTA
CACCAAGACTATCTAAATACTTAAGAACTTGATATCTAAATACTCTTAAGAAACGACCAGTCTGAGGCTG
TAATGTCGTCCAAATTCGGAAGTTGAGAAAACATTTGTGAATCCCCAATATCTTCCTGATGTTGTGGTTG
AATCTTATCTGAATGGAAATGATGTCGTGGTTCATTAGAAATGGCCTCTGGCTGTGTTCTGTTATCTTGA
AATAGAGGGGATTGTTTATCTCCCAGATAAAAACGCCATTCTCTGCTTGAGGAGCAGTGATGAGTTCCCC
TGTGCGTGAATCCATGATTGTTGCAGTTGATGTGGAGGTAGTATGAGCAGCCACAGTCTAGGTCTACACG
CTTACGCCTTATTGGTTTCTTCTTGGCTATCTTGTGTTGGACCTTGATTGATACTTGCGAACAGTGGCTC
GTAGAGAGTGATGAAGGTTGCATTCTTGAGAGCCCAATTTTTCAAGGATATGTTTTTTTCTTCGTCTAGA
TATTCCCTATATGAGGAGGTAGGTCCTGGATTGCAGAGGAAGATAGTGGGAATTCCCCCTTTAATTTGAA
TGGGCTTCCCGTACTTTGTGTTGCTTTGCCAGTCCCTCTGGGCCCCCATGAATTCCTTGAAGTGCTTTAA
ATAATGCGGGTCTACGTCATCAATGACGTTGTACCACGCATCATTACTGTACACCTTTGGGCTTAGGTCT
AGATGTCCACATAAATAATTATGTGGGCCTAGAGACCTGGCCCACATTGTCTTGCCTGTTCTGCTATCAC
CCTCAATGACAATACTTATGGGTCTCCATGGCCGCGCAGCGGAAGATACGACGTTCTCGGCGACCCACTC
TTCAAGTTCATCTGGAACTTGATTAAAAGAAGAAGAAAGAAATGGAGAAACATAAACTTCTAAAGGAGGA
CTAAAAATCCTATCTAAATTTGAACTTAAATTATGAAATTGTAAAATATAGTCCTTTGGGGCCTTCTCTT
TTAATATATTGAGGGCCTCGGATTTACTGCCTGAATTGAGTGCCTCGGCATATGCGTCGTTGGCAGATTG
CTGACCTCCTCTAGCTGATCTGCCATCGATTTGGAAAACTCCAAAATCAATGAAGTCTCCGTCTTTCTCC
ACGTAGGTCTTGACATCTGTTGAGCTCTTAGCTGCCTGAATGTTCGGATGGAAATGTGCTGACCTGTTTG
GGGATACCAGGTCGAAGAACCGTTGGTTCTTACATTGGTACTTGCCTTCGAATTGGATAAGCACATGGAG
ATGTGGTTCCCCATTCTCGTGGAGTTCTCTGCAAACTTTGATGTATTTTTTATTTGTTGGGGTTTCTAGG
TTTTTTAATTGGGAAAGTGCTTCCTCTTTAGAGAGAGAACAATTGGGATATGTTAGGAAATAATTTTTGG
CATATATTTTAAATAAACGAGGCATGTTGAAATGAATTGGTGTCCCTCAAAGCTCTATGGCAATCGGTGT
ATCGGTGTCTTACTTATACCTGGACACCTAATGGCTATTTGGTAATTTTGTAAAAGTACATTGCAATACA
AAATTCAAAATTCAAAAATCAAATCATTAAAGCGGCCATCCGTATAATATT

>KC598075.1
GCCCAGAATATACCGAATGTATCGAAGCCCTGATGTTCCCCGTGGATGTGAAAGGCCATGTAAAGTACAG
TCTTATGAGCAACGCGATGATATTAAGCATACTGGTATTGTTCGGTGTGTTACTGATGTTACTCGTGGAT
CCGGAATTACCCACAGAGTGGGTAAAAGGTTCTGTGTTAAATCCATATATTTTTTAGGTAAAGTTTGGAT
GGATGAAAATATTAAGAAACAGAATCACACTAACCAGTTCATGTTCTTCTTGGTCCGGGATAGAAGGCCC
TATGCAAGCAGCCCAATGGATTTTGGACAGGTTTTTAATATGTTCGATAATGAGCCCAGTACCGCAACCG
TGAAGAATGATCTCCGGGATAGGTTTCAAGCGATGAGGAAATTTCATGCTACAGTCATTGGTGCACCATC
TGGAATGAAGGAACTGGCTTTAGTTAAGAGATTTTTTAGAGTTAACAGTCATGTAACTTATAATCATCAG
GAAGCAGCCATGTACGAGACTCATACTGAAAACGCCATGATATTGTATATGGCGTGTACGCATGCTTCTA
ATCC

>KC489100.1
ATGGATGAAAATATCAAGAAGCAGAATCACACTAATCAGGTCATGTTCTTCTTGGTCCGTGATAGAAGGC
CCTATGGAAACAGCCCAATGGATTTTGGACAGGTTTTTAATATGTTCGATAATGAGCCCAGTACCGCAAC
TGTGAAGAATGATTTGCGGGATAGGTTTCAAGTGATGAGGAAATTTCATGCTACAGTTATTGGTGGGCCC
TCTGGAATGAAGGAACAGGCATTAGTTAAGAGATTTTTTAAAATTAATAGTCATGTAACTTATAATCATC
AGGAGGCAGCCAAGTATGAGAACCATACTGAAAACGCCTTGTTATTGTATATGGCATGTAC

>KC489099.1
ATGGATGAAAATATCAAGAAGCAGAATCACACTAATCAGGTCATGTTCTTCTTGGTCCGTGATAGAAGGC
CCTATGGAAACAGCCCAATGGATTTTGGACAGGTTTTTAATATGTTCGATAATGAGCCCAGTACCGCAAC
CGTGAAGAATGATTTGCGGGATAGGTTTCAAGTGATGAGGAAATTTCATGCTACAGTTATTGGTGGGCCC
TCTGGAATGAAGGAACAGGCATTAGTTAAGAGATTTTTTAAAATTAATAGTCATGTAACTTATAATCATC
AGGAGGCAGCCAAGTATGAGAACCATACTGAAAACGCCTTGTTATTGTATATGGCATGTAC

>KC489098.1
ATGGATGAAAATATCAAGAAGCAGAATCACACTAATCAGGTCATGTTCTTCTTGGTCCGTGATAGAAGGC
CCTATGGAAACAGCCCAATGGATTTTGGACAGGTTTTTAATATGTTCGATAATGAGCCCAGTACCGCAAC
CGTGAAGAATGATTTGCGGGATAGGTTTCAAGTGATGAGGAAATTTCATGCTACAGTTATTGGTGGGCCC
TCTGGAATGAAGGAACAGGCATTAGTTAAGAGATTTTTTAAAATTAATAGTCATGTAACTTATAATCATC
AGGAGGCAGCCAAGTATGAGAACCATACTGAAAACGCCTTGTTATTGTATATGGCATGT

>KC489097.1
ATGGATGAAAATATCAAGAAGCAGAATCACACTAATCAGGTCATGTTCTTCTTGGTCCGTGATAGAAGGC
CCTATGGAAACAGCCCAATGGATTTTGGACAGGTTTTTAATATGTTCGATAATGAGCCCAGTACCGCAAC
CGTGAAGAATGATTTGCGGGATAGGTTTCAAGTGATGAGGAAATTTCATGCTACAGTTATTGGTGGGCCC
TCTGGAATGAAGGAACAGGCATTAGTTAAGAGATTTTTTAAAATTAATAGTCATGTAACTTATAATCATC
AGGAGGCAGCCCAGTATGAGAACCATACTGAAAACGCCTTGTTATTGTATATGGCATGTAC

>KC489096.1
ATGGATGAAAATATCAAGAAGCAGAATCACACTAATCAGGTCATGTTCTTCTTGGTCCGTGATAGAAGGC
CCTATGGAAACAGCCCAATGGATTTTGGACAGGTTTTTAATATGTTCGATAATGAGCCCAGTACCGCAAC
CGTGAAGAATGACTTGCGGGATAGGTTTCAAGTGATGAGGAAATTTCATGCTACAGTTATTGGTGGGCCC
TCTGGAATGAAGGAACAGGCATTAGTTAAGAGATTTTTTAAAATTAATAGTCATGTAACTTATAATCATC
AGGAGGCAGCCAAGTATGAGAACCATACTGAAAACGCCTTGTTATTGTATATGGCATGTAC

>KC489095.1
ATGGATGAAAATATCAAGAAGCAGAATCACACTAATCAGGTCATGTTCTTCTTGGTCCGTGATAGAAGGC
CCTATGGAAACAGCCCAATGGATTTTGGACAGGTTTTTAATATGTTCGATAATGAGCCCAGTACCGCAAC
CGTGAAGAATGACTTGCGGGATAGGTTTCAAGTGATGAGGAAATTTCATGCTACAGTTATTGGTGGGCCC
TCTGGAATGAAGGAACAGGCATTAGTTAAGAGATTTTTTAAAATTAATAGTCATGTAACTTATAATCATC
AGGAGGCAGCCAAGTATGAGAACCATACTGAAAACGCCTTGTTATTGTATATGGCATGTAC

>JQ354991.1
TAAATATTACCGGATGGCCGCGCCTTTTCCTTTTATGTGGTCCCCACGAGGGTTCCACAGATGTCACTCT
CAACCAATCAAATTGCATCCTCAAACGTTAGATAAGTGTTCATTTGTCTTTATATACTTGGTCCCCAAGT
ATTTTGTCTTGCAATATGTGGGACCCACTACTAAATGAATTTCCTGAATCTGTTCACGGATTTCGTTGTA
TGTTAGCTATTAAATATTTGCAGTCCGTTGAGGAAACTTACGAGCCCAATACATTGGGCCACGATTTAAT
TAGGGATCTTATATCTGTTGTAAGGGCCCGTGATTATGTCGAAGCGACCAGGCGATATAATCATTTCCAC
GCCCGTCTCGAAGGTTCGCCGAAGGCTGAACTTCGACAGCCCATACAGCAGCCGTGCTGCTGTCCCCATT
GTCCAAGGCACAAACAAGCGACGATCATGGACGTACAGGCCCATGTACCGAAAGCCCAGAATATACAGAA
TGTATCGAAGCCCTGATGTTCCCCGTGGATGTGAAGGCCCATGTAAAGTCCAGTCTTATGAGCAACGGGA
TGATATTAAGCATACTGGTGTTGTTCGTTGTGTTAGTGATGTTACTCGTGGATCTGGAATTACTCACAGA
GTGGGTAAGAGGTTCTGTGTTAAATCGATATATTTTTTAGGTAAAGTCTGGATGGATGAAAATATCAAGA
AGCAGAATCACACTAATCAGGTCATGTTCTTTTTGGTCCGTGATAGAAGGCCCTATGGAAGCAGCCCAAT
GGATTTTGGACAGGTTTTTAATATGTTCGATAATGAGCCCAGTACCGCAACCGTGAAGAATGATTTGCGT
GATAGGTTTCAAGTGATGAGGAAATTTCATGCAACAGTTATTGGTGGGCCCTCTGGAATGAAGGAACAGG
CATTAGTTAAGAGATTTTTTAAAATTAACAGTCATGTAACTTATAATCATCAGGAGGCAGCCAAGTACGA
GAACCATACTGAAAACGCCTTGTTATTGTATATGGCATGTACGCATGCCTCTAATCCAGTGTATGCAACT
ATGAAAATACGCATCTATTTCTATGATTCAATATCAAATTAATAAAATTTATATTTTATATCATGAGTTT
CTGTTACATTTATTGTGTTTTCAAGTACATCATACAATACATGATCAACTGCTCTGATTACATTGTTAAT
TGAAATTACACCAAGACTATCTAAATACTTAAGAACTCCATATCTAAATACTCTTAAGAAATGACCAGTC
TGAGGCTGTAATGTCGTCCAAATTCGGAAGTTGAGAAAACATTTGTGAATCCCCATTACCTTCCTGATGT
TGTGGTTGAATCTTATCTGAATGGAAATGATGTCGTGGTTCATTAGAAATGGCCGCTGGCTGTGTTCTGT
TATCTTGAAATAGAGGGGATTGTTTATCTCCCAGATAAAAACGCCATTCTCTGCCTGAGGAGCAGTGATG
AGTTCCCCTGTGCGTGAATCCATGATTGTTGCAGTTGAGATGGAGATAGTATGAGCAGCCACAGTCTAGG
TCTACACGCTTACGCCTTATTGGTTTCTTCTTGGCTATCTTGTGTTGGACCTTGATTGATACTTGCGTAC
AGTGGCTCGTAGAGGGTGACGAAGGTTGCATTCTTGAGAGCCCAATTTTTCAAGGATATATTTTTTTCTT
CGTCTAGATATTCCCTATATGAGGAGGTAGGTCCTGGATTGCATAGGAAGATAGTGGGAATTCCCCCTTT
AATTTGAATGGGCTTCCCGTACTTTGTGTTGCTTTGCCAGTCCCTCTGGGCCCCCATGAATTCTTTGAAG
TGCTTTAAATAATGCGGGTCTACGTCATCAATGACGTTGTACCACGCATCATTACTGTACACCTTTGGGC
TTAGGTCTAGATGTCCACATAAATAATTATGTGGGCCTAGAGACCTGGCCCACATTGTTTTACCTGTTCT
GCTATCACCCTCAATTACAATACTTATGGGTCTCCATGGCCGCGCAGCGGAAGACACGACGTTCTCAATG
ACCCACTCTTCAAGTTCATCTGGAACTTGATTAAAAGAAGAAGAAAGAAATGGAGAAACATAAACTTCTA
AAGGAGGACTAAAAATCCTATCTAAATTTGAACTTAAATTATGAAATTGTAAAATATAGTCCTTTGGGGC
CTTCTCTTTTAATATATTGAGGGCCTCGGATTTATTGCCTGAATTGAGTGCTTCGGCATATGCGTCGTTG
GCAGATTGCTGACCTCCTCTAGCTGATCTGCCATCGATTTGGAAAATTCCAAAATCAATGAAGTCTCCGT
CTTTCTCCACGTAGGTCTTGACATCTGTTGAGCTCTTAGCTGCCTGAATGTTCGGATGGAAATGTGCTGA
TCTGTTTGGGGATACCAGGTCGAAGAACCGTTGGTTCTTACATTGGTATTTTCCTTCGAATTGGATAAGC
ACATGGAGATGTGGTTCCCCATTCTCGTGGAATTCTCTGCAAACTTTGATGTATTTTTTATTTGTTGGGG
TTTCTAGGTTTTTTAATTGGGAAAGTGCTTCCTCTTTAGAGAGAGAACAATTGGGATATGTTAGGAAATA
ATTTTTGGCATATATTTTAAATAAACGAGGCATGTTGAAATGAATCGGTGTCTCTCAAAGCTCTATGGCA
ATCGGTGTATCGGTGTCTTACTTATACCTGGACACCTAATGGCTATTTGGTAATTTCGTAAAAGTATATT
GCAATTCAAAATTCAAAATTCAAAAATTAAATCATTAAAGCGGCCATCCG

>KC461215.1
TAATATTACCTGTTGACCGCGCCTTTTCCTTTTATGTGATCCCCACAAGGGTTCTACAGACGTCACTGTC
AACCAATCAAATTGCATCCTCGAACGTTAGATAAGTGTTCATTTGTCTTTATATACTTGGTCCCCAAGTA
GTCTGTCTTGCAATATGTGGGATCCACTTCTAAATGAATTTCCTGAATCTGTTCACGGATTTCGTTGTAT
GTTAGCTATTAAATATTTGCAGTCCGTTGAGGAAACTTACGAGCCCAATACATTGGGCCACGATTTAATT
AGGGATCTTATATCTGTTGTAAGGGCCCGTGACTATGTCGAAGCGACCAGGCGATATAATCATTTCCACG
CCCGCCTCGAAGGTTCGCCGAAGGCTGAACTTCGACAGCCCATACAGCAGCCGTGCTGCTGTCCCCATTG
TCCAAGGCACAAACAAGCGACGATCATGGACGTACAGGCCCATGTACCGGAAGCCCAGAATATACAGAAT
GTATCGAAGCCCTGATGTTCCTCGTGGATGTGCGGACCTTGCAAAGTCCA

>KC428753.1
GTTGAAATGAATTGGTGTCCCTCAAAGCTCTATGGCAATCGGTGTATCGGTGTCTTACTTATACCTGGAC
ACCTAATGGCTATTTGGTAATTTTGTAAAAGTACATTGCAATACAAAATTCAAAATTCAAAAATCAAATC
ATTAAAGCGGCCATCCGTATAATATTACCGGATGGCCGCGCCTTTTCTTTTTATGTGGTCCCCACGAGGG
TTCCACAGACGTCACTGTCAACCAATCAAATTCCATCCTCAAACGTTAGATAAGTGTTCATTTGTCTTTA
TATACTTGGTCCCCAAGTAGTTTGTCTTGCACTATGTGGGATCCACTTCTAAATGAATTTCCTGAATCTG
TTCACGGATTTCGTTGTGTGTTAGCTATTAAATATTTGCAGTCCGTTGAGGAAACTTATGAGCCCAATAC
ATTGGGCCACGATTTAATTAGGGATCTTATATCTGTTGTAAGGGCCCGTGACTATGTCGAAGCGACCAGG
CGATATAATCATTTCCACGCCCGTCTCGAAGGTTCGCCGAAAGCTGAACTTCGACAGCCCATACAGCAGC
CGTGCTGCTGTCCCCATTGTCCAAGGCACAAACAAGCGACGATCATGGACGTACAGGCCCATGTACCGGA
AGCCCAGAATATACAGAATGTATCGAAGCCCTGATGTTCCTCGTGGATGTGAAGGCCCATGTAAAGTCCA
GTCTTATGAGCAACGGGATGATATTAGGCATACTGGTATTGTTCGTTGTGTTAGTGATGTTACTCGTGGA
TCTGGAATTACTCACAGAGTGGGTAAGAGGTTTTGTGTTAAATCGATATATTTTTTAGGTAAAGTCTGGA
TGGATGAAAATATCAAGAAGCAGAATCACACTAATCAGGTCATGTTCTTCTTGGTTCGTGATAGAAGGCC
CTATGGAAACAGCCCAATGGATTTTGGACAGGTTTTTAATATGTTCGATAATGAGCCCAGTACCGCAACT
GTGAAGAATGATTTGCGGGATATGTTTCAAGTGATGAGGAAATTTCATGCTACAGTTATTGGTGGGCCCT
CTGGAATGAAGGAACAGGCATTAGTTAAGAGATTTTTTAGAATTAACAGTCATGTAACTTATAATCATCA
GGAGGCAGCCAAGTACGAGAACCATACTGAAAACGCCTTGTTATTGTATATGGCATGTACGCATGCCTCT
AATCCAGTGTATGCAACTATGAAAATACGCATCTATTTCTATGATTCAATATCAAATTAATAAAATTTAT
ATTTTATATCATGAGTTTCTGTTACATTTATTGTGTTTTCAAGTACATCATACAATACATGATCAACTGC
TCTGATTACATTGTTAATTGAAATTACACCAAGAGTATCTAAATACTTAAGAACTTGATATCTAAATACT
CTTAAGAAACGACCAGTCTGAGGCTGTAATGTCGTCCAAATTCGGAAGTTGAGAAAACATTTGTGAATCC
CCAATATCTTCCTGATGTTGTGGTTGAATCTTATCTGAATGGAAATGATGTCGTGGTTCATTAGAAATGG
CCTCTGGCTGTGTTCTGTTATCTTGAAATAGAGGGGATTGTTTATCTCCCAGATAAAAACGCCATTCTCT
GCTTGAGGAGCAGTGATGAGTTCCCCTGTGCGTGAATCCATGATTGTTGCAGTTGATGTGGAGGTAGTAT
GAGCAGCCACAGTCTAGGTCTACACGCTTACGCCTTATTGGTTTCTTCTTGGCTATCTTGTGTTGGACCT
TGATTGATACTTGCGAACAGTGGCTCGTAGAGGGTGATGAAGGTTGCATTCTTGAGAGCCCAATTTTTCA
AGGATATGTTTTTTTCTTCGTCTAGATATTCCCTATATGAGGAGGTAGGTCCTGGATTGCAGAGGAAGAT
AGTGGGAATTCCCCCTTTAATTTGAATGGGCTTCCCGTACTTTGTGTTGCTTTGCCAGTCCCTCTGGGCC
CCCATGAATTCCTTGAAGTGCTTTAAATAATGCGGGTCTACGTCATCAATGACGTTGTACCACGCATCAT
TACTGTACACCTTTGGGCTTAGGTCTAGATGTCCACATAAATAATTATGTGGGCCTAGAGACCTGGCCCA
CATTGTCTTGCCTGTTCTGCTATCACCCTCAATGACAATACTTATGGGTCTCCATGGCCGCGCAGCGGAA
GATACGACGTTCTCGGCGACCCACTCTTCAAGTTCATCTGGAACTTGATTAAAAGAAGAAGAAAGAAATG
GAGAAACATAAACGTCTAAAGGAGGACTAAAAATCCTATCTAAATTTGAACTTAAATTATGAAATTGTAA
AATATAGTCCTTTGGGGCCTTCTCTTTTAATATATTGAGGGCCTCGGATTTACTGCCTGAATTGAGTGCC
TCGGCATATGCGTCGTTGGCAGATTGCTGACCTCCTCTAGCTGATCTGCCATCGATTTGGAAAACTCCAA
AATCAATGAAGTCTCCGTCTTTCTCCACGTAGGTCTTGACATCTGTTGAGCTCTTAGCTGCCTGAATGTT
CGGATGGAAATGTGCTGACCTGTTTGGGGATACCAGGTCGAAGAACCGTTGGTTCTTACATTGGTACTTT
CCTTCGAATTGGATAAGCACATGGAGATGTGGTTCCCCATTCTCGTGGAGTTCTCTGCAAACTTTGATGT
ATTTTTTATTTGTTGGGGTTTCTAGGTTTTTTAATTGGGAAAGTGCTTCCTCTTTAGAGAGAGAACAATT
GGGATATGTTAGGAAATAATTTTTGGCATATATTGTAAATAAACGAGGCAT

>KC428388.1
AAGCCCAGGATATACAGAATGTATCGAAGCCCTGATGTTCCCCGTGGATGTGAAGGCCCATGTAAGGTCC
AATCGTTTGACAAGCGCCATGATTTGAAGCATACGGGTGAGGTATTGTGTGTTTCAGATGTAACACGTGG
TAATGGCCTTACTCATCGTGTTGGGAAACGTTTTTGTATCAAGTCTATTTACATTGTTGGCAAAGTGTGG
ATGGATGAGAACATTAAGGTGAAGAATCATACTAACACTTGTATGTTTTGGCTTGTTCGGGATCGTCGTC
CAGTTACTACTCCTTATGGATTTGGAGAATTGTTCAACATGTATGATAATGAGCCATCTACTGCCACTAT
TAAGAATGATTTGCGGGATCGTTGTCAGGTTCTTAAGAGGTTCACTGCTAGCCTGAGTGGTGGTCAATAT
GCGTCCAAAGAGCAATGTGTCATTAGGCGATTTTATAAGATTTATAACCATATTGTTTATAATCATCAAG
AGCAGCGAAAATATGAGAATCATACTATGAATGTTCTTTTATTGTATATGGCGTGTAC

>KC428387.1
CCCATGTACCGAAAGCCCAGAATATACAGAATGTATCGAACCCCTGATGTTCCCCGTGGATGTGAAGGCC
CATGTAAGGTCCAATCGTTTGACAAGCGCCATGATTTGAAGCATACGGGTGAGGTATTGTGTGTTTCAGA
TGTAACACGTGGTAATGGCCTTACTCATCGTGTTGGGAAACGTTTTTGTATCAAGTCTATTTACATTGTT
GGCAAAGTGTGGATGGATGAGAACATTAAGGTGAAGAATCATACTAACACTTGTATGTTTTGGCTTGTTC
GGGATCGTCGTCCAGTTACTACTCCTTATGGATTTGGAGAATTGTTCAACATGTATGATAATGAGCCATC
TACTGCCACTATTAAGAATGATTTGCGGGATCGTTGTCAGGTTCTTAAGAGGTTCACTGCTAGCCTGAGT
GGTGGTCAATATGCGTCCAAAGAGCAATGTGTCATTAGGCGATTTTATAAGATTTATAACCATATTGTTT
ATAATCATCAAGAGCAGGGAAAATATGAGAATCATACTGAGAATGCTCTATTATTGTATATGGCGTGTAC

>JX910534.1
ACCGGATGGCCGCGCCTTTTCTTTTTACGTGGTCCCCACGAGGGTTCCACAGACATTACTGTCAACCAAT
CAAATTGCATCCTCAAACGTTAGATAAGTGTTCATTTGTCTTTATATACTTGGTCCCCAAGTAGTTTGTC
TTGCACTATGTGGGATCCACTTCTAAATGAATTTCCTGAATCTGTTCACGGATTTCGTTGTATGTTAGCT
ATTAAATATTTGCAGTCCGTTGAGGAAACTTACGAGCCCAATACATTGGGCCACGATTTAATTAGGGATC
TTATATCTGTTGTAAGGGCCCGTGACTATGTCGAAGCGACCAGGCGATATAATCATTTCCACGCCCGTCT
CGAAGGTTCGCCGAAGGCTGAACTTCGACAGCCCATACAGCAGCCGTGCTGCTGTCCCCATTGTCCAAGG
CACAAACAAGCGACGATCATGGACGTACAGGCCCATGTACCGGAAGCCCAGAATATACAGAATGTATCGA
AGCCCTGATGTTCCTCGTGGATGTGAAGGCCCATGTAAAGTCCAGTCTTATGAGCAACGGGATGATATTA
AGCATACTGGTATTGTTCGTTGTGTTAGTGATGTTACTCGTGGATCTGGAATTACTCACAGAGTGGGTAA
GAGGTTCTGTGTTAAATCGATATATTTTTTAGGTAAAGTCTGGATGGATGAAAATATTAAGAAGCAGAAT
CACACTAATCAGGTCATGTTCTTCTTGGTTCGTGATAGAAGGCCTTATGGAAACAGCCCAATGGATTTTG
GACAGGTTTTTAATATGTTCGATAATGAGCCCAGTACCGCAACCGTGAAGAATGATTTGCGGGATAGGTT
TCAAGTGATGAGGAAATTTCATGCTACAGTTATTGGTGGGCCCTCTGGAATGAAGGAACAGGCATTAGTT
AAGAGATTTTTTAGAATTAACAGTCATGTAACTTATAATCATCAGGAGGCAGCCAAGTATGAGAACCATA
CTGAAAACGCCTTGTTATTGTATATGGCATGTACGCATGCCTCTAATCCAGTGTATGCAACTATGAAAAT
ACGCATCTATTTCTATGATTCAATATCAAATTAATAAAATTTATATTTTATATCATGAGTTTCTGTTACA
TTTATTGTGTTTTCAAGTACATCATACAATACATGATCAACTGCTCTGATTACATTGTTAATTGAAATTA
CACCAAGACTATCTAAATACTTAAGAACTTGATATCTAAATACTCTTAAGAAACGACCAGTCTGAGGCTG
TAATGTCGTCCAAATTCGGAAGTTTAGAAAACATTTGTGAATCCCCAATACCTTCCTGATGTTGTGGTTG
AATCTTATCTGAATGGAAATGATGTCGTGGTTCATTAGAAATGGCCTCTGGCTGTGTTCTGTTATCTTGA
AATAGAGGGGATTGTTTATCTCCCAGATAAAAACGCCATTCTCTGCTTGAGGAGCAGTGATGAGTTCCCC
TGTGCGTGAATCCATGATTGTTGCAGTTGATGTGGAGGTAGTATGAGCAGCCACAGTCTAGGTCTACACG
CTTACGCCTTATTGGTTTCTTCTTGGCTATCTTGTGTTGGACCTTGATTGATACTCGCGAACAGTGGCTC
GTAGAGGGTGACGAAGGTTGCATTCTTGAGAGCCCAATTTTTCAAGGATATGTTTTTTTCTTCGTCTAGA
TATTCCCTATATGAGGAGGTAGGTCCTGGATTGCAGAGGAAGATAGTGGGAATTCCCCCTTTAATTTGAA
TGGGCTTCCCGTACTTTGTGTTGCTTTGCCAGTCCCTCTGGGCCCCCATTAATTCCTTGAAGTGCTTTAA
ATAATGCGGGTCTACGTCATCAATGACGTTGTACCACGCATCATTACTGTACACCTTTGGGCTTAGGTCT
AGATGTCCACATAAATAATTATGTGGGCCTAGAGACCTGGCCCACATTGTTTTGCCAGTTCTGCTATCAC
CCTCAATGACAATACTTATGGGTCTCCATGGCCGCGCAGCGGAAGATACGACGTTCTCGGCGACCCACTC
TTCAAGTTCATCTGGAACTTGATTAAAAGAAGAAGAAAGAAATAGAGAAACATAAACTTCTAAAGGAGGA
CTAAAAATCCTATCTAAATTTGAACTTAAATTATGAAATTGTAAAATATAGTCCTTTGGGGCCTTCTCTT
TTAATATATTGAGGGCCTCGGATTTACTGCCTGAATTGAGTGCCTCGGCATATGCGTCGTTGGCAGATTG
TTGACCTCCTCTAGTTGATCTGCCATCGATTTGGAAAACTCCAAAATCAATGAAGTCTCCGTCTTTCTCC
ACGTAGGTCTTGACATCTGTTGAGCTCTTAGCTGCCTGAATGTTCGGATGGAAATGTGCTGACCTGTTTG
GGGATACCAGGTCGAAGAACCGTTGGTTCTTACATTGGTATTTGCCTTCGAATTGGATAAGCACATGGAG
ATGTGGTTCCCCATTCTCGTGGAGTTCTCTGCAAACTTTGATGTATTTTTTATTTGTTGGGGTTTCTAGG
TTTTTTAATTGGGAAAGTGCTTCCTCTTTAGAGAGAGAACAATTGGGATATGTTAGGAAATAATTTTTGG
CATATATTTTAAATAAACGAGGCATGTTGAAATGAATTGGTGTCCCTCAAAGCTCTATGGCAATCGGTGT
ATCGGTGTCTTACTTATACCTGGACACCTAATGGCTATTTGGTAATTTTGTAAAAGTACATTGCAATTCA
AAATTCAAAATTAAAAAATCAAATCATTAAAGCGGCCATCCGTATAATATT

>KC312673.1
ACCGGATGGCCGCGCCTTTTCTTTTTATGTGGTCCCCATGAGGGTTCCACAGACGTCACTGTCAACCAAT
CAAATTGCATCCTCAAACGTTAGATAAGTGTTTATTTGTCTTTATATACTTGGTCCCCAAGTAGTTTGTC
TTGCAATATGTGGGATCCACTTCTAAATGAATTTCATCAGTCTGTTCACGGATTTCGTTGTATGTTAGCT
ATTAAATATTTGCGGGCCGTTGAGGAAACTTACGAGCCCAATACATTGGGCCACGATTTAATTCGGGATC
TTATATCTGTTGTAAGGGCCCGTGACTATGTCGAAGCGACCAGGCGATATAATCATTTCCACGCCCGTCT
CGAAGGTTCGCCGAAGGCTGAACTCCGACAGCCCATACAGCAGCCGTGCTGCTGTCCCCATTGTCCAAGG
CACAAACAAGCAACGATCATGGACGTACAGGCCCATGTACCGGAAGCCCAGAATATACAGAATGTATCGA
AGCCCTGATGTTCCTCGTGGATGTGAAGGCCCATGTAAAGTGCAGTCTTATGAGCAACGGGATGATATTA
AGCATACTGGTATTGTACGTTGTGTTAGTGATGTTACTCGTGGATCTGAAATTACCCACAGAGTGGGTAA
GAGGTTCTGTGTTAAATCGATATATTTTTTACGTAAAGTCTGGATGGATGAAAATATTAAGAAGCAGAAT
CACACTAATCAGGTCATGTTCTTCTTGGTTCGTGATAGAAGGTCCTATGGAAACAGCCCAATGGATTTTG
GACAGGTTTTTAATATGTTCGATAATGAGCCCAGTACTGCAACCGTGAAGAATGATTTGCGRGATAGGTT
TCAAGTGATGAGGAAATTTCATGCTACAGTTATTAGTGGGCCCTCTGGAATGAAGGAACAGGCATTAGTT
AAGAGATTTTTTAGAATTAACAGTCACGTAACTTATAACCATCAGGAGGCAGCCAAGTATGAGAACCATA
CTGAAAACGCCTTGTTATTGTATATGGCATGTACGCATGCCTCTAGTCCAGTGTATGCAACTATGAAAAT
ACGCATCTATTTCTATGATTCAATATCAAATTAATAAAATTTATATTTTATATCATGAGTTTCTGTTACA
TTTATTGTGTTTTCAAGTACATCATACAATACATGATCAACTGCTCTGATTACATTATTAATGGAAATTA
CACCAAGACTATCTAAATACTTAAGAACTTGATATCTAAATACTCTTAAGAAACGACCAGTCTGAGGCTG
TAATGTCGTCCAAATTCGGAAGTTGAGAAAACATTTGTGAATCCCCAACACCTTCCTGATGTTGTGGTTG
AATCTTATCTGAATGGAAATGATGTCGTGGGTCATTAGAAATGGCCTCTGGCTGTGTTCTGTTATCTTGA
AATAGAGGGGATTGTTTATCTCCCGGATAAAAACGCCATTCTCTGCTTGAGGAGCAGTGATGAGTTCCCC
TGTGTGTGAATCCATGATTGTTGCAGTTGATGTGGAGGTAGTATGAGTAGCCACAGTCTAGGTCTACACG
CTTACGCCTTATGGGTTTCTTCTTGGCTATCTTGTATTGGACCTTGATTGATACTTGTGAACAGTGGCTC
GTAGAGGGTGACGAAGGTTGCATTCTTGAGAGCCCAATTTTTCAAGGATATGTTTTTTTCTTCGTCTAGA
TATTCCCTATATGAGGAGGTAGGTCCAGGATTGCAGAGGAAGATAGTGGGAATTCCCCCTTTAATTTGAA
TGCGCTTCCCGTACTTTGTGTTGCTTTGCCAGTCCCTCTGGGCCCCCATGAATTCCTTGAAGTGCTTTAA
ATAATGCGGGTCTACGTCATCAATGACGTTGTACCACGCATCATTACTGTACACCTTTAGGCTTAGGTCT
AGACGTCCACATAAATAATTATGTGGGCCTAGAGACCTGGCCCACATAGTTTTGCCTGTTCTGCTATCAC
CCTCAATGACAATACTTATGGGTCTCCATGGCCGCGCACCGGAAGATACGACGTTCTCGGCGACCCACTC
TTCAAGTTCATCTGGAACTTGATTAAAAGAATAAGAAAGAAATGGAGAAACATAAACTTCTAAAGGAGGA
CTAAAAATCCTATCTAAATTTGAACTTAAATTATGAAATTGTAAAATATAGTCCTTTGGGGCCTTCTCTT
TTAATATATTGAGGGCCTCGGATTTACTGCCTGAATTGAGTGCCTCGGCATATGCGGCGTTGGCAGATTG
CTGACCTCCTCTAGCTGATCTGACATCGATTTGGAAAACTCCAAAATCAATGAAGTCTCCGTCTTTTTCC
ACGGAGGTCTTGACATCTGTTGAGCTCTTAGCTGCCTGAATGTTAGGATGGAAATGTGCTGACCTGTTTG
GGGATACCAGGTCAAAGAACCGTTGGCCCTTACATTGGTATTTGCCTTCGAATTGGATAAGCACATGGAG
ATGTGGTTCCCCATTCTCGTGGAGTTCTCTGCAAACTTTGATGTATTTTTTATTTATTGGGGTTTCTAGG
TTTTTTAATTGGGAAAGGGCTTCCTCTTTAGAGAGCGAACAATTGGGATATGTTAGGAAATAATTTTTGG
CATATATTTTAAATAAACGAGGCATGTTGAAATGAATTGGTGTCCCTCAAAGCTCTATGGCAATCGGTGT
ATCGGTGTCTTACTTATACCTGGACACCTAATGGCTATTTGGTAATTTTGTAAAAGTACAATTCAATTCA
AAATTCAAAATTCAAAAATCAAATCATTAAAGCGGCCATCCGTATAATATT

>KC312672.1
ACCGGATGGCCGCGCCTTCTCTTTTTATGTGGTCCCCACGAGGGTTCCACATACGTCACTGTCAACCAAT
CAAATTGCATCCTCAAACGTTAGATAAGTGTTCATTTGTCTTTATATACTTGGTCCCCAAGTAGTCTGTC
TTGCAATATGTGGGATCCACTTCTAAATGAATTTCCTGAATCTATTCACGGATTTCGTTGTATGTTAGCT
ATTAAATATTTGCAGTCCGTTGAGGAAACTTACCAGCCCAATACATTGGGCCACGATTTAATTAGGGATC
TTATATCTGTTGTAAGGGCCCGTGACTATGTCGAAGCGACCAGGCGATATAATCATTTCCACGCCCGCCT
CGAAGGTTCGCGGAAGGCTGAACTTCGACAGCCCATACAGCAGCCGTGCTGCTGTCCCCATTGTCCAAGG
CACAAACAAGCGACGAACATGGACGTACAGGCCCATGTACCGGAAGGCCAGAATATACAGAATGTATCGA
AGCCCTGATGTTCCTCGTGGATGTGAAGGCCCATGTAAAGTCCAGTCTCATGCGCATCTGGATGATATTA
AGCATACTGGTATTGTTGGTTGTGTTAGTGATGTTACTCGTGGATCTGGAATTACTCACAGAATGGGTAA
GAGGTTCTGTGTTAAATCGATATATTTTTTAGGTAAAGTCTGGATGGACGAAAATATCAAGAAGCAGAAT
CACACTAATCAGGTCATGTTCTTCTTGGTTCGTTATAGAAGGCCCTATGGAAACAGCCCAATGGATTTTG
GACAGGTTTTTAATATGTTCGATAATGAGCCCAGTACCGCAACCGTGAAGAATGATTTGCGGGATAGGTT
TCAAGTGATGAGGAAATTTCATGCTCCAGTTATTGGTGGGCCCTCTGGAATGAAGGAACAGGCATTAGTT
AAGAGATATTTTAGAATTAACAGTCATGTAACTTATAATCATCAGGAGGCAGCCAAGTATGACAACCATA
CTGAAAACGCCTTGTTATTGTATATGGCATGTACGTATGCCTCTAATCCAGTGTATGCAACTATGAAAAT
ACGCATCTATTTCTATGATTCAATATCAAATTAATAAAATTTATATTTTATATCATGAGTTGCTGTTACA
TTTATTGTGTTTTCAAGTACATCTCTGTTCATATGATCAACTGCTCTGATTACATTGTTAATTGAAATTA
CACCAAGACTATATAAATACTTAAGAACTTGATATCTAAATACTCTTAAGAAACGACCAGTCTGAGGCTG
TAATGTCGTCCAAATTCGGAAGTTCAGAAAACATTTGTGAATCCCCAATGCCTTCCTGATGTTGTGGTTG
AATCTTATCTGAATGGAAATGATGTCGTTGTTCATTAGAAACGGCCGCTGGCTGTGTTCTGTTATCTTGA
AATATACGAGATCTTTTATCTCCCATATAAAAACGCCATTCTCTGCTTGAGGAGCAGTGATGAGTTCCCC
TGTGCGTGAATCCATGATTGTTGCAGTTGATGTGGAGGTAGTATGAGCAGCCACTGTCTAGGTCTACACG
CTTACGCCTTATTGGTTTCTTCTTGGCAATCTGGCGTTGGACCTTGATTGATACTTGCGAACAGTGGCTC
GTAGAGGGTGACGAAGATTGCATTCTTGAGAGCCCAATTTTTCAAGGATATGTTTTTTTCTTCGTCTAGA
TATTCCCTATATGAGGAGGTAGGTCCTGGATCGCAGAGGAAGATAGTGGGAATTCCCCCTTTAATTTGAA
TGGGCTTCCCGTACTCTGTGTTGCTTTGCCAGTCCCTCTGGGCCCCCATGAATTCCTTGAAGTGCTTTAA
ATAGTGCGGGTCTACGTCATCAATGACTTTGTACCACACATCATTACTGTACACCTTTGGGCTTAGGTCT
AGATGTCCACATAAATAATTATGTTGGCCTAGAGACCTGGCCCACATTGTTTTGCCTGTTCTGCTATCAC
CCTCAATGACAATACTTATGGGTCTCCATGGCCTCGCAGCGGAAGATACGACGTTCTCGGCGACCCACTC
GTCAAGTTCATCTGGAACTTGATTAAAAGAAGAAGAAAGAAATGGAGAAATATAAACTTCTAAAGGAGGA
CTAAAAATCCTGTCTAAATTTGAACTTAAATTATGAAATTGTAAAATATAGTCCTTTGGGGCCTTCTCTT
TTAATATATTGAGGGCCTCGGATTTACTGCCTGAATTGAGTGCCTCGGCATATACGTCGTTGGCAGATTG
CTGACCTCCTCTAGCCGATCTGCTATCGATTTGGAAAACTCCAAAATCAATGAAGTCTCCGTCTTTCTCC
ACGTAGGTCTTGACATCTGTTGAGCTCTTAGCTGGCTGAATGTTCGGATGGAAATGTGCTGACCTGTTTG
GGGATACCAGGTCGAAGAACCGATGGTTCTTACATTGGTATTTGCCTTCGAATTGGATAAGCACATGGAG
ATGTGGTTCCCCATTCTCGTGGAGTTCTCTGCAAACTTTGATGTATTTTTTATTTGTTGGGGTTTCTAGG
TTTTTTAATTGGGAAAGTGCATCCTCTTTAGAGAGAGAACAATTGGGATATGTTAAGAAATAATTTTTGG
CATATATTTTAAATAAACGAGGCATGTTGAAATGAATTGGTGTCCCTCAAAGCTCTATGGCAATCGGTGT
ATCGGTGTCTTACTTATACCTGGACACCTAATGGCTATTTGGTAATTTTGTAAAAGTACATTGCAATTCA
ACATTCAAAATTCAAAAATCAAATCAATAAAGCGGCCATCCGTATAATATT

>KC312671.1
ACCGGATGGCCGCGCCTTTTCTTTTTATGTGGTCCCCACAAGGGTTCCACAGACGTCACTGTCAACCAAT
CAAATTGCATCCTCAAACGTTAGATAAGTGTTCATTTGTCTTTATATACTTGGTCCCCAAGTAGTCTGTC
TTGCAATATGTGGGATCCACTTCTAAATGAATCTCCTGAATCTGTTCACGGATTTCGTTGTATGTTAGCT
ATTAAAGATTTGCAGTCCGTTGAGGAAACTTACGAGCCCAATACATTGGGCCACGATATAATTAGGGATC
TTATATCTGTTGTAAGGGCCCGTGACTATGTCGAAGCGACCAGGCGATATAATCATTTCCACGCCCGCCT
CGAAGGTTCGCCGAACGCTGAACTTCGACAGCCCATACAGCAGCCGTGCTGCTGTCCGCATTGTCCAAGG
CACAAACAAGCGACGATCATGGACGTGCAGGCCCATGTACCGGAAGCCCAGAATATACAGAATGTATCGA
AGCCCTGATGTTCCTCGTGGATGTGAAGGCCCATGTAAAGTCCAGTTTTATGAGCAACGGGATGATATTA
AGCATACTGGTATTGTTCGTTGTGTTAGTGATGATACTCGTGGATCTGGAATTACTCACAGAGTGGGTAA
GAGGTTCTGTGTTAAATGGATATATTTTTTAGGTAAAGTCTGGATGGATGAAAATATCAAGAAGCAGAAT
CACACTAATCAGGTCATGTTCTTCTTGGTTCGTCATAGAAGGCCCTATGGAAACAGCCCAATGGATTTTG
GACAGGTTTTTAATATGATCGATAATGAGCCCAGTACCGCAACTGTGAAGAATGATTTGCGGGATAGGTT
TCAAGTGATGAGGAAATTTCATGCTACAGTTATTGGTGGGCCCTCTGGAATGAAGGTACAGGCATTAGTT
AAGAGATTTTTTAGAATTAACAGTCATGTAACTTATCATCATCAGGAGGCAGCCAAGTACGAGAACCATA
CTGAAAACGCCTTGTTATTGTATATGGCATGTCCGCATGCCTCTAATCCAGTGTATGCAACTATGAAAAT
ACGCATCTATTTCTATGATTCAATATCAAATTAATAAAATTTATATTTTATATCATGAGTTGCTTTTACA
TTTATTGTGTTTTCAAGTACATCATACAATACATAATCAACTGCTCTGATTACATTGTTAATTGAAATTA
CACCGAGACTATCTAAATACTTAAGAACTTGATATCTAAATACTCTTAAGAAACGACCAGTCTGAGGCTG
TAATGTCGTCCAAATTCGGAAGTTGAGAAAACATTTGTGAATCCCGAATGCCTTCCTGATGTTGTGGTTG
AATCTTATCTGAATGGAAATGATGTCGTTGTTCATTAGGAATGGCCTCTGGCTGTGTTCTGTTATCTTGA
AATAGAGGGGATTGTTTATCTCCCAGATAAAAATGCCATTCTCTGCTTGAGGAGCAGTGATGAGTTCCCC
TGTGCGTGAATCCATGATTGTTGCAGTTGATGTGTAGGTAGCAGGAGCTGCCACAGTCTAGGTCTACACG
CTTACGCCTTATTGGTTTCTTCTTGGCTATATTGTGTTGGACCTTGATTGATACTTGCGAACAGTGGCTC
GTAGAGGGTGACGAAGATTGCATTCTTGAGAGCCCAATTTTTCAAGGATATGTTTTTTTCTTCGTCTAGA
TATTCCCTATATGAGGAGGTAGGTCCTGGATTGCAGACGAAGATAGTGGGAATTCCCCCTTTAATTTGAA
TGGGCTTCGCGTACTTTGTGTTGCTTTGCCAGTCCCTCTGGGCCCCCATGAATTCCTTGAAGTGCTTTAA
ATAATGCGGGTCTACGTCATCAATGACGTTGTACCACACATCCTTACTGTACACCTTTGGGCTTAGGTCT
AGATGTCCACATAAATAATTATGTGGGCCTATAGACCTGGCCCACATTGTTTTGCCTGTTCTGCTATCAC
CCTCAATGACAATACTTATGGGTCTCCATGGCCGCGCAGCGGAAGATACGACGTTCTCGGCGGCCCACTC
GCCAAGTTCATCTGGAACTTGATTAAAAGAAGAAGAAAGAAATGGAGAAACATCAACTTCTAAAGGAGGA
CTAAAAATCCTATCTAAATTTGAAGTTAAATTATGAAATTGTAAAATATAGTCCTTTGGGGCCTTCTCTT
TTAATATATTGAGGGCCTCGGATTTACTGCCTGAATTGAGTGCCTCGGCATATGCGACGTTGGCAGATTG
CTGACCTCCTCTAGCTGATCTGCTATCCATTTGGAAAACTCCAAAATCAATGAAGTCTCCGTCTTTCTCC
ACGTAGGTCTTGACATCGGTTGAGCTCTTAGCTGCCTGAATGTTCGGATGGAAATGTGCTGACCTGTTTG
GGGATACCAGGTCGAAGAACCGTTGGCTCTTACATTGGTATTTGCCTTCGAATTGGATAAGCACATGGAG
ATGTGGTTCCCCATTCTCGTGGAGTTCTCTGCAAACTTTGATGCATTTTTTATTTGTTGGGGTTTCTAGG
TTTTTTAATTGGGAAAGTGCTTCCTCTTTAGAGTGAGAACAATTGGGATATGTTAGGAAATAATTTTTGG
CATATATTTTAAATAAACGAGGCATGTTGAAATGAATTGGTGTCCCTCAAAGCTCTATGGCAATCGGTGT
ATCGGTGTCTTACTTATACCTGGACACCTAATGGCTATTTGGTAATTTTGTAAAAGTACATTGCAATTCA
AAATTCAAAATTCAAAAATCAAATCAATAAAGCGGCCATCCGTATAATATT

>KC312670.1
ACCGGATGGCCGCGCCTTTTCTTTTTACTTGGTCCCCACGAGGGTTCCACAGACTTTACTGTCAACCAAT
CAAATTGCATCCTCAAACGTTAGATAAGTGTTCATTTGTCTTTATATACTTGGTCCCCAAGTAGTTTGTC
TTGCACTATGTGGGATCCACTTCTAAATGAATTTCCTGAATCTGTTGACGGATTTCGTTGTATGTTAGCT
ATTAAATATTTGCAGTCCGTTGAGGAAACTTACGATCCCAATACATTGGGCCACGATTTAATTAGGGATC
TTATATCTGTTGTAAGGGCCCGTGACTATGTCGAAGCGACCAGGCGATATAATCATTTCCACGCCCGTCT
CGAAGGCTCGCCGAAGGCTGAACTTCGACAGCCCATACAGCAGCCGTGCTGCTGTGCCCATTGTCCAAGG
CACAAACAAGCGTCGATCATGGACGTACAGGCCCATGTACCGGAAGCCCAGAATATACAGAATGTATCGA
AGCCCTGATGTTCCTCGTGGATGTGAAGGCCCATGTAAAGTCCAGTCTTATGAGCGACGGGATGATATTA
AGCATACTGGTATTGTTCGTTGTGTTAGTGATGTTACTCTTGGATCTGGAATTACTCACAGAGTGGGTAA
GAGGTTCTGTGTTAAATCGATATATTTTTTAGGTAAAGTCTGGATGAATGAAAATATTAAGAAGCAGAAT
CACACTAATCAGGTCATGTTCTTCTTGGTTCGTGATCGAAGGCCTTATGGAAACAGCCCAATGGATTTTG
GACAGGTTTTTAATATGCTCGATAATGAGCCCAGTACCGCAACCGTGAAGAATGATTTGCGGGATAGGTT
TCAAGTGATGAGGAAATTTCATGCTACAGTTATTCGTGGGCCCTCTGGAATGAAGGAACAGGCATTAGTT
AAGAGGTTTTTTAGAATTAACAGTCATGTAACTTATAATCATCAGGAGGCAGCCAAGAATGAGAACCATA
CTGAAAACGCCTTGTTATTGTATATGGCATGTACGGATGCCTCTAATCCAGTGTATGCAACTATGAAAAT
ACGCATCTATTTCTATGATTCAATATCAAATTAATAAAATTTATATTTTATATCATGAGTTTCTGTTACA
TTTATTGTGTTTTCAAGTACATCATACAATACATGATCAACTGCTTTGATTACATTGTTAATTGAAATTA
CACCCAGACTATCTAAATACTTAAGAACTTGATATCTAAATACTCTTAAGAAACGACCAGTCTGAGGCTG
TAATGTCGTCCAAATTCGGAAGTTGATAAAACATTTGTGTATCCCCAATACCTTCCTGATGTTGTGGTTG
AATCTTATCTGAATAGAAATGATGTCGTGGTTCATTAGAAATGGCCTCTGGCTGTGTTCTGTTATCTTGA
AATAGAGGGGATTGTTTATCTCCGAGATAAAAACGCCATTCTCTGCTTGAGGAGCTGTGATGAGTTCCCC
TGTGCGTGAATCCATGATTGTTGCAGTTGATGTGGAGGTAGTATGAGCACCCACAGTCTAGGTCTACACA
CTTACGCCTTATTGGTTTCTTCTTGGATATCTTGTGTTGGACCTTGATTGATACTTGCGAACAGTGGCTC
GTAGAGGGTGACGAAGGTTGCATTCTTGAGAGCCCAATTTTTCAAGGATATGTTTTTTTCTTCGTCTAGA
TATTCCCTATATGAGGAGGTAGGTCCTGGATTGCAGAGGAAGATAGTGGGAATTCCCCCTTTAATTTGAA
TGGGCTTTCCGTACTTTGTGTTGCTTTGCCAGTCCCTCTGGGCCCCCATTAATTCCTTGAAGTGCTTTAA
ATAATGCGGGTCTACGTCATCAATGACGTTGTACCACGCATCATTACTGTAAACCTTTGGGCTTAGGTCT
AGATGTCCACATAAATAATTATGTGGGCCTAGAGACCTGGCCGACATTGTTTTGCCTGTTCTGCTATCAC
CCTCAATGACAATACTTATGGGTCTCCATGGCCTCGCAGCGGAAGATACGACGTTCTCGGCGACCCACTC
TTCAAGTTCATCTGGAACTTGATTAAAAGAAAAAGAAAGAAATGGAGAAACATAAACTTCTAAAGGAGGA
CTAAAAATCCTATCTAAATTTGAACTTAAATTCTGAAATTGTAAAATATAGTCCTTTGGGGCCTTCTCTT
TTAATATATTGAGGGCCTCGGATTTACTGCCTGAATTGAGTGCCTCGGCATATGCGGCGTTGGCAGATTG
TTGACCTCCTCTAGTTGATCTGCGATCGATTTGGAAAACTCCAAAATCAATGAAGTCTCCGTCTTTCTCC
ACGTAGGTCTTGACATCTGTTGAGCTCTTAGCTGCCTGAATGTTCGGATGGAAATGTGCTGACCAGTTTG
GGGATACCAGGTCGAAGAACCGTTCGTTCTTACATTGGTATTTGCCTTCGAATTGGATAAGCACATGGAG
ATGTGGTTCCCCATTCTCGTGGAGTTCTCTGCAAACTTTGATGTATTTTCTATTTGGTGGGGTTTCTAGG
TTTTTTAATTGGGAAAGTGCTTCCTCTTCAGAGAGAGAACAATTGGGATATGTTAGGAAATAATTTTTGG
CATATATTTTAAATAAACGAGGCATGTTGAAATGAATTGGTGTCCCTCAAAGCTCTATGGCAATCGGTGT
ATCGGTGTCTTACTTATACCTGGACACCTAATGGCTATTTGGTAATTTTGTAAAAGTACATTGCAATTCA
AAATTCAAAATTCAAAAATCAAATCATTAAAGCTGCCATCCGTATAATATT

>KC312669.1
ACCGGATGGCCGCGCCTTCTCTTTTTATGTGGTCCCCACGAGGGTTCCACATACGTCACTGTCAACCAAT
CAAATTGCATCCTCAAACGTTAGATAAGTGTTCATTTGTCTTTATATACTTGGTCCCCAAGTAGTCTGTC
TTGCAATATGTGGGATCCACTTCTAAATGAATTTCCTGAATCTGGTCACGGATTTCGTTGTATGTTAGCT
ATTAAATATGTGCAGCCCGTTGAGGAAACTTACGAGCCCAATACATTGGGCCACGATTTAATAAGGGATC
TTATATCTGTTGTAAGGGCCCGTGACTATGTCGAAGCGACCAGGCGATATAATCATTTCCACGCCCGCGT
CGAAGGTTCGCCCAAGGCTGAACTTCGACAGCCCATTCAGCAGCCGTGCTGCAGTCCCCATTGTCCAAGG
CACAAACAAGCGACGATCATGTACGTACAGGCCCATGTACCGGAAGCCCAGAATATACAGAATGTATCGA
AGCCCTGATGTTCCTCGTGGATGTGAAGGCCCATGTAAAGTCCAGTCTTATGAGCAACGGGCTGATATTA
AGCATACTGGTATTGTTCGTTGTGTTAGTGATGTTACTCGTGGATCTGGAATTACTGACAGAGTGGGTAA
GAGGTTCTGTGTTAAATCGATATATTTTTTAGGTAAAGTCTGGATGGATGAAAATGTCAAGAAGCAGAAT
CACACTAATCAGGTCATGTTCTTCTTGGTTCGTGATAGAAGGCACTATCGAAACAGCCCAATCGATTTTG
GACAGGTTTTTAATATGTTCGATAATGAGCCCAGTACCGCAACTGTGAAGAATTATTTGCGGGATAGGTT
TCAAGTGATGAGGAAATTTCATGCTACAGTTATTCGTGGGCCCTCTGGAATGAAGGAACAGGCATTAGTT
AAGAGATTTTTTAGAATTAACAGTCATGTAACTTATAATCATCAGGAGGCAGCCAAGTATGAGAACCATA
CTGAAAACGCCTTGTTATTGTATATGGCATGTACGCATGCCTATAATCCAGTGTATGCAACTATGAAAAT
ACGCATTTATTTCTATGATTCAATATCAAATTAATAAAATTTATATTTTATATCATGAGTTGCTGTTACA
TTTATTGTGTTTGCAAGTTCATCATACAATACATGATCAACTGCTCTGATTACATTGTTAATTGAAATGA
CACCAAGACTATATAAATACTTAAGAACTTGATATCTAAATACTCTTAAGAAACGACCAGTCTGAGGCTG
TAATGTCGTCCAAATTCGGAAGTGGAGTAAACATTTGTGAATCCCCAATGCCTTCCTGATGTTCTGGTTG
AATCTTATCTGAATGGAAATGATGTCGTTGTTCATTAGAAATGGCCTCTGGCTGTGCTCTGTTATCTTGA
AATAGAGGCGATTGTTTATCTCCCAGATAAAAACGCCATTCTCTGCCTGAGGAGCAGTGATGAGTTCCCC
TGTGCGTGAATCCATGATTGTTGCAGTTGATGTGGAGGTAGTATGAGCAGCCACAGTCTAGGTCTACACG
CTTACGCCTTATTGGTTTCTTCTTGGCTATCTTGTGTTGGACGTTGATTGACACTTGCGAACAGTGGCTC
GTAGAGGGTGACGAAGATTGCATTCTTGAGAGCCCAATTTTTCAAGGATATGTTTTTTTCTTCATCTAGA
TATTCCCTATATGAGGAGGTAGGTCCTGGATTGCAGAGGAAGATAGTGGGAACTCCCCCTTTAATTTGAA
TGGGCTTCCCGTACTTTGTGTTGCTTTGCCAGTCGCTCTGGGCCCCCATGAATTCCTTGAAGTGCTTTAA
ATAATGCGGGTCTACGTCATCAATGACGTTGTACCACACATCATTACTGTGCACCTTTGGGCTTAGGTCT
AGATGTCCACATAAATAATTATGTGGGCCTAGCGACCTGGCCCACATTGTTTTGCCTGTTCTGCTATCAC
CCTCAATGACAATACCTATGGGTCTCCATGACCGCGCAGCGGAAGATACGACGTTCTCGGCGACCCACTC
GTCAAGTTCATCTGGAACTTGATTAAAAGAAGAAGAAAGAAATGGAGAAATATAAACTTCTAAAGGAGGA
CTAAAAAGCCTATCTAAATTTGAACTTAAATTATGAAATTGTAAAATATAGTCCTTTCGGGCCTTCTCTT
TTAATATATTGAGGGCCTCGGATTTACTGCCTGAATTGAGTGCCTCGGCATATGCGTCGTTGGCAGATTG
CTGACCTGCTCTAGCTGATCTGCTATCGATTTGGAAAACTCCAAAATCAATGAAGTCTCGGCCAAGCTCC
ACGTAGGTCTTGACATCTGCTGTGCACATTGGTGCCTGAATGTTCGGATGGAAATGTGCTGACCTGTTTG
GAGATACCAGGTCGAAGAACCGTTGGTTCTTACATTGGTATTTGCCTTGGAATTGGATAAGCACATGGAG
ATGTGGTTCCCCATTCTCGTGGAGTTCTCTGCAAACTTTGATGTATTTTTTATTTGTTGGGGTTTCGAGG
TTTTTTAATTGGGAAAGTGCTTCCTCTTTAGAGACAGAACAATTGGGATATGTTAGGAAATAATTTTTGG
CATATATTTTAAATAAACGAGGCATGTTGAAATGAATTGGTGTCCCTCAAAGCTCTATGGCAATCGGTGT
ATCGGTGTCTTACTTATACCTGGACACCGAATGGCTATTTGGTAATTTTGTAAAAGTACATTGCAATTCA
ACATTCAAAATTCAAAAATCAAATCAATAAAGCGGCCATCCGTATAATATT

>KC312668.1
ACCGGATGGCCGCGCCTTTTCTTTTTATGTGGTCCCCACAAGGGTTCCACAGACGTCACTGTCAACCAAT
CAAATTGCATCCTCAAACGTTAGATAAGTGTTCATTTGTCTTTATATACTTGGTCCCCAAGTAGTCTGTC
TTGCAATATGTGGGATCCACTTCTAAATGAATTTCCGGAATCTGTTCACGGATTTCGTTGTATGATAGCT
ATTAAATATTTGCAGTCCGTTGACGAAACTTACGAGCCCAATACATTGGGCCACGATTTAATTAGGGATC
TTATATCTGTTGTAAGGGCCCGTGACTATGCCGAAGCGACCAGGCGATATAATCATTTCCACGCCCGCCT
CGAAGGTTCGCCTAAGGCTGAACTTCGACAGCCCATACAGCAGCCGTGCTGCTGTCCCCATTGTACAAGG
CACAAACAAGCGACGATCATCGACGTACAGGCCCATGTACCGGAAGCCCAGAATATACAGAATGTATCGA
AGCCCTGATGTTCCTCGTGGATGTGAAGGCCCATGTAAAGTCCAGTCTTATGAGCATCGGGATGATATTA
AGCATACTGGTATTGTTGGTTGTGTTAGTGATGTTACTCGTGGATCTGGAATTACTCACAGAGTGGGTAA
GAGATTCTGTGTTAAATCGATATATTTTTTAGGTAAAGTCTGGATGGATGAAAATATCAAGAAGCAGAAT
CACACTAATCAGGTCATGTTCTTCTTGGTTCGTGATAGAAGGCCCTATGGAAACAGCCCAATGGATTTTG
GACAGGTTTTTAATGTGTTCGATAATGAGCCCAGTACCGCAACTGTGAAGAATGATTTGCGGGATAGGTT
TCAAGTGATGAGGAAATTTCATGCTACAGTTATTGTTGGGCCCTCTGGAATGAAGGAACAGGCATTAGTT
AAGAGATTTTTTAGAATTAACAGTCATGCAACTTATAATCATCAGGAGGCAGCCAAGTACGAGAACCATA
CTGAAAACGCCTTGTTATTGTATATTGCATGTACGCATGCCTCTAATCCAGTGTATGCAACTATGACAAT
ACGCATCTATTTCTATGATTCAATATCAAATTAATAAAATTTATATTTTATATCATGAGTTGCTGTTACA
TTTATTGTGTTTTCAAGTACATCATACAATACTTGATCAACTGCTCTGATTACATTGTTATTTGAAATTA
CACCAAGACTATCTAAATACTTAAGAACTTGATATCTAAATACTCTTAAGAAACGACCAGTCTGAGGCTG
TAATGTCGTCCAAATTCGGAAGTTGAGAAAACATTTGTGAATCCCCAATGCCTTGCTGATGTTGTGGTTG
AATCTTATCTGAATGGAAATGATGTCGTTGTTTATTGGAAATGGCCTCTGGCTGTGTTCTGTTATCTTGA
AATAGAGGGGATTGTCTATCTCCCAGATAAAAACGCCATTCTCTGCTTGAGGAGCAGTGATGAGTTCCCC
TGTGCGTGAATCCATGATTGTTGCAGTTGATGTGGAGGTAGTATGAGCAGCCACGGTCTAGGTCTACACG
CTTACGCCTTATTGGTTTCTTCATGGCTATCTTGTGTTGGACCTTGATTGATACTTGCGAACAGTGGCTC
GTAGAGGGTGACGAAGATTGCATTCTTGAGAGCCCAATTTTTCAAGGATATGTTTTTTTCTTCGTCCAGA
TATTCCCTATATGAGGAGGTAGGTGCTGGATTGCAGAGGAAGATAGTGGGAATTCCCCCTTTAATTTGAA
TGGGCTTCCCGATCTGCGCGATGCTTTGCCAGTCCCTCTGGGCCCCCATGAATTCCTTGAAGTGCTTTAA
ATAATGCGGGTCTACGTCATCAATGGCGTTGTACCACACATCATTACTGTACACCTTTGGGCTTAGGTCT
AGATGTCCACATAAATAATTATGTGGGCCTAGAGTCCTGGCCCACATTGTTTTGCCTGTTCTGCTATCAC
CCTCAATGACAATACTTATGGGTGTCCATGGCCGCGCAGCGGAAGATACGACGTTCTCGGCGACCCACTC
GTCAAGTTCATCTGGAACTTGATTAAAAGAAGAAGAAAGAAATGGAGAAACATAAACGTCTAAAGGAGGA
CTAAAAATCCTATCTAAATTTGAACTTAAATTATGAAATTGTAAAATATAGTCCTTTGGGGCCTTCTCTT
TTAATATATTGAGGGCCTCGGATTTACTGCCTGAATTGAGTGCCTCGGCATATGCGTCGTTGCCAGATTG
CTGACCTCCTCTAGCTGATCTCCTATCGATTTGGAAAACTCCAAAATCAATGAAGTCTCCGTCTTTCTCC
ACGTAGGTCTTGACATCTGTTGAGCTCTTAGCTGCCTGAATGTTCGGATGGAAATGGGCTGACCTGTTTG
GGGATACCAGGTCGAAGAACCGCTGGTTCTTACATTGGTATTTGCCTTCGAATTGGATAAGCACATGGAG
ATGTGGTTCCCCATTCTCGTGGAGTTCTCTGCAAACTTTGATGTATTTTTTATTTGTTGGGGCTTCTAGG
TTTTTTAATTGGGAAAGTGCTTCCTCTTTAGAGACAGAACAATTGGGATATGTTAGGAAATAATTTTTGG
CATATATTTTAAATAAACGAGGCATGTTGAAATGAATTGGTGTCCCTCAAAGCTCTATGGCAATCGGTGT
ATCGGTGTCTTACTTATACCTGGACACCTAATGGCTATTTGGTAATTTTGTAAAAGTACATTGCAATTCA
AAATTCAAAATTCAAAAATCAAATCAATAAAGCGGCCATCCGTATAATATT

>KC312667.1
ACCGGATGGCCGCGCCTTTTCTTTTTACGTGGTCCCCACGAGGGTTCCACAGACGTTACTGTCAACCAAT
CAAATTGCATCCTCAAACGTTAGATAAGTGTTCATTTGTCTTTATATACTTGGTCCCCAAGTAGTTTGTC
TTGCACTATGTGGGATCCACTTCTAAATGAATTTCCTGAATCCGTTCACGGATTTCGTTGTATGTTAGCT
ATCATACATTTGCAGTCCGTTGAGGAAACTTACGAGCCCAATACATTGGGCCACGATTTAATTATGGATC
TTATATCTGTTGTAAGGGCCCGTGACTATGTCGAAGCGACCAGGCGATATAATCATTTCCACGCCCGTCT
CGAAGGTTCGCCGAAGGCTGAACTTCCACAGCCCATACAGCAGCCGTGCTGCTGTCCCCATTCTCCAAGG
CACAAACAAGCGACGATCATTGACGTACAGGCCCATGTACCGGAAGCCCAGAATATACAGAATGTATCGA
AGCCCTGATGTTCCTCGTGGATGTGAAGGCCCATGTAAAGTCCAGTCTTATGAGCAACAGGATGATATTA
AGCATACTGGTATTGTTCGTTGTCTTAGTGATGTTACTCGTGGATCTGGAATTACTCACAGAGTGGGTAA
GAGGTTCTGTGTTAAATTGATATATTTTTTAGGTAAAGTCTGGATGGATGAAAATATTAAGAAGCAGAAT
CACACTAATCAGGTCATGTTCTTATTGGTTCGTGATAGAAGGCCTTATGGAAACAGCCCAATGGATTTTG
GACAGGTTTTTAATATGTGCGATAATGAGCCCAGTACCGCAACCGTGAAGAATGATTTGCGGGATAGGTT
TCAAGTGATGAGGAAATTTCATGCTACAGTTATTGGTGGGCCCTCTGTAACGTCGCATCAGGCATTAGTT
AAGAGATTTTTTAGAATTAACAGTCATGTAACTTATAATCATCAGGAGGCTGCCAAGTATGAGAACCATA
CTGAAAACGCCTTGTTATTGTATATGGCGTGTACGCATGCCTCTAATCCAGTGTATGCAACTATGCAAAT
ACGCATCTATTTCTATGATTCAATATCAAATTAATAAAATTTATATTTTATATCATGAGTTTCTGTTACA
TTTATTGTGTTTTCAAGTACATCATAGAATACATGATCAACTGCTCTGATTACATTGTTAATTGAAAGTA
CACCAAGACTATCTAAATACTTAAGAACTTGATATCTAAATACTCTTAAGAAACGACCAGTCTGAGGCTG
TAATGTCGTCCAAATTCGGAAGTTGATAAAACATATGTGAATCCCCAATACCTTCCTGATGTTGTGGTTG
AATCTTATCTGAATGGAAATGATGTCGTGGTTCATTAGAAATGGCCTTTGGCTGTGTTCTGTTATCTTGA
AATAGAGGGGATAGTTTATCTCCCAGATAAAAACGCCATTCTCTGCTTGAGGAGCAGTGATGAGTTCCCC
TGTGCGTGAATCCATGATTGTTGCAGTTGATGTGGAAGTAGTATGAGCAGCCACAGCCTAGGTCTACACG
CTTACGCCTTATTGGTTTCTTCTTGGCTATCTGGTGTTGGACCTTGATTGATACTTGCGAACAGTGGCTC
GTAGAGGGTGACGAAGGTTGCATTCTTGAGAGCCCAATTTTTCAAGGATATGTTTTTTTCTTCGTCTAGA
TATTCCCTATATGAGGAGGTAGGTGCTGGATTGCAGAGGAAGATAGTGGGAATTCCCCCTTTCATTTGAA
TGGGCTTCCCGTACTTTGTGTTGCTTTGCGAGTCCCTCTGGGCCCCCATTAATTCCTTGAAGTGCTTTAA
ATAATGCGGGTCTACGTCATCAATGACGTTGTACCACGCATCATTACTGTACATCTTTGGGCTTAGGTCT
AGATGTCCACATAAATAATTATGTGGGCCTAGAGACCTGGCCCACATAGTTTTGCCTGTTCTGCTATCAC
CCTCAATGACAATACTTATGGGTCTCCATGGCCGCGCAGCGGAAGATACGACGTTATCGGCGACCCACTC
TTCAAGTTCATCTGGAACTTGATTAAAAGAAGAAGAAAGAAATGGAGAAACATAAACTTCTAAAGGAGGA
CTAAAAATCCTATCTAGATTTGAACTTAAATTATGAAATTGTAAAATATAGTCCTTTGGGGCCTTCTCTT
TTAATATATTGAGGGCCTCGGATTTACTGCCTGAATTGAGTGCCTCGGCATATGCGTGGTTGGCAGATTG
TTGACCTCCTCTAGTTGATCTGCCATCGATTTGGAAAACTCCAAAATCAATGAAGTTTCCGTCTTTCTCC
ACGTAGGTCTTGACATCTGTTGAGCTCTTAGCAGCCTGAATGTTCGGATGGAAATGTGCTGACCTGTTTG
GGGATACCAGGTCGAAGAACCGTTGGTTCTTACTTTGGTATTTGGCTTCGAATTGGATAAGCACATGGAG
ATGTGGTTCCCCATTCTCGTGGAGTTCTCTGCAAACTTTGATGTATTTTTTATTTGTTGGGGTTTCTAGG
TTTTTTAATTGGGAAAGTGCTTCCTCTTTAGATAGAGAACAATTGGGATATCTTAGGAAATAATTTTTGG
CATATATTTTAAATAAACGAGGCATGTTGAAATGAATTGGTGTCCCTCAAAGCTCTATGGCAATCGGTGT
ATCGGTGTCTTACTTATACCTGGACACCTAATGGCTATTTGGTAATTTTGTAAAAGTACATTGCAATTCA
AAATTCAAAATTCAAAAATCAAATCATTAAAGCGGCCATCCGTATAATATT

>KC312666.1
ACCGGATGGCCGCGCCTTCTCTTTTTATGTGGTCCCCACGAGGGTTCCACATACGTCACTGTCAACCAAT
CTAATTGCATCCTCAAACGTTAGATAAGTGTTCATTTGTCTTTATTTACTTGGTCCCCAAGTAGTCTGTC
TTGCAATATGTGGGATCCACTTCTAAATGAATTTCCTGAATCTGTTCACGGATTTCGTTGTATGTTAGCT
ATTAAATATTTGCAGTCCGTTGAGGAAACTTACGAGCCCAATACATTGGGCCACGATTTAATTAGGGATC
TTATATCTGTTGTAAGGGCCCGTGACTATGTCGAAGCGACCAGGCGATATAATCATCTCCACGCCCGCCT
CGAAGGTTCGCCGAAGGCTGAACTTCGACAGCCCATACAGCAGCCGTGCTGCTGCCCCCATTGTCCAAGG
CACAAACAAGCGACGATCTTGGACGTACAGGCCCATGTACCGGAAGCCCAGAATATACAGAATGTATCGA
AGCCCTGATGTTCCTCGTGGATGTGAAGGCCCATGTAAAGTCCAGTCTTATGAGCAACGGGATGATATTA
AGCATACTGGTATTGTTCGTTGTGTTATTGATGTTACTCGTGGATCTAGAATTACTCACAGAGTGGGTAA
GAGGTTCTGTGTTAAATCGATATATTTTTTAGGTAAAGTCTGGATGGATGAAAATATCAAGAAGCAGAAT
CACACTAATCAGGTCATGTTCTTCTTGGTTCGTGATAGAAGGCCCTATGGAAACAGCCCAATGGATTTTG
GACAGGTTTTTAATATCTTCGATAATGAGCCCAGTACCGCAACTGTGAAGAATGATTTGCGGGATAGGTT
TCAAGTGATGAGGAAATTTCATGCTACAGTTATTGGTGAGCCCTCTGGAATGAAGGAAGAGGCATTAGTT
AAGAGATTTTTTAGAATTAACAGTCATATAACTTATAATCATCAGGAGGCAGCCAAGTATGAGAACCATA
CTGAAAACGCCTTGTTATTGTATATGGCATGTACGCATGCCTCTAATCCAGTGTATGCAACTATGAAAAT
ACGCATCTATTTCTATGATTCAATATCAAATTAATAAAATTTATATTTTATATCATGAGTTGCTGTTACA
TTTATTGTGTTTTCAAGTACATCATACAATATATGATCAACTGCTCTGATTACATTGTTAATTGAAATTA
CACCAAGACTATATAAATACTTAAGAACTTGATATCTAAATACTCTTAAGAAACGACCAGTCATAGGCTG
TAATGTCGTCCAAATTCGGAAGTTGAGAAAACATTTGTGAATCCCCAATGCCTTCCTGATGTTGTGGTTG
AATCTTATCTGAATGGAAATGATGTCGTTGTTCATTAGAAATGGCCGCTGGCTGTGTTCTGTTATCTTGA
AATAGAGGGGATTGTTTATCTCCCATATAAAAACGCCATTCTCTGCTTGAGGAGCAGTGATGAGTTCCCC
TGTGCGTGAATCCATGATTGTTGCAGTTGATGTCGAGGTAGTATGAGCAGCCACAGTCTAGGTCTACACG
CTTACGCCTTATTGGTTTCTTCTTGGCTATCTTGTGTTGGACCTTGATTGATACTTGCGAACAGTGGCTC
GTAGAGGGTGACGAAGATTGCATTCTTGAGAGCCCAATTTTTCAAGGATATGTTTTTTTCTTCGTCTAGA
TATTCCCTATATGAGGAGGTAGGTCCTGGATTGCAGAGGAAGATAGTGGGAATTCCCCCTTTAATTTGAA
TGGGCTTCCCGTACTTTGTGTTGCTTTGCCAGTCCCTCTGGGCCCCCATGAATTCCTTGAAGTGCTTTAA
ATAATGCGGGTCTACGTCATCAATGACGTTGTACCACACATCATTACTGTACACCTTTGGGCTTAGGTCC
GGATGTCCACATAAATAATTATGTGGGCCTATAGACCTGGCCCACATTGTTTTGCCTGTTCTGCTATCAC
CCTCAATGACAATACTTATGGGTCTCCATGGCCGCGCAGCGGAAGATACGACGTTCTCGGCGACCCACTC
GTCAAGTTCATCTGGAACTTGATTAAAAGAAGAAGAAAGAAACGGAGAAATATAAACTTCTAAAGGAGGA
CTAAAAATCCTATCTAAATTTGAACTTAAATTATGAAATTGTAAAATATAGTCCTTTGGGGCCTTCTCTT
TTAATATATTGAGGGCCTCGGATTTACTGCCTGAATTGAGTGCCTCCGCATATGCGTCGTTGGCAGATTG
CTGACCTCCTCTAGCTGATCTGCTATCGATTTGGAAAACTCCAAAATCAATGAAGTCTCCGTCTTTCTCC
ACGTAGGTCTTGACATCTGTTGAGCTCTTAGCTGCCTGAATGTTCGGATGGAAATGTGCTGACCTGTTTG
GGGATACCAGGTCGAAGAACCGTTGGTTCTTACATTGGTATTTGCCTTCGAATTGGATAAGCACATGGAG
ATGTGGTCCCCCATTCTCGTGGAGTTCTCTGCAAACTATGATGTATTTTTTATTTGTTGGGGTTTCTAGG
TTTTTTAATTGGGAAAGTGCTTCCTCTTTAGAGAGAGAACAATTGGGATATGTTAGGAAATAATTTTTGG
CATATATTTTAAATAAACGAGGCATGTTGAAATGAATTGGTGTCCCTCAAAGCTCTATGGCAATCGGTGT
ATCGGTGTCTTACATATACCTGGACACCTTATGGCTATTTGGTAATTTTGTAAAAGTACATTGCAATTCA
ACATTCAAAATTCAAAAATCAAATCCATAAAGCGGCCATCCGTATAATATT

>KC312665.1
ACCGGATGGCCGCGCCTTCTCTTTTTATGTGGTCCCCACGAGGGTTCCACATACGTCACTGTCAACCAAT
CAAATTGCATCCTCAAACGTTAGATAAGTGTTCATTTGTCTTTATATACTTGGTCCCCAAGTAGTCTGTC
TTGCAATATGTGGGATCCACTTCTAAATGAATTTCCTGAATCTGTTCACGGCTTTCGTTGTATGTTAGCT
ATTAAATATTTGCAGTCCGTTGTGGAAACTTACGAGCCCAATACATTGGGCCACGATTTAATTAGGGAGC
TTATATCTGTTGTAAGGGCCCGTGACTATGTCGAAGCGACCAGGCGATATAATCATTTCCACGCCCGCCT
CGAAGGTACGCCGAAGGCTGAACTTCGACAGCCCCTACAGCAGCCGTGCTGCTGTCCTCGTTCACTCAGT
CAGAAACAAGCGACGAGCATGGACGTACAGGCCCATGTACCGGAAGCCCAGAATCTACAGAATGTATCGA
AGCCCTGATGTTCCTCGTGGATGTGAAGGCCCATGTAAAGTCCATTCTTATGAGCAACGGGATGATATTA
AGCATACTGGTATTGTTCGTTGTGTTAGTGATGTTACACGTGGATCTGGAATTACTCACAGAGTGGGTAA
GAGGTTCTGTGTTAAATCGATATATTTTTTAGGTAAAGTCTGGATTGATGAAAATATCAAGAAGCAGAAT
CACACTAATCAGGTCATGTTCTTCTTCGTTCGTGATAGAAGGCCCTATGGAAACAGCCCAATGGATTTTG
GACAGGTTTTTAATATGTTCGTTAATGAGCCCAGTACCGCAACTGTGAAGAATGAGTTGCGGGATAGGTT
TCAAGTGATGAGGAAATTTCATGCTACAGTTATTGGCGGGCCCTCTGGAATGAAGGAACAGGCATTAGTT
AAGAGATTTTTTAGAATTAACAGTCATGTAACTTATAATCACCAGGAGGCAGCCAAGTATGAGAACCATA
CTGAAAACGCCTTGTTATTGTATATCGCATGTACGCATGCCTCTAATCCAGTGTATGCAACTACGAAAAT
ACGCATCTATTTCTATGATTCAATATCAAATTAATAAAATTTATATTTTATATCATGAGTTGCTGTTACA
TTTATTGTGTTTTCAAGTACAGCATACAATACATGATCAACTGCTCTGATTACATTGTTAATTGAAATTA
CGCCAAGACTATATAAATACTTAAGAACTTGATATCTAAATACTCTTAAGAAACGACCAGTCTGAGGCTG
TAATGTCGTCCAAATTCGGAAGGTGAGAAAACATTTGTGAATCCCCAATGCCTTCCTGATGTTGTGGTTG
AATCTTATCTGAATCGAAATGATGTCGTTGTTCATTAGAAATGGCAGCTGGCTGTGTTCTGTTATCTTGA
AATAGAGGGGATAGGTCGTCAAGCGTATAAAAACGCCATTCTCTGCTTGAGGAGCAGTGATGAGTTCCCC
TGTGCGTGAATCCATGATTGTTGCAGTTGATGTGGAGGTAGTATGAGCAGCTACAGTCTAGGTCTACACG
CTTACGCCTTATTGGTTTCTTCTTGGCTATCTTGGGTTGGACCTTGATTGATACTTGCGAACAGTGGCTC
GTAGAGGGTGACGAAGATTGCATTCTTGAGAGCCCAATTTTTCAAGGATATGTTTTTTTCTTCGTCTTGA
TATTCCCTATATGAGGAGGTAGGTCCTGGATTGGAGAGGAAGATAGTGGGAATTCCCCCTTTAATTTGAA
TGGGCTTCCCGTACTTTGTGTTGCTGTGCCAGTCCCTCTGGGCCCCCATGAATTCCTTGAAGTGCTTTAA
ATAATGCGGGTCTACGTCATCAATGACGTTGTACCACACATCATTACTGTACACCTTTGGGCTTAGGTCT
AAATGTCCACATAAATAATTATGTGGGCCTAGAGACCTGGCCCACATTGTTTTGCCTGTTCTCCTATCAC
CCTCAATGACAATACTTATGGGTCTCCATGGCCGCGCAGCGGAAGATTCGACGTTCTCGGCGACCCACTC
GTCAAGTTCATCTGGAACTTGATTAAAAGAAGAAGAAAGAAATGGAGAAATATAAACTTCTAAAGCAGGA
CTAAAAATCCTATCTAAATTTGAACGTAAATTATGAAATTGTAAAATATAGTCCTTTGGGGCCTTCTCTT
TTAATATATTGAGGGCCTCGGATTTACTGCCTGAATTGAGTGCCTCGGCATATGCTTCGTTGGCAGATTG
CTGACCTCCTCTAGCTGATCTGCTGTCGATTTGGAAAACTCCAAAATCAATGAAGTCTCCGTCTTTCTCC
ACGTAGGTCTTGACATCTGTTGAGCTCTTAGCTGCCTGAATGTTCGGATGGAAATCTGCTGACCTGTTTG
GGGATACCAGGTCGAAGAACCGTTGTTTCTTACATTGGTATTTGCCTTCGAATTGTATAAGCACATGGAG
ATGTGGTTCCCCATTCTCGTGGAGTTCTCTGCAAACTTTGATGTATTTTTTATTTGTTGGTGTTTCTAGG
TTTTTTAATTGAGAAAGTGCTTCCTCTTTAGATAGAGAACAATTGGGATATGTTAGGAAATAATTTTTGG
CATATATTTTAAATAAACGAGGCATGTTGAAATGAATTGGTGTCCCTCAAAGCTCTATGGCAATCGGTGT
ATCGGTGTCTTACTTATACCTGGACACCTAATGGCTATTTGGTAATTTTGTAAAAGTACATTGCAATTCA
ACATTCAAAATTCAAAAATCAAATCATTAAAGCGGCCATCCGTATAATATT

>KC312664.1
ACCGGATGGCCGCGCCTTTTCTTTTTATGTGGTCCTCACGAGGGTTCCCCAGACGTCACTGTCAACCAAT
CAAATTGCATCCTCAAACGTTAGATAAGTGTTCATTTGTCTTTATATACTTGGTCCCCAAGTAGTTTGTC
TTGCACTATGTGGGATCCACTTCTAAATCAATTTCCTGAATCTGTTCACGGATTTCGTTGTATGTTAGCT
ATTAAATATTTGCAGTCCGTTGAGCAAACTTACGAGCCCAATACATTGGGCCACGATTTAATTAGAGATC
TTATATCTGTTGTAAGGGCCCGTGACTATGTCGAAGCGACCAGGCGATATAATCATCTCCACGCCCGTCT
CGAAGGTTCGCCGAAGGCTGAACTTCGACAGCCCATACAGCAGCCGAGCTGCTGTCCCCATTGTCCAAGG
CACAAACAAGCGACGATCCTGGACGTACAGGCCCATGTACCGGATGCCCAGAATATACAGAATGTATCGA
AGCCCTGATGTTCCTCGTGGATGTGAAGGCCCGTGTAAAGTCCAGACTTATGAGCAACGGGACGATATTA
AGCATACTGGTATTGTTCGTTGTGTTAGTGATGTTACTCGTGGATCTGGAATTACTCACAGAGTGGGTAA
GAGGTTCTGTGTTAGATCGATATATTTTTTAGGTAAAGTCTGGATGGATGAAAATACTAAGAAGCAGAAT
CACACTAATCAGGTCATGTTCTTCTTGGTTCGTGACAGAAGGCCTTATGGAAACAGCCCAATGGATTTTG
GACAGGTTTTTAACATGTTCGATACTGAGCCCAGTACGGCAACCGTGAAGAATGATTTGCGGGATAGGTT
TCAAGTGATGAGGAAATTTCATGCTACAGTTATTGGTGAGCCCTCTGGAATGAAGGAACAGGCATTAGTT
AAGAGATTTTTTAGAATTAACTGTCATGTAACTTATAATCATCAGGAGGCAGCCAAGTATGAGAACCATA
CTGAAAACGCCTTGTTATTGTATATGCCATGTACGCATGCCTCTAATCCAGTGTATGCAACTCTGAAAAT
ACGCATCTATTTCTATGATTCAATATCAAATTAATAAAATTTATATTTTATATCATGAGTTTGTGTTACA
TTTATTGTGTTTTCAAGTACAGCAGATTCTACATGATCAACTGCTCTGATTACATTGTTAATTGAAATTA
CACCAAGACTATCTAAATACTTAAGAACTTGATATCTACATACTCTTAAGAAACGACCAGTCTGAGGCTG
TAATGTCGTCCAAATTCGGAAGTTGAGAAAACATGTGTGAATCCCCAATATCTTCCTGATGTTGTGGTTG
AATCTTATCTGAATGGAAATGATGTCGTGGTTCATTAGAAATGGACTCTGGCTGTGTTCTGTTATCTTGA
AATAGAGGGGATTGATTATCTCCCAGATAAAAACGCCATTCTCTGCTTGAGGAGCAGTGATGAGTTCCCC
TGTGCGTGAATCCATGATTGTTGCAGTTGATGTGGAGGTAGTATGAGCAGCCACAGGCTAGGTCTACACG
CTTACGCCTTATTGGTTTCTTCTTGGCTATCTTGAGTTGGACCTTGATTGATACTTGCGAACAGTGGCTC
GTAGAGGGTGATGAAGGTTGCATTCTTGAGAGCCCAATTTTTCAAGGATATGTTTTTTTCTTCGTCTAGA
TATTCCCTAAATGAGGAGGTAGGTCCTCGATTGCAGAGGAAGATAGTGGGAATTCCCCCTTTAATTTGAA
TGGGCTTCCCGTACTTTGTGTTGCTATGCCAGTCCCTCTGGGCCCCCATGAATTCCTTGAAGTGCTTTAA
ATAATGCGGGTCTACGTCATCAATGACGTTGTTCCACGCATCATTACTGTACACCTTTGGGCTTAGGTCT
AGATGTCCACATAAATTATTATGTGGGCCTAGAGACCTGGCCCACATTGTCTTGCCTGTTCTGCTATCAC
CCTCAATGACAATACTTATGGGTCTCCATGGACGCGCAGCGGAAGATACGACCTTCTCGGCGACCCACTC
TTCAAGTTCATCTGGAACTTGATTAAAAGAAGAAGAAAGAAATGGAGAAACATAAACTTCTAAAGGAGGA
CTAAAAATCCTATCTAAATTTGAACTTAAATTATGAAATTGTAAAATATAGTCCTTTGGGGCCTTCTCTT
TTAATATATTGAGGGCCTCGGATTTACTGCCTGAATTGAGTGCCTCCGCATATGCGTCGTTGGCAGATTG
CTGACCTCCTCTAGCTGATCTGCCATCGATTTGGAAAACTCCGAAATCAATGAAGTCTCCGTCTTTCTCC
ACGTAGGTCTTGACATCTGTTGAGCTCTTAGCTGCCTGAATGCTCTGTTGGAAATCTGCTGACCTGTTTG
GGGATACCAGGTCGAAGAACCGTTGGTTCTTGCATTGGTACTTGCCTTCGAATTGGATAAGCACATGGAG
ATGTGGTTCCCCATTCTCGTGGAGTTCTCTGCAAACGTTGATGTATTTTTTATTTGTTGGGGTTTCTAGG
TTTTTTAATTGGGAAAGTGCTTCCTCTGTAGAGAGAGAACAATTGGGATATGTTAGGAAATAATTTTTGG
CATATATTTTAAATAAACGAGGCATGTTGAAATGAATTGGTGTCCCTCAAAGCTCTATGGCAATCGGTGT
ATCGGTGTCTTACTTATACCTGGACACCTAATGGCTATTTGGTAATTTTGTAAAAGTACATTGCAATACA
AAATTCAAAATTCAAAAATCAAATCATTAAAGCGGCCATCCGTATAATATT

>KC312663.1
ACCGGATGGCCGCGCCTTTTCTTTTTACGTGGTCCTCACGAGGGTTCCACAGACGTTACTGTCAACCAAT
CAAATTGCATCCTCAAACGTTAGATAAGTGTTCATTTGTCTTTATATACTTGGTCCCCAAGTAGTTTGTC
TTGCACTATGTGGGATCCACTTCTATATGAATTTCCTGAATCTGTTCACGGATTTCGTTGTATGTTAGCT
ACTAAATATTTGCAGTCCGTTGAGGAAACTTACGAGCCCAATACATTGGGCGACGATTTAATTAGGGATC
TTATATCTGTTGTAAGCGCCCGTGACTATGTCGAAGCGACCAGGCGATATAATCATTTCCACGCCCGTCT
CGAAGTTTCGCCGAAGGCTGAACTTCGACAGCCCATACAGCAGCCGTGCTGCTGTTCCCATTGTCCAAGG
CACAAACAAGCGACCATCATGGACGTACAGGCCCATGTACCGGAAGCCCAGAATATACAGAATGTATCGA
AGCCCTGATGTTCCTCGTGGATGTGAAGGCCCATGTCAAGTCCAGTCTTATGAGCAACGGGATGATATTA
AGCATACTGGTAGTGTTCGTTGTGTTAGTGATGTTACTCGTGGATCTGGAATTACTCACAGAGTGGGTAA
GAGGTTCTGTATTAAATCGATATATTTTTTAGGTAAAGTCTGGATGGATGAAAATATTAAGAAGAAGAAT
CACACTAATCAGGTCATGTTCTTCTTGGTTCGTGTTAGAAGGCCTTATGGAAACAGCCCAATGGATTTTG
GACAGGTTTTTAATATGTTCGATAACGAGCCCAGTACCGCAACCGTGAAGAATGATTTGCGGGATAGGTT
TCAAGTGATGAGGAAATTTCATGCTATAGTTATTGGTGGGCCCTCTGGAATGAAGGAACAGGCATTAGTT
AAGAGATTTTTTAGAATTAACAGTCATGTAACTTATGATCATCAGGAGGCAGCCAAGTATGAGAACCATA
CTGAAAACGCCTTGTTATTGTATATGGCATGTAGGCATGCCTCTAATCCAGTGTATGCAACTATGAAAAT
ACGCATCTATTTCTATGATTCAATATCAAATTAATAAAATTTATATTTTATATCATGAGTTTCTGTGACA
TTTATTGTGTTTTCAAGTACATCATACAATACAGGATCAACTGCTCTGATTACATTGTTAATTGAAATTA
CACCAAGATTATCTAAATACTTAAGAACTTGATATCTAAATACTCTTAAGAAACGACCAGTCTGAGGCTG
TAATGTCGTCCAAATTCGGAAATCGGTCAAGCATTTGTGAATCCCCAATACCTTCCTGATGTTGTGGTTG
AATCTGATCTGAATGGAAATGATGTCGTGGTTCATTAGAAATGGCCTCTGGCTGTGTTCTGCTATCTTGA
AATAGAGGGGATTGTTTATCTCCCAGATAAAAACGCCATTCTCTGCTAGAGGAGCAGTGATGAGTTCCCC
TGTGCGTGAATCCATGATTGTTGCAGTTGATGTGGAGGTAGTATGAGCAGCCACAGTCTAGGGCTACACG
CTTACGCCTTATTGGTTTCTTCTTGGCTATCTTGTGTTGGACTTTGATTGATACTTGCGAACAGTGGCTC
GTAGAGGGTGACGAAGGTTGCATTCTTGAGAGCCCAATTTTTCAAGGATATGTTTTTTTCTTCGTCTCGA
TATTCCCTATATGAGGAGGTAGGTCCTGGATTGCAGAAGAAGATAGTGGGAATTCCCCCTTTAATTTGAA
TGGGCTTCCCGTACTTTGTGTTGCTTTGCCAGTCCCTCTGGGCCCCCATTAATTCCTCGAAGTGCTTTAA
ATAATGCGGGTCTACGTCATCAATGACGTTGTACCACGCATCGTTACTGTACACCTTTGGGCTTAGGTCT
AGATGTCCACATAAATAATTATGTGGTCCTAGAGACCTGGCGCACATTGTTTTGCCTGTTCTGCTATCAC
CCTCAATGACAATACTTATGGGTCTCCATGGCCGCGCAGCGGAAGATACGACGTTATCGGCGACCCACTC
TTCAAGTTCATCTGGAACTTGATTAAAAGAAGAAGAAAGAAATGGAGAAACATATACTTCTAAAGGAGGA
CTAAAAATCCTATCTAAATTTGAACTTAAATTATCAAATTGTAAAATATAGTCCTTTGGGGCCTTCTCTT
TTAATATATTGAGGGCCTCGGATTTACTGCCTGAATTGAGTGCCTCGGCATATGCGTCGTTGTCAGATTG
TTGACCTCCTCTAGTTGATCTGCCAACGATTTGGAAAACTCCAAAATCAATGAAGTCTCCGTCTTTCTCC
ACGTAGGTCTTGACATCTGTTGACCTCTTAGCTGCCTGAATGTTCGGATGGAAATGTGCTGACCTGTTTG
GGGATACCAGGTCGAAGAACCGTTGGCTCTTACATTGGTATTTGCCTTCGAATTGGATAAGCACATGGAG
ATGTGGTTCCCCATTCTCGTGGAGTTCTCTGCAAACTTTGATGTATTTTTTATCTGTTGGCGATTCTAGG
TTTTTTAATTGGGAAAGTGCTTCCTCTTTAGAGAGAGAACAATTGCGATATGTTAGGAAATAATTTTTGG
CATATATTTTAAATAAACGAGGCATGTTGAAATGAATTGGTGTCCCTCAAAGCTCTATGGCAATCGGTGT
ATCGGTGTCTTACTTATACCTGGACACCTAATGGCTATTTGGTAATTTTGTAAAAGTACATTGCGATTCA
AAATTCAAAATTCAAAAATCAAATCATTAAAGCGGCCATCAGTATAATATT

>KC312662.1
ACCGGATGGCCGCGCCTTTTCTTTTTATGTGGTCCCCACGAGGGTTCCACAGACGTCACTGTCAACCAAT
CAAATTGCATCCTCAAACGTTAGATAAGTGTTCATTTGTCTTTATATACTTGGTCCCCAAGTAGTTTGTC
TTGCACTATGTGGGATCCACTTCTAAATGAATTTCCTCAATCTGTTCGCGGATTTCGTTGTATGTTAGCT
ATTAAATATTTGCAGTCCGTTGAGGAAACTTACGAGCGCAATACATTGGGCCACGATTTAATTAGGGATC
TTATATCTGTTGTAAGGGCCCGTGACTATGTCGAAGCGACCAGGCGATATAATCATATCCACGCCCGTCT
CGAAGGTTCGCCGAAAGCTGAACTTCGACAGCCCATACAGCAGCCGTGCTGCTGTCGCCATTGTCCAAGG
CACAAACAAGCGACGATCATGGACGTACAGGCCCATATACCGGAAACCCAGAATATACAGAATGTATCGA
AGCCCTGATGTTCCTCGTGGATGTGAAGGCCCATGTAAAGTCCAGTCTTATGAGCTACGGGATGATATTA
AGCATACTGGTATTGTTCGTTGTGTTAGTGATGTTGCTCGTGGATCTGGAATTACTCACAGAGTGGGTAA
GAGGTTCTGTGTTAAATCGATATATTTTTTAGGTAAAGTCTGGATGAATGAAAATATTAAGAAGCAGAAT
CACACTAATCAGGTCATGTTCTTCTTGGTTCGTGATAGAAGGCCTGATGGAAACAGCCCAATGGATTATG
GACAGGTTTTTAATATGTTCGATAATGAGCCCAGTACCGCAACCGTGCAGAATGATTTGCGGGATAGGTT
TCAAGTGATGAGGAAATTTCATGCTACAGTTATTGGTGGGCCCTCTGGAATGAAGGAACAGGCATTAGCT
AAGAGATTTTTTAGAATTAACAGTCATGTAACTTATAATCATCAGGAGGCAGCCAAGTATGAGAACCATA
CTGAAAACGCCTTGTTATTATATATGGCATGTACACGTGCATTTGATCCAGTATATGCAACTATGAAAAT
ACGCATCTATTTCTATGATTCAATATCAAATTAATAAAATTTATATTTTATATCATGAGTTTCTGTTACA
TTTATTGTGTTTTCAAGTACATCATGCAATACATGATCAACTGCTCTGATTACATTGTTAATTGAAATTA
CACGAAGACTATCTAAATACTTAAGAACTTGATATCTAAATACTCTTAAGAAACGACCAGTCTGAGGCTG
TAATGTCGTCCAAATTCGGAAGTTGATAAAACATTTGTGAATCCCCAATATCTTCCTGATGTTGTTGTTG
AATCTTATCTGAATGGAAATGATGTCGTGGTTCATTAGAAATGAGCTTCGGCTGTGTTCTGTTATCTTGA
AATAGAGGGGATTGTTTAGCAGTCTGATAAAAACGCGATTCTCTGCTTGAGGAGCAGTGATGAGTTCCCC
TGTGCGTGAATCCATGATTGTTGCAGTTGATGTGGAGGTAGTATGAGCAGCCACAGTTTAGGTCTACACG
CTTACGCCTTATTGGTTTCTTCTTGGCTATCTTGTATTGGACCTTGATTGATACTTGCGAACAGTGGCTC
GTAGAGGGTGATGAAGGTTGCATTCTTGAGAGCCCAATTTTTCAAGGATATGTTTTTTTCTTCTTCTAGA
TATTCCCTATATGAGGAGGTAGGTCCTGGATTGCAGAGGAAGATAGTGCGAATTCCCCCTTTAATTTGAA
TGGGCTTCCCGTACTTTGTGTTGCTTTGCCAGTCCCTCTGTGCCCCCATGAATTCCTTGAAGTGCTTTAA
ATAATGCGGGTCTACGTCATCAATGACGTTGTACCACGCATCATTACTGTACACCTTTGGGCCTAGGTCT
AGATGTCCACATAAATAATTATGTGGGCCTAGAGACCTGGCCCACATTGTCTTGCCTGTTCTGCTATCAC
CCTCAATGACAATACTTATGGGTCTCCATGGCCGCGCAGCGGAAGATACGATGTTCTCGGCGACCCACTC
TTCAAGTTCATCTGGAACTTGATTAAAAGAAGAAGAAAGAAATGGAGAAACATAAACTTCTAAAGGAGGA
CTAAAAATCCTATCTAAATTTGAACTTAAAGTATGAAATTGTAAAATATAGTCCTTTGGGGCCTTCTCTT
TTAATATATTGAGGGCCTCGGATTTACTGCCTGAATTGAGTGCCTCGGCATATGCGTCGTTGGTAGATTG
CTGACCTCCTCTAGCTGATCTGCCATCGATCTGGAAAACTCCAAAATCAATGAAGTCTCCGTCTTTCTCC
ACGTAGGTCTTGACATCTGTTGAGCTCTTAGCTGCCTGAATGTTCGGATGGAAATGTTCTGACCTGTTTG
GGGATACCAGGTCGAAGAACCGTTGGTTCTTACATTTCTCCGTACGTTCGAATTGGATAAGCACATGGAG
ATGTGGTTCCCCATTCTCGTGGAGTTCTCTGCAAACTTTGATGTATTTTTTATTGGTTGGGGTTTCTAGG
TTTTTTAATTGGGAAAGTGCTTCATCTTTAGAGAGAGAACAATTGGGATATGCTAAGGACTCATGTGTAG
CATATCTTTTAAATAAACGAGGCATGTTGAAATGAATTGGTGTCCCTCAAAGCTCTATGGCAATCGGTGT
ATCGGTGTCTTACTTATACCTGGACACCTAATGGCTATTTGGTAATTTTGTAAAAGTACATTGCAATACA
AAATTCAAAATTCAAAAATCAAATCATTAAAGCGGCCATCCGTATAATATT

>KC312661.1
ACCGGATGGCCGCGCCTTCTCTTTTTATGTGGTCCCCACGAGGGTTCCACATACGTCACTGTCAACCAAT
CAAATAGCATCCTCAAACGTTAGATAAGTGTTCATTTGTCTTTATATACTTGGTCCCCAAGTAGTCTGTC
TTGCAATATGTGGGATCCACTTCTAAATGAATTTCCTGAATCTGTTCACGGATTTCGTTGTATGTTAGCT
AGTAAATATTTGCAGTCCGTTGAGGAAACTTACGCGCCCAATACATTGGGCCACGATTTAATTAGGGATC
TTATATCTGTTGTAAGGGCCCGTGACTATGTCGAAGCGACCAGGCGATATAATCAATTCCACGCCCGCCT
CGAAGGTTCGCCGAAGGCTGAACTTCGACAGCCCATACAGCTGCGAGGATCATCTCCCCATTGTCCAAGG
CACAAACAAGCGACGATCATGGACGAACAGGCGCATGTACCGGAAGCCCAGAATATACAGAATGTATCGA
AGCCCTGATGTTCCTCGTGGATGTGAAGGCCCATGTAAAGTCCAGTCTGATGAGCAACGGGATGATATTA
AGCATACTGGTATTGTTCGTTGTATTAGTGATGTTACTCGTGGATCTGGAATTACTCACAGAGTGGGTAA
GAGGTTCTGTGTTAAATCGATATATTTTTTAGGTAAAGTCTGGATGGATGAAAATATCAAGAAGCAGAAT
CACACTAATCACGTCATGTTCTTCTTGGTTCGTGATAGAAGGCCCTATGGAAACAGCCCAATGGATTTTG
GACAGGTTTTTAATATGTTCGATAATGAGCCCAGTACCGCAACCGCGAAGAATGATTTGCGGGATAGGTT
TCAAGTGATGAGGAAATTTCATGCTACAGTTATTGGTGAGCCCTCTGGAATGAAGGAACAGGCATTAGTT
AAGAGATTTTTTAGAATTAACAGTCATGTAACTTATAATCATCAAGAGGCAGCCAAGTATGAGAACCATA
CTGAAAACGCCTTGTTATTGTATATGGCATGTATGCATGCCTCTAATCCAGTGTATGCAACTATGAAAAT
ACGCAACTATTTCTATGATTCAATATCAAATTAATAAAATTTATATTTTATATCATTAGTTGCTGTTCCA
TTTATTGTGTTTTCAAGTACATCATACAATACATTATCAACTGCTCTGATTACATTGTTAATTGAAATTA
CACCAAGACTATATAAATACTTAAGAACTTGATATCTAAATACTCTTAAGAAACGACCAGTCTGAGGCCG
TAATGTCGTCCAAATTCGGAAGTTGAGAAAACATTTGTGAATCCCCAATGCTGTCCTGATGTTGTGGTTG
AATCTTATCTGAATGGAAATGATATCGTTGTTCATTAGAAATGGCCTCTGGCTGAGTTCTGTTATCTTGA
AATAGAGGGGATTGTTTATCTCCCAGATAAAAACACCATTCTCTGCTTGAGGAGCAGTGATGAGTTCCCC
TGTGCGTGAATCCATGATTGTTGCAGTTGATGTGGAGGTAGTATGAGCAGCCACAGTCTAGATCTACACG
CTTACGCCTTATTGGTTTCTTCTTGGCTATCTTGTGTTGGACATTGATTGATACTTGCGAACAGTGGCTC
GTAGAGGGTGACGAAGATTGCATTCTTGAGAGCCCAATTTTTCAAGGATATGTTTTTTTCTTCGTCTAGA
TATTCCCTATATGAGGAGGTAGGTCCTGGATTGCAGTGGAAGATAGTGGGAATTCCCCCTTTAATTTGAA
TGGGCTTCCCGTACTTTGTGTTGCTTTGCCAGTCCCTCTGGGCCCCCATGAGACTGCCGACGAGGTTTAA
ATAATGCGGGTCTACGTCATCAATGACGTTGTACCACACATCATTACTGTACACGTTTGGGCTTAGGTCT
AGATGTCCACATAAATAATTATGTGGGCCTAGAGACCTGGCCCACATGGTTTTGCCTGTTCTGCTATCAC
CCTCAATGACAATACTTATGGGTCTCCATGGCCGCGCAGCGGAAGATACGACGATCTCGGCGACCCACTC
GTCAAGTTCATCTGGAACTTGATTAAAAGAAGAAGAAAGAAATGGAGATATATAAACTTCTAAAGGAGGA
TTAAAAATCCTATCTAAATTTGAGCTTAAATTATGAAATTGTAAAATATAGTCCTTTGGGGCCTTCTCTT
TTAATATATTGAGGGCCTCGGATTTACTGCCTGAATTGAGTGCCTCGGCATATGAGTCGTTGGCAGATTG
CTGACCTCCTCTAGCTGATCTGGTATCGATTTGGAAAACTCCAAAATCAATGAAGTCTCCGTCTTTCTCC
ACGTAGGTCTTGACATCTGTTGAGCTCTTAGCTGCCTGAATGTTCGGATGGAAATCTGCTGACCTGTTTG
GGGATACCAGGTCGAAGAACCGCTGGTTCTTACATTGGTATTTGCCTTCGAATTGGATAAGCACATGGAG
ATGTGGTTCCCCATTCTCGTGGAGTTCTCTGCAAACTTTGATGTATTTTTTATTTGTTGGGCTTTCTAGG
TTTTTTAATTGGGAAAGTGCTTCCTCTTTGGAGAGAGAACAATTAGGATATGTTAGGAAATAATTTTTGG
CATATATTTTAAATAAACGAGGCATGTTGAAATGAATTGGTGTCCCTCAAAGCTCTATGGCAATCGGTGT
ATCGGTGTCTTACTTATACCTGGACACCTAATGGCTATTTGGTAATTTTGTAAAAGTACATTGCAATTCA
ACATTCAAAATTCAAAAATCAAATCAATAAAGCGGCCATCCGTATAATATT

>KC312660.1
ACCGGATGGCCGCGCCTTCTCTTTTTATGTGGTCCCCACGAGGGTTCCACATACGTCACTGTCAACCAAT
CAAATTGCATCCTCAAACGTTAGATAAGTGTTCATTTGTCTTTATATACTTGGTCCCCAAGTAGTCTGTC
TTGCAATATGTGGGATCCACTTCTAAATGAATTTCCTGAATCTGTCCACGGATTTCGTTGTATGTTAGCT
ATTAAATATTTGCACTCCGTTGAGGAAACTTACGAGCCCAATACATTGGGCCACGATTTAATTAGAGATC
TTATATCTGTTGTAAGGGCCCGTGACTATGTCGAAGCGACCAGGCGATATAATCATTTCCACGCCCGCCT
CGAAGGATCGCCGAAGGCTGAACTTCGACAGCCCATACAGCAGCAGTGCTGCTGCCCCCATTGTCCAAGG
CACAAACAAGCGACGATCGTGGACGTACAGGCCCATGTACCGGAAGCCCAGAATATACAGAATGTATCGA
AGCCCTGATGTTCCTCGTGGATGTGAAGGCCCATGTAAAGTCCAGTCTTATGCGCAACGGGATGATATTA
AGCATACTGGTATTGTTCCTTCACTTCTCGATGTGACTCGTGGATCTGGAATTACTCACAGAGTGGGTAA
GAGGTTCTGTGTTAAATCGATATATTTTTTAGGTAAAGGCTGGATGGATGAAAATATCAAGAAGCAGAAT
CACACTAATCAGGTCATGTTCTTCTCGGTTCGTGATAGAAGGCCCTATGGAAACAGCCCAATGGATTTTG
GACAGGTTTTTAATATGTTCGATAATGAGCCCAGTACCGCAACTGTGAAGAATGCTTTGCGGGATAGGTT
TCAAGTGATGAGGAAATTTCATGCTACAGTTATTGGTGAGCCCTCTGGAATGAAGGAAGAGGCAGTAGTT
AAGAGATTTTTTAGAATTAACAGTCATGTAACTTATAATCATCAGGAGGCAGCCAAGTATGAGAATCATA
CTGAAAACGCCTTGTTATTGTATATGGCATGCACGCATGCCTCTAATCCAGTGTATGCAACTATGAAAAT
ACGCATCTATTTCTATGATTCAATATCAAATTAATAAAATTTATATTTTATATCATGAGTTGCTGTCACA
TTTATTGTGTTTTCAAGTACATCATACAATATATGATCAACTGCGCTGATTACATTGTTAATTGAAATTA
CAACAAGACTATATAAATACTTAAGAACTTGATATCTAAATACTCTTAAGAAACGACCAGTCTGAGGCTG
TAATGTCGTCCAAATTCGGAAGATGAGAAAACATTTGTGAATCCCCAATGCCTTCCTGATGTTGTGGTTG
AATCTTATCTGAATGGAAATGATGTCGCTGTTCATTAGAAATGGCCGCTGGCTGTGTTCTGTTATCTTGA
AATAGAGGGGATTGTTTATCTCCCATATAAAAACGACGTTGTATGCTTGAGGAGCAGTGATGAGTTCCCC
TGTGCGTGAATCCATGATTGTTGCAGTTGATGTGGAGGTAGTATGAGCAGCCACCGTCTAGGTCTACACG
CTTACGCCTTATTGGTTTCTTCTTGGCTATCTTGTCTTGGACCTTGATTGATACTTGCGAACAGTGGCTC
GTAGAGGGTGACGAAGATTGCATTCTTGAGAGCCCAATTTTTCAAGGATATGTTTTTTTCTTCGTCTTGA
TATTCCCTATATGAGGAGGTAGGTCCTGGATTGCACAGGAAGATAGTGGGAATTCCCCCTTTAATTTGAA
TGGGCTTCCCGTACTTTGTGTTGCTTTGCCAGTCCCTCTGGGCCCCCATGAATGCCTTGAAGTGCTTTAA
ATAATGCGGGTCTACGTCATCAATGACGTTGTACCACACATCATTACTGTACACCTTTGGGCTTAGGTCC
GGATGTCCACAGAAATAATTATGTGGGCCTAGAGACCTGGCCCACATTGTTTTGCCTGTTCTGCTGTCAC
CCTCAATGACAATACTTATGGGTCTCCATGGCCGCGCAGCGGAAGATACGACGTTCTTGGCGACCCACTC
GTCAAGTTCATCTGGAACTTGATTAAAAGAAGAAGAAAGAAACGGAGAAATATAAACTTCTAAAGGAGGA
CTAAAAATCCTATCTAAATTTGAACTTAAATTATGAAATTGTAAAATATAGTCCTTTGGGGCCTTCTCTT
TTAATATATTGAGGGCCTCGGATTTACTGCCTGAATTGAGTGCCGCGGCATATGCGTCGTTGGCAGATTG
CTGACCTCCTCTAGCTGATCTCCTATCGATTTGGAAAACTCCAAAATCAATGAAGTCTCCGTCTTTCTCC
ACGTAGGTCTTGACATCTGTTGAGCTCTTAGCTGCCTGAATGTTCGGATGGAAATGTGCTGACCTATTTG
GGGATACCAGGTCGAAGAACCGATGGTTCTTACATTGGTATTTGCCTTCGAATTGGATAAGCACATGGAG
ATGTGGTCCCCCATTCTCGTGGAGTTCTCTGCAAACTTTGATGTATTTTTTATTTGTTGGGGTTTCTCGG
TTTTTTAATTGGGAAAGTGCTTCCTCTTTAGAGAGAGAACAAGTGGGATATGTTAGGAAATAATTTTTGG
CATATATTTTAAATAAACGAGGCATGTTGAAATGAATTGGTGTCCCTCAAAGCTCTATGGCAATCGGTGT
ATCGGTGTCTTACTTATACCTGGACACCTAATGGCTATTTGGTAATTTTGTAAAAGTACATTGCAATTCA
ACATTCAAAATTCAAAAATCAAATCAATAAAGCGGCCATCCGTATAATATT

>KC312659.1
ACCGGATGGCCGCGCCTTTTCTTTTTATGTGGTCCCCATGAGGGTTCCACAGACGACACTGTCAACCAAT
CAAATTGCATCCTCAAACGTTAGATAAGTGTTTATTTGTCTTTATATACTTGGTCCCCAAGTAGTTTGTC
CTGCAATATGTGGGATCCACTTCTAAATGAATTTACTGAATCTGTTCACGGATTTCGTTGTATGTTAGCT
ATTAAATATTTGCAGGCCGTTGCGGAAACTTACGAGCCCAATACATTGGGCCACGATTTAATTAGGGATC
TTATATCTCTTGTAAGGGCCCGTGACTATGTCGAAGCGACCAGGCGATATAATCATTTCCACGCCCGTCT
CGAAGGTTCGCCGAAGGCTGAACTTCGACAGCACGTCTCGCAGCCGTGCTGCTGTCCCCATTGTCCAAGG
CACAAACGAGCGACGATCATGGACGTACAGGCCCATGTACCGGAAGCTCAGAATATACAGAATGTATCGA
AGCCCTGATGTTCCTCGTGGATGTGAAGGCCCATGTAAAGTCCAGTATTATGAGCAACGGGATGATATTA
AGCATACTGGTATCGTTCGTTGTGTTAGTGATGTTACTCGTGGATCTGGAATTACCCACAGAGTGGGTAA
GAGGTTCTGTGTTAAATCGATATATTTTTTAGTTAAAGTCTGGATGGATGAAAATATTAAGAAGCAGAAT
CACACTAATCAGGCCATGTTCTTCTTGGTTCGTGATAGAAGGCCCTATGGAAACAGCCCAATGGATTTTG
GACAGGTTTTTAATATGTTCGATAATGTGCCCAGTACCGCAACCGTGAAGAATGATTTGCGGGATAGGTT
TCAAGTGATGAGGAAATTTCATGCTACAGTTATTGGTGGGCCCTCTGTAATGAAGGAACAGGCATTAGTT
AAGAGATTTTTTAGAATTAACAGTCACGTAACTTATAATCATCAGGAGGCAGCCAAGCATGAGAACCATA
CTGAAAACGCCTTGTTATTGTATATGGCATGTACGCATGCCTATAATCCAGTGTATGCAACTATGAAAAT
ACGCATCTATTTCTATGATTCAATATCAAATTAATAAAATTTATATTTTATATCATGAGTTTCTGTTGCA
TTTATTGTGTTTTCAAGTACATCATACAATACATGATCAACCACTCTGATTACATTATTAATTGAAATTA
CACCAAGACTATCTAAATACTTAAGAACTTGATATCTAAATACTCTTAAGAAACGACCAGTCTGAAGCTG
TAATGTCGTCCAAATTCGGAAGTTGAGAAAACATTCGTGAATCCCCAATACCTTCCTGATGTTGTGGTTG
AATCTTATCTGAATGGAAATGATGTCGTGGTTGATTAGAAATGGCCTCTGGCTGTTTTCTGTTATCTTGA
AATAGAGGGGATTGTGTATCTCCCAGATAAAAACGCCATTCTCTGCTTGAGGAGCAGTGATGAGTTCCCC
TATGCGTGAATCCATGATTGTTGCAGTTGATGTGGAGGTAGTATGAGCAGCCACAGTCTAGGTCTGCACG
CTTACGCCTTATTGGTTTCTTCTTGGTTATCTTGTGTTGGACCTTGATTGATACTTGTGAACAGTGGCTC
GTAGAGGGTGACGAAGGTTGCATTCTTGAGAGCCCAATTTTTCAAGGATATGTTTTTTTCTTCGTGTAGA
TATTCCCTATATGAGGAGGTAGGTCCTGGATTGCAGAGCAAGATAGTGGGAATTCCCCCTTTAATTTGAA
TGGGCTTCCCGTCGTACGTGTTGCTTTGCCAGTCCCTCTGGGCCCCCATGAATTCCTTGAAGTGGTTTAA
ATAATGCGGGTCTACGTCATCAATGACGTTGTACCACGCATCATTACTGTACACCTTTGGGCTTACGTCT
AGATGTCCACATAAATAATTATGTGGGCCTAGAGACCTTGCCCACATTGTTTTGCCTGTTCTGCTATCAC
CCTCAATGACAATACTTATGGGTCTCCATGGCCGCACAGCGGAAGATACGACGTTCTCGGCGACCCACTC
TTCAAGTTCATCTGGAACTTGATTAAAAGAAGAAGAAAGAAATGGAGAAACATAAACTTCTAAAGGAGGA
CTAAAAATCCTATATAAATTTGAACTTAAATTATGAAATTGTAAAATATAGTCCTTTGGGGCCTTCTCTT
TTAATATATTGAGGGCCTCGGATTTACTGCCTGAATTGAGTGCCTCGGCATATGCGTCGTTGGAAGATTG
CTGACCTCCTCTAGCTGATCTGCCATTGATTTGGAAAACTCCAAAATCAATGAAGTCTCCGTCTTTTTCC
ACGTAGGTCTTGACATCTGTTGACCTCTTAGCTGCCTGAATGTTCGGATGGAAATGTGCTGACCTGTTTG
GGGATACCAGGTCGAAGAACCGTTGGTTCTTTGAGTCGTATTTGCCTTCGAATTGGATAAGCACATGGAG
ATGTGGTTCCCCATTCTCGTGGAGTTCTCTGCAAACTTTGATGTATTTTTTATTTGTTGGGGTGTCTAGG
TTTTTTAATTGGGAAAGGGCTTCCTCTTCAGAGAGAGAACAATTGCGATATGTTAGGAAATAATTTTTGG
CATATATTTTAAATAAACGAGGCATGTTGAAATGAATTGGTGTCCCTCAAAGCTCTATGGCAATCGGTGT
ATCGGTGTCTTACTTATACCTGGACACCTAATGGCTATTTGGTAATTTTGTAAAAGTACAATTCAATTCA
AAATTCAAAATTCAAAAATCAAATCATTAAAGCGGCCATCCGTATAATATT

>KC312658.1
ACCGGATGGCCGCGCCTTTCTCTTTTTATGTGGTCCCCACGAGGGTTCCACATACGTCACTGTCAACCAA
TCAAATAGCATCCTCAAACGTTAGATAAGTGTTCATTTGTCTTTATATACTTGGTCCCCAAGTAGTCTGT
CTTGCAATATGTGGGATCCACTTCTAAATGAATTTCCCGAATCTGTTCACGGATTTCGTTGTATGCTAGC
TATTAAATATTTGCAGTCCGTTGTGGAAACTTACGAGCCCAATACATTGGGCCACGATTTAATTAGGGAT
CTTATATCTGTTGTAAGGGCCCGTGACTATGTCGAAGCGACCAGGCGATATAATCATTTCCACGCCCGCC
TCGAAGGTTCGCCGAAGGCTGAACTTCGACAGCCCATACAGCAGCCGTGCTGCTGTCCCCATTGTCCAAG
GCTCAAACAAGCGACGATCATGGACGTACAGGCCCATGTACCGGAAGCCCAGAATATACAGAATGTATCG
AAGCCCTGATGTTCCTCGTGGATGTGAAGGCCCATGTAAAGTCCAGTCTTATGAGCAACGGGTTGATATT
AAGCATACTGGTATTGATCGTTGTGTTAGTGATGGTACTCGTGGATCTGGAATTACTCACAGAGTGGGTA
AGAGGTTCTGTGTTAAATCGATATATTTTTTAGGTAAAGTCTGGATGGATGAAAATATCACGAAGCAGAA
TCACACTAATCAGGTCATGTTCTTCTTGGTTCGTGATAGAAGGCCCTCTGGAAACAGCCCAATGGATTTT
GGACAGGTTTTTAATATGTTCGATAATGAGCCCAGTACCGCAACTGTGAAGAATGATTTGCGGGATGGGT
TTCAAGTGATGAGGAAATTTCATGCTACAGTTATCGGTGGGCCCTCTGGAACGAAGGAACAGGCATTAGT
TAAGAGATTTTTTAGAATTAACAGTCATGTAACTTATAATCATCAGGAGGCAGCCAAGTATGTGAACCAT
ACTGAAAACGCCTTGTTATTGTATATGGCATGTACGCATGCCTCTAATCCAGTATATGCAACTATGAAAA
TACGCATCTATTTCTATGATTCAATATCAAATTAATAAAATTTATATTTTATATCATGAGTTGCTGTTAC
ATTTATTGTGTTTTCAATTACATCATACAATACATGATCAACTGCTCTGATTACATTGTTAATTGAAATT
ACACCAAGACTATATAAATACTTAAGAACTTGATATCTAAATACTCTTAAGAAACGACCAGTCTGAGGCT
GTAATGTCGTCCAAATTCGGAAGTTGAGAAAACATTTGTGAATCCCCAATGCCTTCCTGATGTTGTGGTT
GAATCTTATCTGAATGGAAATGATGTCGTTGTTCATTAGAAATGGCCTCTGGCTGTGATCTGTTATCTTG
AAATAGAGGGGATTGTTTATCTCCCAGATAAAAACGCCATTCTCTGCTTGAGGAGCAGTGATGAGTTCCC
CTGTGCGTGAATCCATGATTGTTGCAGTTGATGTGGAGGTAGTATGAGCAGCCACAGTCTAGGTGTACAC
GCTTACGCCTTATTGGTTTCTTCTTGGCTATCTTGTGTTGGACCTTGATTGATACTTGCGAACAGTGGCT
CGTAGAGGGTGACGAAGATTGCATTCTTGAGAGCCCAATTTTTCAAGGATATGTTTTTTTCTTCGTCTAG
ATATTCCCTATATGAGGAGGTAGGTCCTGGATTGCAGAGGAAGTTAGTGGGAATTCCCCCTTTAATTTGA
ATGGGCTTCCCGTACTTTGTGTTGCTTTGCCAGTCCCTCTGGGCCCCCATGAATTCCTTGAAGTGCTTTA
AATAATGCGGGTCTACGTCATCAATGACGTTGTACCACACATCATTACTGTACACCTTTGAGCTTAGGTC
TAGATGTCCACATAAATAATTATGTGGGCCTAGAGACCTGGCCCACATTGTTTTGCCTGTTCTGCTATCA
CCCTCAATGACAATACTTATGGGTCTCCATGGCCGCGCAGCGGAAGATACGGCGTTCTCGGCGACCCACT
CGTCAAGTTCATCTGGAACTTGATTAAAAGAAGAAGAAAGAAATGGAGAAATATAAACTTCTAAAGGAGG
ATTAAAAATCATATCTAAATTTGAACTTAAATTATGAAATTGTAAAATATAGTCCTTTGGGGCCTTCTCT
TTTAATATATTGAGAGCCTCGGATTTACTGCCTGAATTGAGTGCCTCGGCATATGCGTCGTTGGCAGATT
GCTGACCTCCTCTAGCTGATCTGCTATTGATTTGGAAAACTCCAAAATCAATGAAGTCTCCGTCTTTCTC
CACGTAGGTCTTGACATCTGTTGAGCTCTTAGCTGCCTGAATGTTCGGATGGAAATCTGCTGACCTGTTT
GGGGATACCAGGTCGAAGAAGCGTTGGTTCTTACATTGGTATTTGCCTTCGAATTGGATAAGCACATGGA
GATGTGGTTCCCCATTCTCGTGGAGTTCTCTGCAAACTTTGATGTATTTTATATTTGACGGGGTTTCTAG
GTTTTTTAATTGGGAAAGTGCTGCCTCTTTAGAGAGAGAACAATTGGGATATGTTAGGCAATAATTTTTG
GCATATATTTTAAATAAACGAGGCATGTTGAAATGAATTGGTGTCCCTCAAAGCTCTATGGCAATCGGTG
TATCGGTGTCTTACTTATACCTGGACACCTAATGGCTATTTGGTAATTTTGTAAAAGTACATTGCAATTC
AACATTCAAAATTCAAAAATCAAATCAATAAAGCGGCCATCCGTATAATATT

>KC312657.1
ACCGGATGGCCGTGCCTTTTCTTTTTACGTGGTCCCCACCAGGGTTACACAGAAGTTACTGTCAACCAAT
CAAATTGCATCCTCACACGTTAGATAAGTGTTCGTTTGTCTTTATATACCTGGTCCCCAAGTAGTTTGTC
TTGCACTATGTGGGATCCACTTCTAAATGAATTTCCTGAATCTGTTCACGGATTTCGTTGTATGTTAGCT
ATTAAATATTTGCAGTCCGTTGAGGAAACTTACGTGCCCAATACATTGGGCCACGATTTAATTAGGGATC
TTATATCTGATGTAAGGGCCCGTGACTATGTCGAAGCGACCAGGCGATATAATCATTTCCACGCCCGTCT
CGAAGGTTCACCGAAGGCTGAACTTCGACAGCCCATACAGCAGCCGTGCTGCTTTCCCCATTGTCCAAGG
CACAAACAAGCGACGATCATGGACGTACAAGCCCATGTACCGGAAGCCCAGAATATACAGAATGTATCGA
AGCCCTGATGTTCCTTGTGGATGTGAAGGCCCATGTAAAGTCCAGTCTTATGAGCAACGGGATGATATTA
AGCATACTGGTATTGTTCGTTGTGTTAGTGATGTTACTCGTGGATCTGGAGTTACTCACAGAGTGAGTAA
GAGGTTCTGTGTTAAATCGATATATTTTTTAGGTAAAGTCTGGATGGATGAAAATATTAAGAAGCAGATT
CACACTAATCAGGTCATGTTCTTCTTGGTTCGTGATAGAAGGCCTTATGGAAACGGCCCAATGGATTTTG
GACAGGTTTTTAATATGTTCGATAATGAGCCCAGTACCGCAACCGTGAAGAATGATGTGCGGGATAGGTT
TCAAGTGATGAGGAAATTTCATGCTACAGTTATTGGTGGGCCCTCTGGAATGAAGGAACAGGCATTAGTT
AAGAGATTTTTTAGAATTAACAGTCATGTAACTTATAATCATCAGGAGGCAGCCAAGTATGAGAACCATA
CTGAAAACGCCTTGTTATTGTATATGGCATGTACGCATGCCTCTAATCCAGTGTATGCAGCTATGAAAAT
ACGCATCTATTTCTATGATTCAATATCAAATTAATAAAATTTATATTTTATATCATGAGTTTCTGTTACA
TTTATTGTGTTTTCAGGTACATCATACAATACATGATCAACTGCTCTGAATACATTGTTAATTGAAATTA
CACCAAGACTATCTAAATACTTAAGAACTTGATATCTAAATACTCTTAAGAAACGACCAGTCTGAGGCTG
TAATGTCGTCCAAATTCTGAAGTTGAGAAAACATTTGTGAATCCCCAATACCTTCCTGATGTTGTGGTTG
AATCTTATCTGAATGGAAATGATGTCGTCGTTCATTAGAAATGGCCTCTGGCTGTGTTCTGTTATCTCGA
AATAGAGGGGATTGTTTATCTCCCAGATAAAAACGCCATTCTCTGCTTGAGGAGCAGAGAGGAGTTCCCC
TGTGTGTGAATCCATGATTGTTGCAGTTGATGTGGAGGTAGTATGAGCAGCCACAGTCTAGGTCTACACG
CTTACGCCTTATTGGTTTCTTCTTGGCTATCTTGCGTTGGACCTTGATTGTTACTTGCGAACAGTGGCTC
GTAGAGGGTGACGAGGGTTGCATTCTTGAGAGCCCAATTTTTCAAGGATATGTTTTTTTCTTCGTCTAGA
TATTCCCTATATGAGGAGGTAGGTCCTGGATTGCAGAAGAAGATAGTGGGAATTCCCCCTTTAATTTGAA
TGGGCTTCCCGTATTGTATGTTGCTTTGCCAGTCCCTCTGGGCCCCCATTAATTCCTTGAAGTGCTTTAA
ATAATGCGGGTCTACGTCATCAATGACGTTGTACCACGCATCATTACTGTACACCTTTGGGCTTAGGTCT
AGATGTCCACATAAATAATTATGTGGGCCTAGAGACCTGGCCCACATTGTTTTGCCTGTTCTGCTATCAC
CCTCAATGACATTACTTATGGGTCTCCATGGCCGCGCAGCGGAAGATACGACGTTCTCGGCGACCCACTC
TTCAAGTTCATCTGGAACTTGATTAAAAGAAGAATAAAGAAATGGAGAAACATAAACTTCTAAAGGAGGA
CTAAAAATCCTATCTAAATTTGAACTTAAATTATGAAATTGTAAAATATAGTCCTTTGGGGCCTTCTCTT
TTAATATATTGAGGGCCTCGGATTTACTGCGTGAATTGAGTGCCTCGGCATATGCGTCGTTGGCAGATTG
TTGACCTGCTCTGGTTGATCTGCCATCGATTTGGAAAACTCCAAAATCAATGAAGTCTCCGTCTTTCTCC
ACGTAGGTCTTGACATCTGTTGAGCTCTTAGCTGCCTGAATGTTCGGATGGAAATGTGCTGACCTGCTTG
GGGATACCAGGTCGAAGAACCGTTGGTTCTTACATTGGTATTTGCCTTCGAATTGGATAAGCACATGGAG
ATGTGGTTCCCCATTCTCGTGGAGTTCTCTGCAAACTTTGATATATTTTTTATTTGTTGGGGTTTCTAGG
TTTTTTAATTGAGAAAGTGCTTCCACTTTAGAGAGAGAACAATTGGGATATGTTAGGAAATAATTTTTGG
CATATATTTTAAATAAACGAGGCATGTTGAAATGAGTTGGTGTCCCTCAAAGCTCTATGGCAATCGGTGT
ATCCGTGTCTTACTTATATCTGGACACCTAATGGCTATTTGGTAATTTTGTAAAAGTACAATGCAATTCA
AAATTCAAAATTCAAAAATCAAATCATTAAAGCGGCCATCCGTATAATATT

>KC312656.1
ACCGGATGGCCGTGCCTTTTCTTTTTACGTGGTCCCCACCAGGGTTACACAGACGTTACTGTCAACCAAT
CAAATTGCATCCTCAAACGTTAGATAAGTGTTCGTTTGTCTTTATATACTTGGTCCCCAAGTAGTTTGTC
TTGCACTATGTGGGATCCACTTCTAAATGAATTTCCTGAATCTGTTCACGGATTTCGTTGTATGTTAGCT
ATTAAATATTTGCTGTCCGTTGAGGAAACTTACGAGCCCAATACATTGGGCCGCGATTTAATTAGGGATC
TTATATCTGTTGTAAGGGCCCGTGACTATGTCGAAGCGACCAGGCGATATAATCATTTCCACGCACGTCT
CGAAGGTTCGCCGAAGGCTGAACTTCGACAGCCCATACAGCAGCCGAGCTGCTGTCCCCATTGTCCAAGG
CACAAACAAGCGACGATCATGGTCGTACAGGCCCATGTACCGGAAGCCCAGAATATACAGAATGTATCGA
AGCCCTGATGTTCCTCGTGGATGTGAAGGCCCATGTAAAGTCCAGGCTTATGAGCAACGGGATGATATTA
AGCATACTGGTATTGTTCGTTGTGCTAGTGATGTTACTCGTGGATCTGGAGTTACTCACAGAGTGGGTAA
GAGGTTCTGTGTTAAATCGATATATTTTTTACGTAAAGTCTGGATGGATGAAAATATTAAGAAGCAGAAT
CACACTAATCAGGTCATGTTCTTCTTTGTTCGTGATAGAAGGCCTTATGGAAACAGCCCAATGGATTTTG
GACAGGTTTTTAATATGTTCGATAATGAGCCCAGTACCGCAAACGTGAAGAATGATTTGCGGGATAGGTT
TCAAGTGATGAGGAAATTTCATGCCACAGTTATTGGTGGGCCCTCTGGAATGAAGGAACAGGCATTAGTT
AAGAGATTTTTTAGAATTAACAGTCATGTAACTTATAATCATCAGGAGGCAGCCAAGTATGAGACCCATA
CTGAAAACGCCTTGTTATTGTATATGGCATGTACGCATGCCACTAATCCAGTGTATGCAGCTATGAAAAT
ACGCATCTATTTCTATGATTCAATATCAAATTAATAAAATTTATATTTTATATCATGAGTTTCTGTTACA
TTTATTGTGTTTTCAAGTACATCATACAATACATGATCAACTGGTCTGATTACATTGTTAATTGAAATTA
CACCAAGACTATCTAAATACTTAAGAACTTGATATCTAAATACTCTTAAGAAACGACCAGTCTGAGGCTG
TAATGTCGTCCAAATTCGGAAGTTGAGAAAACATTTGTGAATCCCCAATACCTTCCTGGTGTTGTGGTTG
AATCTTATCTGAATGGAAATGATGTCGTCGTTCATTAGAAATGGCCTCTGGCTGTATTCTGTTATCTCGA
AATAGAGGGGATTGTTTATCTCCCAGATAAAAACGCCATTCTCTGCTTGAGGAGCAGAGATGAGTTCCCC
TGTGTGTGAATCCATGATTGTTGCAGTTGATGTGGAGGTAGTATGAGCAGCCACAGTTTAGGTCTACACG
CTTACGCCTTATTGGTTTCTTCTTGGCTATATTGCGTTGGACCTTGATTGATACTTGCGAACAGTGGCTC
GTAGAGGGTGACGAGGGTTGCATTCTTGAGAGCCCAATTTTTCAAGGATATGTTTTTTTCTTCGTCTAGA
TATTCCCTATATGAGGAGGTAGGTCCTGGATTGCAGAGGAAGATAGTGTGAATTCCCCCTTTAATTTGAA
TGGGCTTCCCGTACTTTGTGTTGCTTTGCCAGTCCCTCTGGGCCCCCATTAATTCCTTGAAGTGCTTTAA
ATAATGCGGGTCTACGTCATCAATGACGTTGTACCACGCATTATTACTGTACACCTTTGGGCTTAGGTCT
AGATGTCCACATAAATAATTATGTGGGCCTAGAGACCTGGCCCACATTGTTTTGCCTGTTCTGCTATCAC
CCTCAATGACAATACTTATGGGTCTCCATGGCCGCGCAGCGGAAGATACGACGTTCTCGGCGACCCAGTC
TTCAAGTTCATCTGGAACTTGATTAAAAGAAGAATAAAGAAATGGAGAAACATAAACTTCTAAAGGAGGA
CTAAAAATCCTATCTAAATTGGAACTTAAATTATGAAATTGTAAAATATAGTCCTTTGGGGCCTTCTCTT
TTAATATATTGAGGGCCTCGGATTTACTGCCTGAATTGAGTGCCTCGGCATATGAGTCGTTGGCAGATTG
TTGACCTCCTCTAGTTGATCTCCCATCGATTTGGAAAACTCCAAAATCAATGAAGTCTCCGTCTTTCTCC
ACGTAGGTCTTGACATCTGTTGAGCTCTTAGCTGCCTGAATGTTCGGATGGAAATGTGCTGACCTGTTTG
GGGATACCAGGTCGAAGAACCGATGGTTCTTACATTGGTATTTGCCTTCGAATTGGATAAGCACATGGAG
ATGTGGTTCCCCATTCTCGTGGAGTTCTCTGCAAACTTTGATATATTTTTTATTTGTTGGGGTTTGTAGG
TTTTTTAATTGGGAAAGTGCTTCCACTTTAGTGAGAGAACAATTGGGATATGTTAGGTAATAATTTTTGG
CATATATTTTAAATAAACGAGGCATGTTGAAATGAATTGGTGTCCCTCAAAGCTCTATGGCAATCGGTGT
ATCGGTGTCTTACTTATATCTGGACACCTAATGGCTATTTGGTAATTTTGTAAAAGTACATTGCAATTCA
AAATTCAAAATTCAAAAATCAAATCATTAAAGCGGCCATCCGTATAATATT

>KC312655.1
ACCGGATGGCCGCGCCTTCTCTTTTTATGTGGTCTCCACGAGTGTTCCACATACGTCACTGTCAACCAAT
CAAATTGCATCCTCAAACGTTAGGTAAGTGTTCATTTGTCTTTATATACTTGGTCCCCAAGTAGTCCGTC
TTGCAATATGTGGGATCCACTTCTAAATGAATTTCCTGAATCTGTTCACGGATATCGTTGTATGTTAGCT
ATTAAATATTTGCAGTCCGTTGAGGAAACTTACGAGCCCAATACATTGGGCCACGATTTAATTAGGGATC
TTATATCTGTTGTAAGGGCCCGTGACTATGTCGAAGCGACCAGGCGATATAATCATTTCCACGCCCGCCT
CGAAGGTTCGCCGAAGGCTGAACTTCGTCAGCCCATACAGCAGCCGTGCTGCTGTCCCCATTGTCCAAGG
CACAAACAAGCGACGATCATGGACGTACAGGCCCATGTACCGGAAGCCCAGAATATACAGAATGTATCGA
AGCCCTGATGTTCCTCGTGGATGTGAAGGCCCATGTATAGTCCAGTCTTATGAGCAACGGGATGATATTA
AGCATACTGGTATTGTTCGTTGTGTTAGTGATGTTACTCGTGGATCTGGAATTACTCACAGAGTGGGTAA
GAGGTTCTTAGTGAAATCGATATATTTTTTAGGTAAAGTCTGGATGGATGAAAATATCAAGAAGCAGAAT
CACACTAATCAGGTCATGTTCTTCTTGGTTCGTGATACAAGGCCCTATGGAAACAGCCCAATGGATTTTG
GACAGGTTTTTAATATGTTCGATAATGAGCCCAGTACCGCAACTGTGAAGAATGATTTGCGGGATAGGTT
TCAAGTGATGAGGAAATTTCATGCTACAGTTATTGGTGGGCCCTCTGGAATGAAGGAACAGGCATTAGTT
AAGAGATTTTTTAGAATTATCAGTCATGTAACTTATAATCATCAGGAGGCAGCCAAGTATGAGAACCATA
CTGAAAACGCCTTGTTATTGTATATGGCATGTACGCATGCCTCTAATCCAGTGTATGCAACTATGAAAAT
ACGCATCTATTTCTATGATTCAATATCAAATTAATAAAATTTATATTTTATATCATGAGTTGCTGTTACA
TTTATTGTGTTTTCAAGTACATCATACAATACATGATCAACTGCTCTGATTACATTGTTAATTGAAATTA
CACCAAGACTATATAAATACTTAAGAACTTGATATCTAAATACTCTTAAGAAACGACCAGTCAGAGGCTG
TAATGTCGTCCAAATTCGGAAGTTGAGAAAACATTTGTGAATCCCCAATGCCTTCCTGATGTTGTGGTTG
AATCTTATCTGAATGGAAATGATGTCGTTGTTCATTAGAAATGGCCTCTGGCTGTGTTCTGTTATCTTGA
AATAGAGGGGATTGTTTATCTCCCAGATAAAAACGCCATTCTCTGCTTGAGGAGCAGTGATGAGTTCCCC
TGTGCGTGAATCCATGATTGTAGCAGTTGATGTGGAGGTAGTATGAGCAGCCACAGTCTAGGTCTACACG
CTTACGCCTTATTGGTTTCTTCTTGGCTATCTTGTGTTGGACCTTGATTGATACTTGCGAACAGTGGCTC
GTAGAGGGTGACGAAGATTGCATTCTTGAGAGCCCAATTTTTCAAGGATATGTTTTTTTCTTCGTCTAGA
TATTCCCTATATGAGGAGGTAGGTCCTGGATTGCAGAGGAAGATAGTGGGAATTCCCCCTTTAATTTGAA
TGGGCTTCCCGTACTTTGTGTTGCTTTGCCAGTCCCTCTGGGCCCCCATGAATTCCTTGAAGTGCTTTAA
ATAATGCGGGTCTACGTCATCAATGACGTTGTACCACACATCATTACTGTACACCTTTGGGCTTAGGTCC
GGATGTCCACATAAATAATTATGTGGGCCTATAGACCTGGCCCACATTGTTTTGCCTGTTCTGCTATCAC
CCTCAATGACAATACTTATGGGTCTCCATGGCCGCGCAGCGGAAGATACGACGTTCTCGGCGACCCACTC
GTCAAGTTCATCTGGAACTTGATTAAAAGAAGAAGAAAGAAACGGAGAAATATAAACTTCTAAAGGAGGA
CTAAAAATCCTATCTAAATTTGAACTTAAATTATGAAATTGTAAAATATAGTCCTTTGGGGCCTTCTCTT
TTAATATATTGAGGGCCTCGGATTTACTGCCTGAATTGAGTGCCTCCGCATATGCGTCGTTGGCAGATTG
CTGACCTCCTCTAGCTGATCTGCTATCGATTTGGAAAACTCCAAAATCAATGAAGTCTCCGTCTTTCTCC
ACGTAGGTCTTGACATCTGTTGAGCTCTTAGCTGCCTGAATGTTCGGATGGAAATGTGCTGACCTGTTTG
GGGATACCAGGTCGAAGAACCGTTGGTTCTTACATTGGTATTTGCCTTCGAATTGGATAAGCACATGGAG
ATGTGGTCCCCCATTCTCGTGGAGTTCTCTGCAAACTATGATGTATTTTTTATTTGTTGGGGTTTCTAGG
TTTTTTAATTGGGAAAGTGCTTCCTCTTTAGAGAGAGAACAATTGGGATATGTTAGGAAATAATTTTTGG
CATATATTTTAAATAAACGAGGCATTATGGCAATCGGTGTATCGGTGTCTTATTTATACCTGGACACCTA
ATGGCTATTTGGTAATTTTGTAAAAGTACATTTCAATTCAACATTCAAAATTCAAAAATCAAATCAATAA
AGCGGCCATCCGTATAATATT

>KC211184.1
ACCGGATGGCCGCGCCTTTTCTTTTTATGTGGTCCCCACGAGGGTTCCACAGACGTCACTGTCAACCAAT
CAAATTGCATCCTCAAACGTTAGATAAGTGTTCATTTGTCTTTATATACTTGGTCCCCAAGTAGTCTGTC
TTGCAATATGTGGGATCCACTTCTAAATGAATTTCCTGAATCTGTTCACGGATTTCGTTGTATGTTAGCT
ATTAAATATTTGCAGTCCGTTGAGGAAACTTACGAGCCCAATACATTGGGCCACGATTTAATTAGGGATC
TTATATCTGTTGTAAGGGCCCGTGACTATGTCGAAGCGACCAGGCGATATAATCATTTCCACGCCCGTCT
CGAAGGTTCGCCGAAGGCTGAACTTCGACAGCCCATACAGCAGCCGTGCTGCTGTCCCCATTGTCCAAGG
CACAAACAAGCGACGATCATGGACGTACAGGCCCATGTACCGGAAGCCCAGAATATACAGAATGTATCGA
AGCCCTGATGTTCCTCGTGGATGTGAAGGCCCATGTAAAGTCCAGTCTTATGAGCAACGGGATGATATTA
AGCATACTGGTATTGTTCGTTGTGTTAGTGATGTTACTCGTGGATCTGGAATTACTCACAGAGTGGGTAA
GAGGTTCTGTGTTAAATCGATATATTTTTTAGGTAAAGTCTGGATGGATGAAAATATTAAGAAGCAGAAT
CACACTAATCAGGTCATGTTCTTCTTGGTTCGTGATAGAAGGCCTTATGGAAACAGTCCAATGGATTTTG
GACAGGTTTTTAATATGTTCGATAATGAGCCCAGTACCGCAACCGTGAAGAATGATTTGCGGGATAGGTT
TCAAGTGATGAGGAAATTTCATGCTACAGTTATTGGTGGGCCCTCTGGAATGAAGGAACAGGCATTAGTT
AAGAGATTTTTTAGAATTAACAGTCATGTAACTTATAATCATCAGGAGGCAGCCAAGTATGAGAACCATA
CTGAAAACGCCTTGTTATTGTATATGGCATGTACGCATGCCTCTAATCCAGTGTATGCAACTATGAAAAT
ACGCATCTATTTCTATGATTCAATATCAAATTAATAAAATTTATATTTTATATCATGAGTTTCTGTTACA
TTTATTGTGTTTTCAAGTACATCATACAATACATGATCAACTGCTCTGATTACATTGTTAATTGAAATTA
CACCAAGACTATCTAAATACTTAAGAACTTGATATCTAAATACTCTTAAGAAACGACCAGTCTGAGGCTG
TAATGTCGTCCAAATTCGGAAGTTGAGAAAACATTTGTGAATCCCCAATATCTTCCTGATGTTGTGGTTG
AATCTTATCTGAATGGAAATGATGTCGTGGTTCATTAGAAATGGCCTCTGGCTGTGTTCTGTTATCTCGA
AATAGAGGGGATTGTTTATCTCCCAGATAAAAACGCCATTCTCTGCTTGAGGAGCAGTGATGAGTTCCCC
TGTGCGTGAATCCATGATTGTTGCAGTTGATGTGGAGGTAGTATGAGCAGCCACAGTCTAGGTCTACACG
CTTACGCCTTATTGGTTTCTTCTTGGCTATCTTGTGTTGGACCTTGATTGATACTTGCGAACAGTGGCTC
GTAGAGGGTGATGAAGGTTGCATTCTTGAGAGCCCAATTTTTCAAGGATATGTTTTTTTCTTCGTCTAGA
TATTCCCTATATGAGGAGGTAGGTCCTGGATTGCAGAGGAAGATAGTGGGAATTCCCCCTTTAATTTGAA
TGGGCTTCCCGTACTTTGTGTTGCTTTGCCAGTCCCTCTGGGCCCCCATGAATTCCTTGAAGTGCTTTAA
ATAGTGCGGGTCTACGTCATCAATGACGTTGTACCACGCATCATTACTGTACACCTTTGGGCTTAGGTCT
AGATGTCCACATAAATAATTATGTGGGCCTAGAGACCTGGCCCACATTGTCTTGCCTGTTCTGCTATCAC
CCTCAATGATAATACTTATGGGTCTCCATGGCCGCGCAGCGGAAGATACGACGTTCTCGGCGACCCACTC
TTCAAGTTCATCTGGAACTTGATTAAAAGAAGAAGAAAGAAATGGAGAAACATAAACTTCTAAAGGAGGA
CTAAAAATCCTATCTAAATTTGAACTTAAATTATGAAATTGTAAAATATAGTCCTTTGGGGCCTTCTCTT
TTAATATATTGAGGGCCTCGGATTTACTGCCTGAATTGAGTGCCTCGGCATATGCGTCGTTGGCAGATTG
CTGACCTCCTCTAGCTGATCTGCCATCGATTTGGAAAACTCCAAAATCAATGAAGTCTCCGTCTTTCTCC
ACGTAGGTCTTGACATCTGTTGAGCTCTTAGCTGCCTGAATGTTCGGATGGAAATGTGCTGACCTGTTTG
GGGATACCAGGTCGAAGAACCGTTGGTTCTTACATTGGTACTTGCCTTCGAATTGGATAAGCACATGGAG
ATGTGGTTCCCCATTCTCGTGGAGTTCTCTGCAAACTTTGATGTATTTTTTATTTGTTGGGGTTTCTAGG
TTTTTTAATTGGGAAAGTGCTTCCTCTTTAGAGAGAGAACAATTGGGATATGTTAGGAAATAATTTTTGG
CATATATTTTAAATAAACGAGGCATGTTGAAATGAATTGGTGTCCCTCAAAGCTCTATGGCAATCGGTGT
ATCGGTGTCTTACTTATACCTGGACACCCAATGGCTATTTGGTAATTTTGTAAAAGTACATTGCAATACA
AAATTCAAAATTCAAAAATCAAATCATTAAAGCGGCCATCCGTATAATATT

>KC207942.1
TAATATTACCTGTTGGCCCCGCCTTTTCTTTTTATGTGGTCCCCACGAGGGTTCCACAGACGTCACTGTC
AACCAATCAAATTCCATCCTCAAACGTTAGATAAGTGTTCATTTGTCTTTATATACTTGGTCCCCAAGTA
GTTTGTCTTGCACTATGTGGGATCCACTTCTAAATGAATTTCCTGAATCTGTTCACGGATTTCGTTGTAT
GTTAGCTATTAAATATTTGCAGTCCGTTGAGGAAACTTATGAGCCCAATACATTGGGCCACGATTTAATT
AGGGATCTTATATCTGTTGTAGGGGCCCGTGACTATGTCGAAGCGACCAGGCGATATAATCATTTCCACG
CCCGTCTCGAAGGTTCGCCGAAGGCTGAACTTCGACAGCCCATACAGCAGCCGTGCTGCTGTCCCCATTG
TCCAAGGCACAAACAAGCGACGATCATGGACGTACAGGCCCATGTACCGGAAGCCCAGAATATACAGAAT
GTATCGAAGCCCTGATGTTCCTCGTGGATGTGCGGACCATGCAAAGTCCA

>KC207941.1
TAATATTACCTGTTGACCCCGCCTTTTCTTTTTATGTGGTCCCCACGAGGGTTCCACAGACGTCACTGTC
AACCAATCAAATTCCATCCTCAAACGTTAGATAAGTGTTCATTTGTCTTTATATACTTGGTCCCCAAGTA
GTTTGTCTTGCACTATGTGGGATCCACTTCTAGATGAATTTCCTGAATCTGTTCACGGATTTCGTTGTAT
GTTAGCTATTAAATATTTGCAGTCCGTTGAGGAAACTTATGAGCCCAATACATTGGGCCACGATTTAATT
AGGGATCTTATATCTGTTGTAAGGGCCCGTGACTATGTCGAAGCGACCAGGCGATATAATCATTTCCACG
CCCGTCTCGAAGGTTCGCCGAAGGCTGAACTTCGACAGCCCATACAGCAGCCGTGCTGCTGTCCCCATTG
TCCAAGGCACAAACAAGCGACGATCATGGACGTACAGGCCCATGTACCGGAAGCCCAGAATATACAGAAT
GTATCGAAGCCCTGATGTTCCTCGTGGATGTGCGGACCTTGCAAAGTCCA

>KC207940.1
TAATATTACCTGTTGGCCGCGCCTTCTCTTTTTATGTGGTCCCCACGAGGGTTCCACATACGTCACTGTC
AACCAATCAAATTGCATCCTCAAACGTTAGATAAGTGTTCATTTGTCTTTATATACTTGGTCCCCAAGTA
GTCTGTCTTGCAATATGTGGGATCCACTTCTAAACGAATTTCCTGAATCTGTTCACGGATTTCGTTGTAT
GTTAGCTATTAAATATTTGCAGTCCGTTGAGGAAACTTACGAGCCCAATACATTGGGCCACGATTTAATT
AGGAATCTTATATCTGTTGTAAGGGCCCGTGACTATGTCGAAGCGACCAGGCGATATAATCATTTCCACG
CCCGCCTCGAAGGTTCGCCGAAGGCTGAACTTCGACAGCCCATACAGCAGCCGTGCTGCTGTCCCCATTG
TCCAAGGCACAAACAAGCGACGATCATGGACGTACAGGCCCATGTACCGGAAGCCCAGAATGTACAGAAT
GTATCGAAGCCCTGATGTTCCTCGTGGATGTGCGGACCATGCAAAGTCCA

>JQ990970.1
TTAATAAAATTTATATTTTATATCATGAGTTTCTGTTACATTTATTGTGTTTTCAAGTACATCATACAAT
ACATGATCAACTGCTCTGATTACATTGTTAATTGAAATTACACCAAGACTATCTAAATACTTAAGAACTT
GATATCTAAATACTCTTAAGAAACGACCAGTCTGAGGCTGTAATGTCGTCCAAATTCGGAAGTTGAGAAA
ACATTTGTGAATCCCCAATATCTTCCTGATGTTGTGGTTGAATCTTATCTGAATGGAAATGATGTCGTGG
TTCATTAGAAATGGCCTCTGGCTGTGTTCTGTTATCTTGAAATAGAGGGGATTGTTTATCTCCCAGATAA
AAACGCCATTCTCTGCTTGAGGAGCATTGATGAGTTCCCCTGTGCGTGAATCCAT

>JQ990969.1
TTAATAAAATTTATATTTTATATCATGAGTTTCTGTTACATTTATTGTGTTTTCAAGTACATCATACAAT
ACATGATCAACTGCTCTGATTACATTGTTAATTGAAATTACACCAAGACTATCTAAATACTTAAGAACTT
GATATCTAAATACTCTTAAGAAACGACCAGTCTGAGGCTGTAATGTCGTCCAAATTCGGAAGTTGAGAAA
ACATTTGTGAATCCCCAATATCTTCCTGATGTTGTGGTTGAATCTTATCTGAATGGAAATGATGTCGTGG
TTCATTAGAAATGGCCTCTGGCTGTGTTCTGTTATCTTGAAATAGAGGGGATTGTTTATCTCCCAGATAA
AAACGCCATTCTCTGCTTGAGGAGCAGTGATGAGTTCCCCTGTGCGTGAATCCAT

>JQ990968.1
TTAATAAAATTTATATTTTATATCATGAGTTTCTGTTACATTTATTGTGTTTTCAAGTACATCATACAAT
ACATGATCAACTGCTCTGATTACATTGTTAATTGAAATTACACCAAGACTATCTAAATACTTAAGAACTT
GATATCTAAATACTCTTAAGAAACGACCAGTCTGAGGCTGTAATGTCGTCCAAATTCGGAAGTTGAGAAA
ACATTTGTGAATCCCCAATATCTTCCTGATGTTGTGGTTGAATCTTATCTGAATGGAAATGATGTCGTGG
TTCATTAGAAATGGCCTCTGGCTGTGTTCTGTTATCTTGAAATAGAGGGGATTGTTTATCTCCCAGATAA
AAACGCCATTCTCTGCTTGAGGAGCAGTGATGAGTTCCCCTGTGCGTGAATCCAT

>JQ990967.1
TTAATAAAATTTATATTTTATATCATGAGTTTCTGTTACATTTATTGTGTTTTCAAGTACATCATACAAT
ACATGATCAACTGCTCTGATTACATTGTTAATTGAAATTACACCAAGACTATCTAAATACTTAAGAACCT
GATATCTAAATACTCTTAAGAAACGACCAGTCTGAGGCTGTAATGTCGTCCAAATTCGGAAGTTGAGAAA
ACATTTGTGAATCCCCAATATCTTCCTGATGTTGTGTTTGAATCTTATCTGAATGGAAATGATGTCGTGG
TTCATTAGAAATGGCCTCTGGCTGTGTTCTGTTATCTTGAAATAGAGGGGATTGTTTATCTCCCAGATAA
AAACGCCATTCTCTGCTTGAGGAGCAGTGATGAGTTCCCCTGTGCGTGAATCCAT

>KC293824.1
TTGGGCGGTCGTTGAGGAACTGACGAGCCCAATACATTGGGCCACGATTTAATTAGGGATCTTATATCTG
TTGTAAGGGCCCGTGACTATGTCGAAGCGACCAGGCGATATAATCATTTCCACGCCCGCCTCGAAGGTTC
GCCGAAGGCTGAACTTCGACAGCCCATACAGCAGCCGTGCTGCTGTCCCCATTGTCCAAGGCACAAACAA
GCGACGATCATGGACGTACAGGCCCATGTACCGGAAGCCCAGAATATACAGAATGTATCGAAGCCCTGAT
GTTCCTCGTGGATGTGAAGGCCCATGTAAAGTCCAGTCTTATGAGCAACGGGATGATATTAAGCATACTG
GTATTGTTCGTTGTGTTAGTGATGTTACTCGTGGATCTGGAATTACTCACAGAGTGGGTAAGAGGTTCTG
TGTTAAATCGATATATTTTTTAGGTAAAGTCTGGATGGATGAAAATATCAAGAAGCAGAATCACACTAAT
CAGGTCATGTTCTTCTTGGTTCGTGATAGAAGGCCCTATGGAAACAGCCCAATGGATTTTGGACAGGTTT
TTAATATGTTCGATAATGAGCCCAGTACCGCAACTGTGAAGAATGATTTGCGGGATAGGTTTCAAGTGAT
GAGGAAATTTCATGCTACAGTTATTGGTGGGCCCTCTGGAATGAAGGAACAGGCATTAGTTAAGAGATTT
TTTAGAATTAACAGTCATGTAACTTATAATCATCAGGAGGCAGCCAAGTATGAGAACCATACTGAAAACG
CCTTGTTATTGTATATGGCATGTACGCATGCCTCTAATCCAGTGTATGCAACTATGAAAATACGCATCTA
TTTCTATGATTCAATATCAAATTAATAAAATTTATATTTTATATCATGAGTTGCTGTTACATTTATTGTG
TTTTCAAGTACATCATACAATACATGATCAACTGCTCTGATTACATTGTTAATTGAAATTACACCAAGAC
TATATAAATACTTAAGAACTTGATATCTAAATACTCTTAAGAAACGACCAGTCTGAGCTGTAATGTCGTC
CAAATTCGGAAGTTGAGAAAAACATTTGTGATCCCCATGCCTTCCTGGATGTTGTGGTTGAATCCTTATC
CTGAATTGGGGGGTGCTTATCTTAGCATGGCTGCTGGCTGTGTTCTGTTATCTTGAAATAGAGGGGATTG
TTTATCTCCCATATAAAAACGCCATTCTCTGCTTGAGGAGCAGTGATGAGTTCCCCTGTGCGTGAATCCA
TGATTGTTGCAGTTGATGTGGAGGTAGTATGAGCAGCCACAGTCTAGGTCTACACGCTTACGCCTTATTG
GTTTCTTCTTGGCTATCTTGTGTTGGACCTTGATTGATACTTGCGAACAGTGGCTCGTAGAGGGTGACGA
AGATTGCATTCTTGAGAGCCCAATTTTTCAAGGATATGTTTTTTTCTTCGTCTAGATATTCCCTATATGA
GGAGGTAGGTCCTGGATTGCAGAGGAAGATAGTGGGAATTCCCCCTTTAATTTGAATGGGCTTCCCGTAC
TTTGTGTTGCTTTGCCAGTCCCTCTGGGCCCCCATGAATTCCTTGAAGTGCTTTAAATAATGTGGGTCTA
CGTCATCAATGACGTTGTACCACACATCATTACTGTACACCTTTGGGCTTAGGTCTAGATGTCCACATAA
ATAATTATGTGGGCCTAGAGACCTGGCCCACATTGTTTTGCCTGTTCTGCTATCACCCTCAATGACAATA
CTTATGGGTCTCCATGGCCGCGCAGCGGAAGATACGACGTTCTCGGCGACCCACTCGTCAAGTTCATCTG
GAACTTGATTAAAAGAAGAAGAAAGAAATGGAGAAATATAAACTTCTAAAGGAGGACTAAAAATCCTATC
TAAATTTGAACTTAAATTATGAAATTGTAAAATATAGTCCTTTGGGGCCTTCTCTTTTAATATATTGAGG
GCCTCGGATTTACTGCCTGAATTGAGTGCCTCGGCATATGCGTCGTTGGCAGATTGCTGACCTCCTCTAG
CTGATCTGCTATCGATTTGGAAAACTCCAAAATCAATGAAGTCTCCGTCTTTCTCCACGTAGGTCTTGAC
ATCTGTTGAGCTCTTAGCTGCCTGAATGTTCGGATGGAAATGTGCTGACCTGTTTGGGGATACCAGGTCG
AAGAACGTGGTTCTACATTGGTATTTGCCCTTCGAATTGGATAAGCCACATGGGAGATGTGGTTTCCCCA
CTTCTCGCTGGAGGTTTCTCCTGCGACACACTTGTATG

>JX675237.1
ACCGGATGGCCGCGCCTTTTCTTTTTATGTGGTCCCCACGAGTGTTCCACAGACGTCAATGTCAACCAAT
CAAATTGCATCCTCAAACGTTAGATAAGTGTTCATTTGTCTTTATATACTTGGTCCCCAAGTAGTTTGTC
TTGCACTATGTGGGATCCACTTCTAAATGAATTTCCTGAATCTGTTCACGGATTTCGTTGTATGTTAGCT
ATTAAATATTTGCAGTCCGTTGAGGAAACTTACGAGCCCAATACATTGGGCCACGATTTAATTAGGGATC
TTATATCTGTTGTAAGGGCCCGTGACTATGTCGAAGCGACCAGGCGATATAATCATTTCCACGCCCGTCT
CGAAGGTTCGCCGAAGGCTGAACTTCGACAGCCCATACAGCAGCCGTGCTGCTGTCCCCATTGTCCAAGG
CACAAACAAGCGACGATCATGGACGTACAGGCCCATGTACCGGAAGCCCAGAATATACAGAATGTATCGA
AGCCCTGATGTTCCTCGTGGATGTGAAGGCCCATGTAAAGTCCAGTCTTATGAGCAACGGGATGATATTA
AGCATACTGGTATTGTTCGTTGTGTTAGTGATGTTACTCGTGGATCTGGAATTACTCACAGAGTGGGTAA
GAGGTTCTGTGTTAAATCGATATATTTTTTAGGTAAAGTCTGGATGGATGAAAATATCAAGAAGCAGAAT
CACACTAATCAGGTCATGTTCTTCTTGGTTCGTGATAGAAGGCCCTATGGAAACAGCCCAATGGATTTTG
GACAGGTTTTTAATATGTTCGATAATGAGCCCAGTACCGCAACTGTGAAGAATGATTTGCGGGATAGGTT
TCAAGTGATGAGGAAATTTCATGCTACAGTTATTGGTGGGCCCTCTGGAATGAAGGAACAGGCATTAGTT
AAGAGATTTTTTAGAATTAACAGTCATGTAACTTATAATCATCAGGAGGCAGCCAAGTATGAGAACCATA
CTGAAAACGCCTTGTTATTGTATATGGCATGTACGCATGCCTCTAATCCAGTGTATGCAACTATGAAAAT
ACGCATCTATTTCTATGATTCAATATCAAATTAATAAAATTTATATTTTATATCATGAGTTTCTGTTACA
TTTATTGTGTTTTCAAGTACATCATACAACACATGATCAACTGCTCTGATTACATTGTTAATTGAAATTA
CACCAAGACTATCTAAATACTTAAGAACTTGATATTTAAATACTCTTAAGAAACGACCAGTCTGAGGCTG
TAATGTCGTCCAAATTCGGAAGTTGAGAAAGCATTTGTGAATCCCCAATATCTTCCTGATGTTGTGGTTG
AATCTTATCTGAATGGAAATGATGTCGTGGTTCATTAGAAATGGCCTCTGGCTGTGTTCTGTTATCTTGA
AATAGAGGGGATTGTTTATCTCCCAGATAAAAACGCCATTCTCTGCTTGAGGAGCAGTGATGAGTTCCCC
TGTGCGTGAATCCATGATTGTTGCAGTTGATGTGGAGGTAGTATGAGCAGCCACAGTCTAGGTCTACACG
CTTACGCCTTATTGGTTTCTTCTTGGCTATCTTGTGTTGGACCTTGATTGATACTTGCGAACAGTGGCTC
GTAGAGGGTGACGAAGGTTGCATTCTTGAGAGCCCAATTTTTCAAGGATATGTTTTTTTCTTCGTCTAGA
TATTCCCTATATGAGGAGGTAGGTCCTGGATTGCAGAGGAAGATAGTGGGAATTCCCCCTTTAATTTGAA
TGGGCTTCCCGTACTTTGTGTTGCTTTGCCAGTCCCTCTGGGCCCCCATGAATTCCTTGAAGTGCTTTAA
ATAATGCGGGTCTACGTCATCAATGACGTTGTACCACGCATCATTACTGTACACCTTTGGGCTTAGGTCT
AGATGTCCACATAAATAATTATGTGGGCCTAGAGACCTGGCCCACATTGTTTTGCCTGTTCTGCTATCAC
CCTCAATGACAATACTTATGGGTCTCCATGGCCGCGCAGCGGAAGATACGACGTTCTCGGCGACCCACTC
TTCAAGTTCATCTGGAACTTGATTAAAAGAAGAAGAAAGAAATGGAGAAACATAAACTTCTAAAGGAGGA
CTAAAAATCCTATCTAAATTTGAACTTAAATTATGAAATTGTAAAATATAGTCCTTTGGGGCCTTCTCTT
TTAATATATTGAGGGCCTCGGATTTACTGCCTGAATTGAGTGCCTCGGCATATGCGTCGTTGGCAGATTG
TTGACCTCCTCTAGCTGATCTGCCATCGATTTGGAAAACTCCAAAATCAATGAAGTCTCCGTCTTTCTCC
ACGTAGGTCTTGACATCTGTTGAGCTCTTAGCTGCCTGAATGTTCGGATGGAAATGTGCTGACCTGTTTG
GGGATACCAGGTCGAAGAACCGTTGGTTCTTACATTGGTATTTGCCTTCGAATTGGATAAGCACATGGAG
ATGTGGTTCCCCATTCTCGTGGAGTTCTCTGCAAACTTTGATGTATTTTTTATTTGTTGGGGTTTCTAGG
TTTTTTAATTGGGAAAGTGCTTCCTCTTTAGAGAGAGAACAATTGGGATATGTTAGGAAATAATTTTTGG
CATATATTTTAAATAAACGAGGCATGTTGAAATGAATTGGTGTCCCTCAAAGCTCTATGGCAATCGGTGT
ATCGGTGTCTTACTTATACCTGGACACCTAATGGCTATTTGGTAATTTTGTAAAAGTACATTGCAATTCA
AAATTCAAAATTCAAAAACCAAATCATTAAAGCGGCCATCCGTATAATATT

>JX856173.1
ACCGGATGGCCGCGCCTTTTCTTTTTATGTGGTCCCCACGAGGGTTCCACAGACGTCACTGTCAACCAAT
CAAATTGCATCCTCAAACGTTAGATAAGTGTTCATTTGTCTTTATATACTTGGTCCCCAAGTAGTTTGTC
TTGCACTATGTGGGATCCACTTCTAAATGAATTTCCTGAATCTGTTCACGGATTTCGTTGTATGTTAGCT
ATTAAATATTTGCAGTCCGTTGAGGAAACTTACGAGCCCAATACATTGGGCCACGATTTAATTAGGGATC
TTATATCTGTTGTAAGGGCCCGTGACTATGTCGAAGCGACCAGGCGATATAATCATTTCCACGCCCGTCT
CGAAGGTTCGCCGAAGGCTGAACTTCGACAGCCCATACAGCAGCCGTGCTGCTGTCCCCATTGTCCAGGG
CACAAACAAGCGACGATCATGGACGTACAGGCCCATGTACCGGAAGCCCAAAATATACAGAATGTATCGA
AGCCCTGATGTTCCTCGTGGATGTGAAGGCCCATGTAAAGTCCAGTCTTATGAGCAACGGGATGATATTA
GGCATACTGGTATTGTTCGTTGTGTTAGTGATGTTACTCGTGGATCTGGAATTACTCACAGAGTGGGTAA
GAGGTTCTGTGTTAAATCGATATATTTTTTAGGTAAAGTCTGGATGGATGAAAATATTAAGAAGCAGAAT
CACACTAATCAGGTCATGTTCTTCTTGGTTCGTGATAGAAGGCCTTATGGAAACAGCCCAATGGATTTTG
GACAGGTTTTTAATATGTTCGATAATGAGCCCAGTACCGCAACCGTGAAGAATGATTTGCGGGATAGGTT
TCAAGTGATGAGGAAATTTCATGCTACAGTTATTGGTGGGCCCTCTGGAATGAAGGAACAGGCATTAGTT
AAGAGATTTTTTAGAATTAACAGTCATGTAACTTATAATCATCAGGAGGCAGCCAAGTATGAGAACCATA
CTGAAAACGCCTTGTTATTGTATATGGCATGTACGCATGCCTCTAATCCAGTGTATGCAACTATGAAAAT
ACGCATCTATTTCTATGATTCAATATCAAATTAATAAAATTTATATTTTATATCATGAGTTTCTGTTACA
TTTATTGTGTTTTCAAGTACATCATACAATACATGATCAACTGCTCTGATTACATTGTTAATTGAAATTA
CACCAAGACTATCTAAATACTTAAGAACTTGATATCTAAATACTCTTAAGAAACGACCAGTCTGAGGCTG
TAATGTCGTCCAAATTCGGAAGTTGAGAAAACATTTGTGAATCCCCAATATCTTCCTGATGTTGTGGTTG
AATCTTATCTGAATGGAAATGATGTCGTGGTTCATTAGAAATGGCCTCTGGCTGTGTTCTGTTATCTTGA
AATAGAGGGGATTGTTTATCTCCCAGATGAAAACGCCATTCTCTGCTTGAGGAGCAGTGATGAGTTCCCC
TGTGCGTGAATCCATGATTGTTGCAGTTGATGTGGAGGTAGTATGAGCAGCCACAGTCTAGGTCTACACG
CTTACGCCTTATTGGTTTCTTCTTGGCTATCTTGTGTTGGACCTTGATTGATACTTGCGAACAGTGGCTC
GTAGAGGGTGATGAAGGTTGCATTCTTGAGAGCCCAATTTTTCAAGGATATGTTTTTTTCTTCGTCTAGA
TATTCCCTATATGAGGAGGTAGGTCCTGGATTGCAGAGGAAGATAGTGGGAATTCCCCCTTTAATTTGAA
TGGGCTTCCCGTACTTTGTGTTGCTTTGCCAGTCCCTCTGGGCCCCCATGAATTCCTTGAAGTGCTTTAA
ATAATGCGGGTCTACGTCATCAATGACGTTGTACCACGCATCATTACTGTACACCTTTGGGCTTAGGTCT
AGATGTCCACATAAATAATTATGTGGGCCTAGAGACCTGGCCCACATTGTCTTGCCTGTTCTGCTATCAC
CCTCAATGACAATACTTATGGGTCTCCATGGCCGCGCAGCGGAAGATACGACGTTCTCGGCGACCCACTC
TTCAAGTTCATCTGGAACTTGATTAAAAGAAGAAGAAAGAAATGGAGAAACATAAACTTCTAAAGGAGGA
CTAAAAATCCTATCTAAATTTGAACTTAAATTATGAAATTGTAAAATATAGTCCTTTGGGGCCTTCTCTT
TTAATATATTGAGGGCCTCGGATTTACTGCCTGAATTGAGTGCCTCGGCATATGCGTCGTTGGCAGATTG
CTGACCTCCTCTAGCTGATCTGCCATCGATTTGGAAAACTCCAAAATCAATGAAGTCTCCGTCTTTCTCC
ACGTAGGTCTTGACATCTGTTGAGCTCTTAGCTGCCTGAATGTTCGGATGGAAATGTGCTGACCTGTTTG
GGGATACCAGGTCGAAGAACCGTTGGTTCTTACATTGGTACTTGCCTTCGAATTGGATAAGCACATGGAG
ATGTGGTTCCCCATTCTCGTGGAGTTCTCTGCAAACTTTGATGTATTTTTTATTTGTTGGGGTTTCTAGG
TTTTTTAATTGGGAAAGTGCTTCCTCTTTAGAGAGAGAACAATTGGGATATGTTAGGAAATAATTTTTGG
CATATATTTTAAATAAACGGGGCATGTTGAAATGAATTGGTGTCCCTCAAAGCTCTATGGCAATCGGTGT
ATCGGTGTCTTACTTATACCTGGACACCTAATGGCTATTTGGTAATTTTGTAAAAGTACATTGCAATACA
AAATTCAAAATTCAAAAATCAAATCATTAAAGTGGCCATCCGTATAATATT

>JX856172.1
ACCGGATGGCCGCGCCTTCGCTTTTTATGTGGTCCCCACGAGGGTTCCACATACGTCACTGTCAACCAAT
CAAATTGCATCCTCAAACGTTAGATAAGTGTTCATTTGTCTTTATATACTTGGTCCCCAAGTAGTCTGTC
TTGCAATATGTGGGATCCACTTCTAAATGAATTTCCTGAATCTGTTCACGGATTTCGTTGTATGTTAGCT
ATTAAATATTTGCAGTCCGTTGAGGAAACTTACGAGCCCAATACATTGGGCCACGATTTAATTAGGGATC
TTATATCTGTTGTAAGGGCCCGTGACTATGTCGAAGCGACCAGGCGATATAATCATTTCCACGCCCGCCT
CGAAGGTTCGCCGAAGGCTGAACTTCGACAGCCCATACAGCAGCCGTGCTGCTGTCCCCATTGTCCAAGG
CACAAACAAGCGACGATCATGGACGTACAGGCCCATGTACCGGAAGCCCAGAATATACAGAATGTATCGA
AGCCCTGATGTTCCTCGTGGATGTGAAGGCCCATGTAAAGTCCAGTCTTATGAGCAACGGGATGATATTA
AGCATACTGGTATTGTTCGTTGTGTTAGTGATGTTACTCGTGGATCTGGAATTACTCACAGAGTGGGTAA
GAGGTTCTGTGTTAAATCGATATATTTTTTAGGTAAAGTCTGGATGGATGAAAATATCAAGAAGCAGAAT
CACACTAATCAGGTCATGTTCTTCTTGGTTCGTGATAGAAGGCCCTATGGAAACAGCCCAATGGAATTTG
GACAGGTTTTTAATATGTTCGATAATGAGCCCAGTACCGCAACTGTGAAGAATGATTTGCGGGATAGGTT
TCAAGTGATGAGGAAATTTCATGCTACAGTTATTGGTGGGCCCTCTGGAATGAAGGAACAGGCATTAGTT
AAGAGATTTTTTAGAATTAACAGTCATGTAACTTATAATCATCAGGAGGCAGCCAAGTATGAGAACCATA
CTGAAAACGCCTTGTTATTGTATATGGCATGTACGCATGCCTCTAATCCAGTGTATGCAACTATGAAAAT
ACGCATCTATTTCTATGATTCAATATCAAATTAATAAAATTTATATTTTATATCATGAGTTGCTGTTACA
TTTATTGTGTTTTCAAGTACATCATACAATACATGATCAACTGCTCTTATTACATTGTTAATTGAAATTA
CACCAAGACTATATAAATACTTAAGAACTTGATATCTAAATACTCTTAAGAAACGACCAGTCTGAGGCTG
TAATGTCGTCCAAATTCGGAAGTTGAGAAAACATTTGTGAATCCCCAATGCCTTCCTGATGTTGTGGTTG
AATCTTATCTGAATGGAAATGATGTCGTTGTTCATTAGAAATGGCCTCTGGCTGTGTTCTGTTATCTTGA
AATAGAGGGGATTGTTTATCTGCCAGATAAAAACGCCATTCTCTGCTTGAGGAGCAGTGATGAGTTCCCC
TGTGCGTGAATCCATGATTGTTGCAGTTGATGTGGAGGTAGTATGAGCAGCCACAGTCTAGGTCTACACG
CTTACGCCTTATTGGTTTCTTCTTGGCTATCTTGTGTTGGACCTTGATTGATACTTGCGAACAGTGGCTC
GTAGAGGGTGACGAAGATTGCATTCTTGAGAGCCCAATTTTTCAAGGATATGTTTTTTTCTTCGTCTAGA
TATTCCCTATATGAGGAGGTAGGTCCTGGATTGCAGAGGAAGATAGTGGGAATTCCCCCTTTAATTTGAA
TGGGCTTCCCGTACTTTGTGTTGCTTTGCCAGTCCCTCTGGGCCCCCATGAATTCCTTGAAGTGCTTTAA
ATAATGCGGGTCTACGTCATCAATGACGTTGTACCACACATCATTACTGTACACCTTTGGGCTTAGGTCT
AGATGTCCACATAAATAATTATGTGGGCCTAGAGACCTGGCCCACATTGTTTTGCCTGTTCTGCTATCAC
CCTCAATGACAATACTTATGGGTCTCCATGGCCGCGCAGCGGAAGATACGACGTTCTCGGCGACCCACTC
GTCAAGTTCATCTGGAACTTGATTAAAAGAAGAAGAAAGAAATGGAGAAATATAAACTTCTAAAGGAGGA
CTAAAAATCCTATCTAAATTTGAACTTAAATTATGAAATTGTAAAATATAGTCCTTTGGGGCCTTCTCTT
TTAATATATTGAGGGCCTCGGATTTACTGCCTGAATTGAGTGCCTCGGCATATGCGTCGTTGGCAGATTG
CTGACCTCCTCTAGCTGATCTGCTATCGATTTGGAAAACTCCAAAATCAATGAAGTCTCCGTCTTTCTCC
ACGTAGGTCTTGACATCTGTTGAGCTCTTAGCTGCCTGAATGTTCGGATGGAAATGTGCTGACCTGTTTG
GGGATACCAGGTCGAAGAACCGTTGGTTCTTACATTGGTATTTGCCTTCGAATTGGATAAGCACATGGAG
ATGTGGTTCCCCATTCTCGTGGAGTTCTCTGCAAACTTTGATGTATTTTTTATTTGTTGGGGTTTCTAGG
TTTTTTAATTGGGAAAGTGCTTCCTCTTTAGAGAGAGAACAATTGGGATATGTTAGGAAATAATTTTTGG
CATATATTTTAAATAAACGAGGCATGTTGAAACGAATTGGTGTCCCTCAAAGCTCTATGGCAATCGGTGT
ATCGGTGTCTTACTTATACCTGGACACCTAATGGCTATTTGGTAATTTTGTAAAAGTACATTGCAATTCA
ACATTCAAAATTCAAAAATCAAATCAATAAAGCGGCCATCCGTATAATATT

>JX901286.1
TCTCGAAGGTTCGCCGAAGGCTGAACTTCGACAGCCCATACAGCAGCCGTGCTGCTGTCCCCATTGTCCA
AGGCACAAACAAGCGACGATCATGGACGTACAGGCCCATGTACCGAAAGCCCAGAATATACAGAATGTAT
CGAAGCCCTGATGTTCCTCGTGGATGTGAAGGTCCATGTAAAGTCCAGTCTTATGAGCAACGGGATGATA
TTAAGCATACTGGTGTTGTTCGTTGTGTTAGTGATGTTACTCGTGGATCTGGAATTACTCACAGAGTGGG
TAAGAGGTTCTGTGTTAAATCGATATATTTTTTAGGTAAAGTCTGGATGGATGAAAATATCAAGAAGCAG
AATCACACTAATCAGGTCATGTTCTTCTTGGTCCGTGATAGAAGGCCCTATGGAAGCAGCCCAATGGATT
TTGGACAGGTTTTTAATATGTTCGATAATGAGCCGAGTACCGCTACCGTGAAGAATGATTTGCGGGATAG
GTTTCAAGTGATGAGGAAATTTCATGCTACAGATTGGGGG

>JX961669.1
ACCGGATGGCCGCGCCTTGTATTTTTATGTGGTCCCCATGAGGGTTCCACATACGTCACTGTCAACCAAT
CAAATTGCATCCTCAAACGTTAGATAAGTATTTATTTGTCTTTATATACTTGGTCCCCAAGTAATTTGTC
TTGCACTATGTGGGATCCACTTCTAAATGAATTTCCTGAATCTGTTCACGGATTTCGTTGTATGTTAGCT
ATTAAATATTTGCAGGCCGTTGAGGAAACTTACGAGCCCAATACATTGGGCCACGATTTAATTAGGGATC
TTATATCTGTTGTAAGGGCCCGTGACTATGTCGAAGCGACCAGGCGATATAATCATTTCCACGCCCGTCT
CGAAGGTTCGCCGAAGGCTGAACTTCGACAGCCCATACAGCAGCCGTGCTGCTGTCCCCATTGTCCAAGG
CACAAACAAGCGACGATCATGGACGTACAGGCCCATATACCGGAAGCCCAGAATATACAGAATGTATCGA
AGCCCTGATGTTCCTCGTGGATGTGAAGGCCCATGTAAAGTCCAGTCTTATGAGCAACGGGATGATATTA
AGCACACTGGTATTGTTCGTTGTGTTAGTGATGTTACTCGCGGATCTGGAATTACCCACAGAGTGGGTAA
GAGGTTCTGTGTTAAATCGATATATTTTTTAGGTAAAGTCTGGATGGATGAAAATATTAAGAAGCAGAAT
CACACTAATCAGGTCATGTTCTTCTTGGTTCGTGATAGAAGGCCCTATGGAAACAGCCCAATGGATTTTG
GACAGGTTTTTAATATGTTCGATAATGAGCCCAGTACCGCAACCGTGAAGAATGATTTGCGGGATAGGTT
TCAAGTGATGAGGAAATTTCATGCTACAGTTATTGGTGGGCCCTCTGGAATGAAGGAACAGGCATTAGTT
AAGAGATTTTTTAGAATTAACAGTCACGTAACTTATAATCATCAGGAGGCAGCCAAGTATGAGAACCATA
CTGAAAACGCCTTGTTATTGTATATGGCATGTACGCATGCCTCTAATCCAGTGTATGCAACTATGAAAAT
ACGCATCTATTTCTATGATTCAATATCAAATTAATAAAATTTATATTTTATATCATGAGTTTCTGTTACA
TTTATTGTGTTTTCAAGTACATCATACAATACATGATCAACTGCTCTGATTACATTATTAATTGAAATTA
CACCAAGACTATCTAAATACTTAAGAATTTGATATCTAAATACTCTTAAGAAACGACCAGTCTGAGGCTG
TAATGTCGTCCAAATTCGGAAGTTGAGAAAACATTTGTGAATCCCCAATACCTTCCTGATGTTGTGGTTG
AATCTTATCTGAATGGAAATGATGTCGTGGTTCATTAGAAATGGCCTCTGGCTGTGTTCTGTTATCTTGA
AATAGAGGGGATTGTTTATCTCCCAGATAAAAACGCCATTCTCTGCTTGAGGAGCAGTGATGAGTTCCCC
TGTGCGTGAATCCATGATTGTTGCAGTTGATGTGGAGGTAGTATGAGCAGCCACAGTCTAGGTCTACACG
CTTACGCCTTATGGGTTTCTTCTTGGTTATCTTGTGTTGGACCTTGATTGATACTTGTGAACAGTGGCTC
GTAGAGGGTGACGAAGGTTGCATTCTTGAGAGCCCAATTTTTCAAGGATATGTTTTTTTCTTCGTCTAGA
TATTCCCTATATGAGGAGGTAGGTCCTGGATTGCAGAGGAAGATAGTGGGAATTCCCCCTTTAATTTGAA
TGGGCTTCCCGTACTTTGTGTTGCTTTGCCAGTCCCTCTGGGCCCCCATGAATTCCTTGAAGTGCTTTAA
ATAATGCGGGTCTACGTCATCAATGACGTTGTACCACGCATCATTACTGTACACCTTTGGGCTTAGGTCT
AGATGTCCACATAAATAATTATGTGGGCCTAGAGACCTGGCCCACATTGTTTTACCTGTTCTGCTATCAC
CCTCAATGACAATACTTATGGGTCTCCATGGCCGCGCAGCGGAAGATACGACGTTCTCGGCGACCCACTC
TTCAAGTTCATCTGGAACTTGATTAAAAGAAGAAGAAAGAAATGGAGAAACATAAACTTCTAAAGGAGGA
CTAAAAATCCTATCTAAATTTGAACTTAAATTATGAAATTGTAAAATATAGTCCTTTGGGGCCTTCTCTT
TTAATATATTGAGGGCCTCGGATTTACTGCCTGAATTGAGTGCCTCGGCATATGCGTCGTTGGCAGATTG
CTGACCTCCTCTAGCTGATCTGCCATCGATTTGGAAAACTCCAAAATCAATGAAGTCTCCGTCTTTTTCC
ACGTAGGTCTTGACATCTGTTGAGCTCTTAGCTGCCTGAATGTTCGGATGGAAATGTGCTGACCTGTTTG
GGGATACCAGGTCGAAGAACCGTTGGTTCTTACATTGGTATTTGCCTTCGAATTGGATAAGCACATGGAG
ATGTGGTTCCCCATTCTCGTGGAGTTCTCTGCAAACTTTGATGTATTTTTTATTTGTTGGGGTTTCTAGG
TTTGTTAATTGGGAAAGGGCTTCCTCTTTAGAGAGAGAACAATTGGGATATGTTAGGAAATAATTTTTGG
CATATATTTTAAATAAACGAGGCATGTTGAAATGAATTGGTGTCCCTCAAAGCTCTATGGCAATCGGTGT
ATCGGTGTCTTACTTATACCTGGACACCTAATGGCTATTTGGTAATTTTGTAAAAGTACAATTCAATTCA
AAATTCAAAATTCAAAAATCAAATCATTAAAGCGGCCATCCGTATAATATT

>JX961668.1
ACCGGATGGCCGCGCCTTTTATTTTTATGTGGTCCCCATGAGGGTTCCACAGACGTCACTGTCAACCAAT
CAAATTGCATCCTCAAACGTTAGATAAGTATTTATTTGTCTTTATATACTTGGTCCCCAAGTAATTTGTC
TTGCACTATGTGGGATCCACTTCTAAATGAATTTCCTGAATCTGTTCACGGATTTCGTTGTATGTTAGCT
ATTAAATATTTGCAGGCCGTTGAGGAAACTTACGAGCCCAATACATTGGGCCACGATTTAATTAGGGATC
TTATATCTGTTGTAAGGGCCCGTGACTATGTCGAAGCGACCAGGCGATATAATCATTTCCACGCCCGTCT
CGAAGGTTCGCCGAAGGCTGAACTTCGACAGCCCATACAGCAGCCGTGCTGCTGTCCCCATTGTCCAAGG
CACAAACAAGCGACGATCATGGACGTACAGGCCCATGTACCGGAAGCCCAGAATATACAGAATGTATCGA
AGCCCTGATGTTCCTCGTGGATGTGAAGGCCCATGTAAAGTCCAGTCTTATGAGCAACGGGATGATATTA
AGCATACTGGTATTGTTCGTTGTGTTAGTGATGTTACTCGTGGATCTGGAATTACCCACAGAGTGGGTAA
GAGGTTCTGTGTTAAATCGATATATTTTTTAGGTAAAGTCTGGATGGATGAAAATATTAAGAAGCAGAAT
CACACTAATCAGGTCATGTTCTTCTTGGTTCGTGATAGAAGGCCCTATGGAAACAGCCCAATGGATTTTG
GACAGGTTTTTAATATGTTCGATAATGAGCCCAGTACCGCAACCGTGAAGAATGATTTGCGGGATAGGTT
TCAAGTGATGAGGAAATTTCATGCTACAGTTATTGGTGGGCCCTCTGGAATGAAGGAACAGGCATTAGTT
AAGAGATTTTTTAGAATTAACAGTCACGTAACTTATAATCATCAGGAGGCAGCCAAGTATGAGAACCATA
CTGAAAACGCCTTGTTATTGTATATGGCATGTACGCATGCCTCTAATCCAGTGTATGCAACTATGAAAAT
ACGCATCTATTTCTATGATTCAATATCAAATTAATAAAATTTATATTTTATATCATGAGTTTCTGTTACA
TTTATTGTGTTTTCAAGTACATCATACAATATATGATCAACTGCTCTGATTATATTATTAATTGAAATTA
CACCAAGACTATCTAAATACTTAAGAATTTGATATCTAAATACTCTTAAGAAACGACCAGTCTGAGGCTG
TAATGTCGTCCAAATTCGGAAGTTGAGAAAACATTTGTGAATCCCCAATACCTTCCTGATGTTGTGGTTG
AATCTTATCTGAATGGAAATGATGTCGTGGTTCATTAGAAATGGCCTCTGGCTGTGTTCTGTTATCTTGA
AATAGAGGGGATTGTTTATCTCCCAGATAAAAACGCCATTCTCTGCTTGAGGAGCAGTGATGAGTTCCCC
TGTGCGTGAATCCATGATTGTTGCAGTTGATGTGGAGGTAGTATGAGCAGCCACAGTCTAGGTCTACACG
CTTACGCCTTATGGGTTTCTTCTTGGCTATCTTGTGTTGGACCTTGATTGATACTTGTGAACAGTGGCTC
GTAGAGGGTGACGAAGGTTGCATTCTTGAGAGCCCAATTTTTCAAGGATATGTTTTTTTCTTCGTCTAGA
TATTCCCTATATGAGGAGGTAGGTCCTGGATTGCAGAGGAAGATAGTGGGAATTCCCCCTTTAATTTGAA
TGGGCTTCCCGTACTTTGTGTTGCTTTGCCAGTCCCTCTGGGCCCCCATGAATTCCTTGAAGTGCTTTAA
ATAATGCGGGTCTACGTCATCAATGACGTTGTACCACGCATCATTACTGTACACCTTTGGGCTTAGGTCT
AGATGTCCACATAAATAATTATGTGGGCCTAGAGACCTGGCCCACATTGTTTTGCCTGTTCTGCTATCAC
CCTCAATGACAATACTTATGGGTCTCCATGGCCGCGCAGCGGAAGATACGACGTTCTCGGCGACCCACTC
TTCAAGTTCATCTGGAACTTGATTAAAAGAAGAAGAAAGAAATGGAGAAACATAAACTTCTAAAGGAGGA
CTAAAAATCCTATCTAAATTTGAACTTAAATTATGAAATTGTAAAATATAGTCCTTTGGGGCCTTCTCTT
TTAATATATTGAGGGCCTCGGATTTACTGCCTGAATTGAGTGCCTCGGCATATGCGTCGTTGGCAGATTG
CTGACCTCCTCTAGCTGATCTGCCATCGATTTGGAAAACTCCAAAATCAATGAAGTCTCCGTCTTTTTCC
ACGTAGGTCTTGACATCTGTTGAGCTCTTAGCTGCCTGAATGTTCGGATGGAAATGTGCTGACCTGTTTG
GGGATACCAGGTCGAAGAACCGTTGGTTCTTACATTGGTATTTGCCTTCGAATTGGATAAGCACATGGAG
ATGTGGTTCCCCATTCTCGTGGAGTTCTCTGCAAACTTTGATGTATTTTTTATTTGTTGGGGTTTCTAGG
TTTGTTAATTGGGAAAGGGCTTCCTCTTTAGAGAGAGAACAATTGGGATATGTTAGGAAATAATTTTTGG
CATATATTTTAAATAAACGAGGCATGTTGAAATGAATTGGTGTCCCTCAAAGCTTTATGGCAATCGGTGT
ATCGGTGTCTTACTTATACCTGGACACCTAATGGCTATTTGGTAATTTTGTAAAAGTACAATTCAATTCA
AAATTCAAAATTCAAAAATCAAATCATTAAAGCGGCCATCCGTATAATATT

>JX961667.1
ACCGGATGGCCGCGCCTTTTCCTTTTATGTGGTCCCCACTAGGGTTACACAGATGTCACTGTCAACCAAT
CAAATTGCATCCTCAAACGTTAGATAAGTGTTCATTTGTCTTTATATACTTGGTCCCCAAGTTTTTTGTC
TTGCAATATGTGGGACCCACTTCTTAATGAGTTTCCTGAATCTGTTCACGGATTTCGTTGTATGTTAGCT
ATTAAATATTTGCAGTCCGTTGAGGAAACTTACGAGCCCAATACATTGGGCCACGATTTAATTAGGGATC
TTATATCTGTTGTAAGGGCCCGTGACTATGTCGAAGCGACCAGGCGATATAATCATTTCCACGCCCGTCT
CGAAGGTTCGCCGAAGGCTGAACTTCGACAGCCCATACAGCAGCCGTGCTGCTGTCCCCATTGTCCAAGG
CACAAACAAGCGACGATCATGGACGTACAGGCCCATGTACCGAAAGCCCAGAATATACAGAATGTATCGA
AGCCCTGATGTTCCCCGTGGATGTGAAGGCCCATGTAAAGTCCAGTCTTATGAGCAACGGGATGATATTA
AGCATACTGGTATTGTTCGTTGTGTTAGTGATGTTACTCGTGGATCTGGAATTACTCACAGAGTGGGTAA
GAGGTTCTGTGTTAAATCGATATATTTTTTAGGGAAAGTCTGGATGGATGAAAATATCAAGAAGCAGAAT
CACACTAATCAGGTCATGTTCTTCTTAGTCCGTGATAGAAGGCCCTATGGAAGCAGCCCAATGGATTTTG
GACAGGTTTTTAATATGTTCGATAATGAGCCCAGTACCGCAACCGTGAAGAATGATTTGCGGGATAGGTT
TCAAGTGATGAGGAAATTTCATGCTACAGTTATTGGTGGACCCTCTGGAATGAAGGAACAGGCATTAGTT
AAGAGATTTTTTAAAATTAACAGTCATGTAACTTATAATCATCAGGAGGCAGCCAAGTACGAGAACCATA
CTGAAAACGCCTTGTTACTGTATATGGCATGTACGCATGCCTCGAATCCAGTGTATGCAACTATGAAAAT
ACGCATCTATTTCTATGATTCAATATCAAATTAATAAAATTTATATTTTATATCATGAGTTTCTGTTACA
TTTATTGTGTTTTCAAGTACATCATACAATACATGATCAACTGATCTGATTACATTGTTAATGGAAATTA
CACCAAGACTATCTAAATACTTAAGAACTTCATATCTAAATACTCTTAAGAAATGACCAGTCTGAGGATG
TAATGTCGTCCAAATTCGGAAGTTGAGAAAACATTTGTGAATCCCCATGACCTTCCTGATGTTGTGGTTG
AATCTTATCTGAATGGAAATGATGTCGTGGTTCATTAGAAATGGCCTCTGGCTGTGTTCTGTTATCTTGA
AATAGAGGGGATTGTTTATCTCCCAGATAAAAACGCCATTCTCTGCCTGAGGAGCAGTGATGAGTTCCCC
TGTGCGTGAATCCATGATTATTGCAGTTGAGGTGGAGGTAGTATGAGCAGCCACAGTCTAGGTCTACACG
CTTACGCCTTATTGGTTTCTTCTTGGCTATCTTGTGTTGGACCTTGATTGATACTTGCGAACAGTGGCTC
GTAGAGGGTGACGAAGGTTGCATTCTTGAGAGTCCAATTTTTCAAGGATATGTTTTTTTCTTCGTCTAGA
TATTCCTTATATGAGGAGGTAGGTCCTTGATTGCAGAGGAAGATAGTGGGAATTCCCCCTTTAATTTGAA
TGGGCTTCCCGTACTTTGTGTTGCTTTGCCAGTCCCTTTGGGCCCCCATAAATTCCTTGAAGTGCTTTAA
ATAATGCGGGTCTACGTCATCAATGACGTTGTACCACGCATCATTGCTGTACACCTTTGGGCTTAGGTCT
AGATGTCCACATAAATAATTATGTGGGCCTAGAGACCTGGCCCACATTGTTTTCCCTGTTCTGCTATCAC
CCTCAATGACAATACTTATGGGTCTCCATGGCCGCGCAGCGGAAGACACGACGTTCTCGGCGACCCACTC
TTCAAGTTCATCTGGAACTTGATTAAAAGAAGAAGAAAGAAATGGAGAAACATAAACTTCTAAAGGAGGA
CTAAAAATCCTATCCAAATTTGAACTTAAATTATGAAATTGTAAAATATAGTCCTTTGGGGCCTTCTCTT
TTAATATATTGAGGGCCTCGGATTTACTGCCTGAATTGAGTGCTTCGGCATATGCGTCGTTGGCAGATTG
CTGACCTCCTCTAGCTGATCTGCCATCGATTTGGAAAACTCCAAAATCAATGAAGTCTCCGTCTTTCTCC
ACGTAGGTCTTGACATCTGTTGAGCTCTTAGCTGCCTGAATGTTCGGATGGAAATGTGCTGACCTGTTTG
GGGATACCAGGTCGAAGAACCGTTGGTTCTTACATTGGTATTTGCCTTCGAATTGGATAAGCACATGGAG
ATGTGGTTCCCCATTCTCGTGGAGTTCTTTGCAAACTTTGATGTATTTTTTATTTGTTGGGGTTTCTAGG
TTTTTTAATTGGGAAAGTGCTTCCTCTTTAGAGAGAGAACAATTGGGATATGTTAGGAAATAATTTTTGG
CATATATATTAAATAAACGAGGCATGTTGAAATGAATCGGTGTCCCTCAAAGCTCTATGGCAATCGGTGT
ATCGGTGTCTTACTTATACCTGGACACCTAATGGCTATTTGGTAATTTCATGAATGTTCATTGTAATTCA
AAATTCAAAAATCAAATCATTAAAGCGGCCATCCGTATAATATT

>JX961666.1
ACCGGATGGCCGCGCCTTTTCCTTTTATGTGGTCCCCACGAGGGTTACACAGACGTCACTGTCAACCAAT
CAAATTGCATCCTCAAACGTTAGATAAGTGTTCATTTGTCTTTATATACTTGGTCCCCAAGTTTTTTGTC
TTGCAATATGTGGGACCCACTTCTTAATGAGTTTCCTGAATCTGTTCACGGATTTCGTTGTATGTTAGCT
ATTAAATATTTGCAGTCCGTTGAGGAAACTTACGAGCCCAATACATTGGGCCACGATTTAATTAGGGATC
TTATATCTGTTGTAAGGGCCCGTGACTATGTCGAAGCGACCAGGCGATATAATCATTTCCACGCCCGTCT
CGAAGGTTCGCCGAAGGCTGAACTTCGACAGCCCATACAGCAGCCGTGCTGCTGTCCCCATTGTCCAAGG
CACAAACAAGCGACGATCATGGACGTACAGGCCCATGTACCGAAAGCCCAGAATATACAGAATGTATCGA
AGCCCTGATGTTCCCCGTGGATGTGAAGGCCCATGTAAAGTCCAGTCTTATGAGCAACGGGATGATATTA
AGCATACTGGTATTGTTCGTTGTGTTAGTGATGTTACTCGTGGATCTGGAATTACTCACAGAGTGGGTAA
GAGGTTCTGTGTTAAATCGATATATTTTTTAGGGAAAGTCTGGATGGATGAAAATATCAAGAAGCAGAAT
CACACTAATCAGGTCATGTTCTTCTTAGTCCGTGATAGAAGGCCCTATGGAAGCAGCCCAATGGATTTTG
GACAGGTTTTTAATATGTTCGATAATGAGCCCAGTACCGCAACCGTGAAGAATGATTTGCGGGATAGGTT
TCAAGTGATGAGGAAATTTCATGCTACAGTTATTGGTGGACCTTCTGGAATGAAGGAACAGGCATTAGTT
AAGAGATTTTTTAAAATTAACAGTCATGTAACTTATAATCATCAGGAGGCAGCCAAGTACGAGAACCATA
CTGAAAACGCCTTGTTACTGTATATGGCATGTACGCATGCCTCGAATCCAGTGTATGCAACTATGAAAAT
ACGCATCTATTTCTATGATTCAATATCAAATTAATAAAATTTATATTTTATATCATGAGTTTCTGTTACA
TTTATTGTGTTTTCAAGTACATCATACAATACATGATCAACTGATCTGATTACATTGTTAATGGAAATTA
CACCAAGACTATCTAAATACTTAAGAACTTCATATCTAAATACTCTTAAGAAATGACCAGTCTGAGGATG
TAATGTCGTCCAAATTCGGAAGTTGAGAAAACATTTGTGAATCCCCATGACCTTCCTGATGTTGTGGTTG
AATCTTATCTGAATGGAAATGATGTCGTGGTTCATTAGAAATGGCCTCTGGCTGTGTTCTGTTATCTTGA
AATAGAGGGGATTGTTTATCTCCCAGATAAAAACGCCATTCTCTGCCTGAGGAGCAGTGATGAGTTCCCC
TGTGCGTGAATCCATGATTATTGCAGTTGAGGTGGAGGTAGTATGAGCAGCCACAGTCTAGGTCTACACG
CTTACGCCTTATTGGTTTCTTCTTGGCTATCTTGTGTTGGACCTTGATTGATACTTGCGAACAGTGGCTC
GTAGAGGGTGACGAAGGTTGCATTCTTGAGAGTCCAATTTTTCAAGGATATGTTTTTTTCTTCGTCTAGA
TATTCCTTATATGAGGAGGTAGGTCCTTGATTGCAGAGGAAGATAGTGGGAATTCCCCCTTTAATTTGAA
TGGGCTTCCCGTACTTTGTGTTGCTTTGCCAGTCCCTTTGGGCCCCCATAAATTCCTTGAAGTGCTTTAA
ATAATGCGGGTCTACGTCATCAATGACGTTGTACCACGCATCATTGCTGTACACCTTTGGGCTTAGGTCT
AGATGTCCACATAAATAATTATGTGGGCCTAGAGACCTGGCCCACATTGTTTTCCCTGTTCTGCTATCAC
CCTCAATGACAATACTTATGGGTCTCCATGGCCGCGCAGCGGAAGACACGACGTTCTCGGCGACCCACTC
TTCAAGTTCATCTGGAACTTGATTAAAAGAAGAAGAAAGAAATGGAGAAACATAAACTTCTAAAGGAGGA
CTAAATATCCTATCTAAATTTGAACTTAAATTATGAAATTGTAAAATATAGTCCTTTGGGGCCTTCTCTT
TTAATATATTGAGGGCCTCGGATTTACTGCCTGAATTGAGTGCTTCGGCATATGCGTCGTTGGCAGATTG
CTGACCTCCTCTAGCTGATCTGCCATCGATTTGGAAAACTCCAAAATCAATGAAGTCTCCGTCTTTCTCC
ACGTAGGTCTTGACATCTGTTGAGCTCTTAGCTGCCTGAATGTTCGGATGGAAATGTGCTGACCTGTTTG
GGGATACCAGGTCGAAGAACCGTTGGTTCTTACATTGGTATTTGCCTTCGAATTGGATAAGCACATGGAG
ATGTGGTTCCCCATTCTCGTGGAGTTCTTTGCAAACTTTGATGTATTTTTTATTTGTTGGGGTTTCTAGG
TTTTTTAATTGGGAAAGTGCTTCCTCTTTAGAGAGAGAACAATTGGGATATGTTAGGAAATAATTTTTGG
CATATATATTAAATAAACGAGGCATGTTGAAATGAATCGGTGTCCCTCAAAGCTCTATGGCAATCGGTGT
ATCGGTGTCTTACTTATACCTGGACACCTAATGGCTATTTGGTAATTTCATGAATGTTCATTGTAATTCA
AAATTCAAAAATCAAATCATTAAAGCGGCCATCCGTATAATATT

>JX961665.1
ACCGGATGGCCGCGCCTTTTCCTTTTATGTGGTCCCCACGAGGGTTACACAGACGTCACTGTCAACCAAT
CAGATTGCATCCTCAAACGTTAGATAAGTGTTCATTTGTCTTTATATACTTGGTCCCCAAGTTTTTTGTC
TTGCAATATGTGGGACCCACTTCTTAATGAGTTTCCTGAATCTGTTCACGGATTTCGTTGTATGTTAGCT
ATTAAATATTTGCAGTCCGTTGAGGAAACTTACGAGCCCAATACATTGGGCCACGATTTAATTAGGGATC
TTATATCTGTTGTAAGGGCCCGTGACTATGTCGAAGCGACCAGGCGATATAATCATTTCCACGCCCGTCT
CGAAGGTTCGCCGAAGGCTGAACTTCGACAGCCCATACAGCAGCCGTGCTGCTGTCCCCATTGTCCAAGG
CACAAACAAGCGACGATCATGGACGTACAGGCCCATGTACCGAAAGCCCAGAATATACAGAATGTATCGA
AGCCCTGATGTTCCTCGTGGATGTGAAGGCCCATGTAAAGTCCAGTCTTATGAGCAACGGGATGATATTA
AGCATACTGGTATTGTTCGTTGTGTTAGTGATGTTACTCGTGGATCTGGAATTACTCACAGAGTGGGTAA
GAGGTTCTGTGTTAAATCGATATATTTTTTAGGGAAAGTCTGGATGGATGAAAATATCAAGAAGCAGAAT
CACACTAATCAGGTCATGTTCTTCTTAGTCCGTGATAGAAGGCCCTATGGAAGCAGCCCAATGGATTTTG
GACAGGTTTTTAATATGTTCGATAATGAGCCCAGTACCGCAACCGTGAAGAATGATTTGCGGGATAGGTT
TCAAGTGATGAGGAAATTTCATGCTACAGTTATTGGTGGACCCTCTGGAATGAAGGAACAGGCATTAGTT
AAGAGATTTTTTAAAATTAACAGTCATGTAACTTATAATCATCAGGAGGCAGCCAAGTACGAGAACCATA
CTGAAAACGCCTTGTTACTGTATATGGCATGTACGCATGCCTCGAATCCAGTGTATGCAACTATGAAAAT
ACGCATCTATTTCTATGATTCAATATCAAATTAATAAAATTTATATTTTATATCATGAGTTTCTGTTACA
TTTATTGTGTTTTCAAGTACATCATACAATACATGATCAACTGATCTGATTACATTGTTAATGGAAATTA
CACCAAGACTATCTAAATACTTAAGAACTTCATATCTAAATACTCTTAAGAAATGACCAGTCTGAGGATG
TAATGTCGTCCAAATTCGGAAGTTGAGAAAACATTTGTGAATCCCCATGACCTTCCTGATGTTGTGGTTG
AATCTTATCTGAATGGAAATGATGTCGTGGTTCATTAGAAATGGCCTCTGGCTGTGTTCTGTTATCTTGA
AATAGAGGGGATTGTTTATCTCCCAGATAAAAACGCCATTCTCTGCCTGAGGAGCAGTGATGAGTTCCCC
TGTGCGTGAATCCATGATTATTGCAGTTGAGGTGGAGGTAGTATGAGCAGCCACAGTCTAGGTCTACACG
CTTACGCCTTATTGGTTTCTTCTTGGCTATCTTGTGTTGGACCTTGATTGATACTTGCGAACAGTGGCTC
ATAGAGGGTGACGAAGGTTGCATTCTTGAGAGTCCAATTTTTCAAGGATATGTTTTTTTCTTCGTCTAGA
TATTCCTTATATGAGGAGGTAGGTCCTTGATTGCAGAGGAAGATAGTGGGAATTCCCCCTTTAATTTGAA
TGGGCTTCCCGTACTTTGTGTTGCTTTGCCAGTCCCTTTGGGCCCCCATAAATTCCTTGAAGTGCTTTAA
ATAATGCGGGTCTACGTCATCAATGACGTTGTACCACGCATCATTGCTGTACACCTTTGGGCTTAGGTCT
AGATGTCCACATAAATAATTATGTGGGCCTAGAGACCTGGCCCACATTGTTTTCCCTGTTCTGCTATCAC
CCTCAATGACAATACTTATGGGTCTCCATGGCCGCGCAGCGGAAGACATGACGTTCTCGGCGACCCACTC
TTCAAGTTCATCTGGAACTTGATTAAAAGAAGAAGAAAGAAATGGAGAAACATAAACTTCTAAAGGAGGA
CTAAAAATCCTATCTAAATTTGAACTTAAATTATGAAATTGTAAAATATAGTCCTTTGGGGCCTTCTCTT
TTAATATATTGAGGGCCTCGGATTTACTGCCTGAATTGAGTGCTTCGGCATATGCGTCGTTGGCAGATTG
CTGACCTCCTCTAGCTGATCTGCCATCGATTTGGAAAACTCCAAAATCAATGAAGTCTCCGTCTTTCTCC
ACGTAGGTCTTGACATCTGTTGAGCTCTTAGCTGCCTGAATGTTCGGATGGAAATGTGCTGACCTGTTTG
GGGATACCAGGTCGAAGAACCGTTGGTTCTTACATTGGTATTTGCCTTCGAATTGGATAAGCACATGGAG
ATGTGGTTCCCCATTCTCGTGGAGTTCTTTGCAAACTTTGATGTATTTTTTATTTGTTGGGGTTTCTAGG
TTTTTTAATTGGGAAAGTGCTTCCTCTTTAGAGAGAGAACAATTGGGATATGTTAGGAAATAATTTTTGG
CATATATATTAAATAAACGAGGCATGTTGAAATGAATCGGTGTCCCTCAAAGCTCTATGGCAATCGGTGT
ATCGGTGTCTTACTTATACCTGGACACCTAATGGCTATTTGGTAATTTCATGAATGTTCATTGTAATTCA
AAATTCAAAAATCAAATCATTAAAGCGGCCATCCGTATAATATT

>JX239484.1
ATGTCGAAGCGACCAGGCGATATAATCATTTCCACGCCCGTCTCGAAAGTTCGCCGAAGGCTGAACTTCG
ACAGCCCATACAGCAGCCGTGCTGCTGTCCCCATTGTCCAAGGCACAAACAAGCGACGATCATGGACGTA
CAGGCCCATGTACCGGAAGCCCAGAATATACAGAATGTATCGAAGCCCTGATGTTCCTCGTGGATGTGAA
GGCCCATGTAAAGTCCAGTCTTATGAGCAACGGGATGATATTAAGCATACTGGTATTGTTCGTCGTGTTA
GTGATGTTACTCGTGGATCTGGAATTACTCACAGAGTGGGTAAGAGGTTCTGTGTTAAATCGATATATTT
TTTAGGTAAAGTCTGGATGGATGAAAATATTAAGAAGCAGAATCACACTAATCAGGTCATGTTCTTCTTG
GTTCGTGATAGAAGGCCTTATGGAAACAGCCCAATGGATTTTGGACAGGTTTTTAATATGTTCGATAATG
AGCCCAGTACCGCAACCGTGAAGAATGATTTGCGGGATAGGTTTCAAGTGATGAGGAAATTTCATGCTAC
AGTTATTGGTGGGCCCTCTGGAATGAAGGAACAGGCATTAGTTAAGAGATTTTTTAGAATTAACAGTCAT
GTAACTTATAATCATCAGGAGGCAGCCAAGTATGAGAACCATACTGAAAACGCCTTGTTATTGTATATGG
CATGTACGCATGCCTCTAATCCAGTGTATGCTACTATGAAAATACGCATCTATTTCTATGATTCAATACC
AAATTAA

>JX239483.1
ATGGATTCACGCACAGGGGAACTCATCACTGCTCCTCAAGCAGAGAATGGCGTTTTTATCTGGGAGATAA
ACAATCCCCTCTATTTCAAGATAACAGAACACAGCCAGAGGCCATTTCTAATGAACCACGACATCATTTC
CATTCAGATAAGATTCAACCACAACATCAGGAAGATATTGGGGATTCACAAATGCTTTCTCAACTTCCGA
ATTTGGACGACATTACAGCCTCAGACTGGTCGTTTCTTAAGAGTATTTAAATATCAGGTTCTTAAGTATT
TAGATAGTCTTGGTGTAATTTCAATTAACAATGTAATCAGAGCAGTTGATCATGTATTGTATGATGTACT
TGAAAACACAATAAATGTAACAGAAACTCATGATATAAAATATAAATTTTATTAA

>JX239482.1
ATGCAACCTTCGTCACCCTCTACGAGCCACTGTTCGCAAGTATCAATCAAGGTCCAACACAAGATAGCCA
AGAAGAAACCAATAAGGCGTAAGCGTGTAGACCTAGACTGTGGCTGCTCATACTACCTCCACATCAACTG
CAACAATCATGGATTCACGCACAGGGGAACTCATCACTGCTCCTCAAGCAGAGAATGGCGTTTTTATCTG
GGAGATAAACAATCCCCTCTATTTCAAGATAACAGAACACAGCCAGAGGCCATTTCTAATGAACCACGAC
ATCATTTCCATTCAGATAAGATTCAACCACAACATCAGGAAGATATTGGGGATTCACAAATGCTTTCTCA
ACTTCCGAATTTGGACGACATTACAGCCTCAGACTGGTCATTTCTTAAGAGTATTTAG

>NC004005.1
TAATATTACCGGATGGCCGCGCCTTTTCCTTTTATGTGGTCCCCACGAGGGTTCCACAGACGTCACTGTC
AACCAATCAAATTGCATACTCAAACGTTAAATAAGTGTTCATTTGTCTTTATATACTTGGTCCCCAAGTA
TTTTGTCTTGCAATATGTGGGACCCACTTCTAAATGAATTTCCTGAATCTGTTCACGGATTTCGTTGTAT
GTTAGCTATTAAATATTTGCAGTCCGTTGAGGAAACTTACGAGCCCAATACATTGGGCCACGATTTAATT
AGGGATCTTATATCTGTTGTAAGGGCCCGTGACTATGTCGAAGCGACCAGGCGATATAATCATTTCCACG
CCCGTCTCGAAGGTTCGCCGAAGGCTGAACTTCGACAGCCCATACAGCAGCCGTGCTGCTGTCCCCATTG
TCCAAGGCACAAACAAGCGACGATCATGGACGTACAGGCCCATGTACCGAAAGCCCAGAATATACAGAAT
GTATCGAAGCCCTGATGTTCCCCGTGGATGTGAAGGCCCATGTAAAGTCCAGTCTTATGAGCAACGGGAT
GATATTAAGCACACTGGTATTGTTCGTTGTGTTAGTGATGTTACTCGTGGATCTGGAATTACTCACAGAG
TGGGTAAGAGGTTCTGTGTTAAATCGATATATTTTTTAGGTAAAGTCTGGATGGATGAAAATATCAAGAA
GCAGAATCACACTAATCAGGTCATGTTCTTTTTGGTCCGTGATAGAAGGCCCTATGGAAGCAGCCCAATG
GATTTTGGACAGGTTTTTAATATGTTCGATAATGAGCCCAGTACCGCAACCGTGAAGAATGATTTGCGTG
ATAGGTTTCAAGTGATGAGAAAATTTCATGCAACAGTTATTGGTGGGCCCTCTGGAATGAAGGAACAGGC
ATTAGTTAAGAGATTTTTTAAAATTAACAGTCATGTAACTTATAATCATCAGGAGGCAGCCAAGTACGAG
AACCATACTGAAAACGCCTTGTTATTGTATATGGCATGTACGCATGCCTCTAATCCAGTGTATGTAACTA
TGAAAATACGCATCTATTTCTATGATTCAATATCAAATTAATAAAATTTATATTTTATATCATGAGTTTC
TGTTACATTTATTGTGTTTTCAAGTACATCATACAATACATGATCAACTGCTCTGATTACATTGTTAATG
GAAATTACACCAAGACTATCTAAATACTTAAGAACTTCATATCTAAATACTCTTAAGAAATGACCAGTCT
GAGGCTGTAATGTCGTCCAAATTCGGAAGTTGAGAAAACATTTGTGAATCCCCATTACCTTCCTGATGTT
GTGGTTGAATCTTATCTGAATGGAAATGATGTCGTGGTTCATTAGAAATGGCCGCTGGCTGTGTTCTGTT
ATCTTGAAATAGAGGGGATTGTTTATCTCCCAAATAAAAACGCCATTCTCTGCCTGAGGAGCAGTGATGA
GTTCCCCTGTGCGTGAATCCATGATTGTTGCAGTTGAGGTGGAGGTAGTATGAGCAGCCACAGTCTAGGT
CTACACGCTTACGCCTTATTGGTTTCTTCTTGGCTATCTTGTGTTGGACCTTGATTGATACTTGCGAACA
GTGGCTCGTAGAGGGTGACGAAGGTTGCATTCTTGAGCGCCCAATTTTTCAAGGATATATTTTTTTCTTC
GTCTAGATATTCCCTATATGAGGAGGTAGGTCCTGGATTGCAGAGGAAGATAGTGGGAATTCCCCCTTTA
ATTTGAATGGGCTTCCCGTACTTTGTGTTGCTTTGCCAGTCCCTCTGGGCCCCCATGAATTCCTTGAAGT
GCTTTAAATAATGCGGGTCTACGTCATCAATGACGTTGTACCACGCATCATTACTGTACACCTTTGGGCT
TAGGTCTAGATGTCCACATAAATAATTATGTGGGCCTAGAGACCTGGCCCACATTGTTTTGCCTGTTCTG
CTATCACCCTCAATGACAATACTATTAGGTCTCCATGGCCGCGCAGCGGAAGACACGACGTTCTCAGCGA
CCCACTCTTCAAGTTCATCTGGAACTTGATTAAAAGAAGAAGAAAGAAATGGAGAAACATAAACTTCTAA
AGGAGGACTAAAAATCCTATCTAAATTTGAACTTAAATTATGAAATTGTAAAATATAGTCCTTTGGGGCC
TTCTCTTTTAATATATTGAGGGCCTCGGATTTATTGCCTGAATTGAGTGCTTCGGCATATGCGTCGTTGG
CAGATTGCTGACCTCCTCTAGCTGATCTGCCATCGATTTGGAAAACTCCAAAATCAATGAAGTCTCCGTC
TTTCTCCACGTAGGTCTTGACATCTGTTGAGCTCTTAGCTGCCTGAATGTTCGGATGGAAATGTGCTGAT
CTGTTTGGGGATACCAGGTCGAAGAACCGTTGGTTCTTACATTGGTATTTGCCTTCGAATTGGATAAGCA
CATGGAGATGTGGTTCCCCATTCTCGTGGAGTTCTCTGCAAACTTTGATGTATTTTTTATTTGTTGGGGT
TTCTAGGTTTTTTAATTGGGAAAGTGCTTCCTCTTTAGAGAGAGAACAATTGGGATATGTTAGGAAATAA
TTTTTGGCATATATTTTAAATAAACGAGGCATGTTGAAATGAATCGGTGTCCCTCAAAGCTCTATGGCAA
TCGGTGTATCGGTGTCTTATTTATACCTGGACACCTAATGGCTATTTGGTAATTTCGTAAAAGTACATTG
CAATTCAAAATTCAAAATTCAAAAATCAAATCATTAAAGCGGCCATCCGTA

>JX070045.1
ACCGGATGGCCGCGCCTTCTCTTTTTATGTGGTCCCCACGAGGGTTCTACATACGTCACTGTCAACCAAT
CAAATTGCATCCTCAAACGTTAGATAAGTGTTCATTTGTCTTTATATACTTGGTCCCCAAGTAGTCTGTC
TTGCAATATGTGGGATCCACTTCTAAATGAATTTCCTGAATCTGTTCACGGATTTCGTTGTATGTTAGCT
ATTAAATATTTGCAGTCCGTTGAGGAAACTTACGAGCCCAATACATTGGGCCACGATTTAATTAGGGATC
[truncated: 2,186,563 more chars]
