# Supplementary material for: Large Artificial microRNA Cluster Genes Confer Effective Resistance against Multiple Tomato Yellow Leaf Curl Viruses in Transgenic Tomato
Source: Plants (Basel). 2023 May 31;12(11):2179. doi: 10.3390/plants12112179 (PMC10255879; doi:10.3390/plants12112179)
Supplement: Supplementary file 1 [file plants-12-02179-s001.zip › plants-2357753-supplementary/plants-2357753-SM/Supplemental table S1 Primers used for this study.xlsx]

## Sheet: Sheet1
	Supplemental table S1. Primers used for this study
AMIR	Primer ID	Primer Sequences	Usage
AMIEbC1	LMLPD001	ACAACTAGTCCAGGGCGCCCTCACC	GUS1
	LMLPD002	CCAGGGCGCCCTCACCAAACAAAACCTCACAATGAGAGAGTCCCTGT	a1
	LMLPD003	GTGTGTGGTCAGGTAAGAATTAGCCAAGAAGAAATTCATGAGAACAGGGACTCTCTCA	a2
	LMLPD004	TCTTACCTGACCACACACGTAGATATACATTATTCTCTCATGATTA	a3
	LMLPD005	TTATTCTCTCATGATTAATTAGCCAGAAGAAATTCCTGAGATCAGTACTCTCTCGTCAA	a4
	LMLPD006	ATTCGCCGCCAAGCTCTTATGTGTGATTACTTACTTTGGTTGACGAGAGAGTACTGA	a5
	LMLPD007	AAGAGCTTGGCGGCGAATAAACCTCCACCAACAATGGGTGAGATTCTCCAT	b1
	LMLPD008	ATTTCGTGTTTGTTGGTTACAGGCAAGAAGATATGGTACAAGAATGGAGAATCTCACC	b2
	LMLPD009	AACCAACAAACACGAAATCCGTCACATTTGCTTATT	b3
	LMLPD010	CGTCACATTTGCTTATTACAGGCAAAAGATATGGTCCAAGAATGAGCACTTCACCCCAA	b4
	LMLPD011	CGACCCGACGCCCTAGTTCTGTTGGGTAATGGTATTGGGGTGAAGTGCTCAT	b5
	LMLPD012	AACTAGGGCGTCGGGTCGCTTTATACCGAAAGGT	GUS2
	LMLPD013	AATCTCGAGTGCTCTAGAAGTTCAGTTCGTTGTTC	GUS3
AMIEbC1	LMLPD014	ACAACTAGTGCTGGTGCAGGTGATTTTTTCCAGCCATCTATACCAGGGCGCCCTCACC	PDS1
	LMLPD001	CCAGGGCGCCCTCACCAAACAAAACCTCACAATGAGAGAGTCCCTGT	a1
	LMLPD002	GTGTGTGGTCAGGTAAGAATTAGCCAAGAAGAAATTCATGAGAACAGGGACTCTCTCA	a2
	LMLPD003	TCTTACCTGACCACACACGTAGATATACATTATTCTCTCATGATTA	a3
	LMLPD004	TTATTCTCTCATGATTAATTAGCCAGAAGAAATTCCTGAGATCAGTACTCTCTCGTCAA	a4
	LMLPD005	ATTCGCCGCCAAGCTCTTATGTGTGATTACTTACTTTGGTTGACGAGAGAGTACTGA	a5
	LMLPD006	AAGAGCTTGGCGGCGAATAAACCTCCACCAACAATGGGTGAGATTCTCCAT	b1
	LMLPD007	ATTTCGTGTTTGTTGGTTACAGGCAAGAAGATATGGTACAAGAATGGAGAATCTCACC	b2
	LMLPD008	AACCAACAAACACGAAATCCGTCACATTTGCTTATT	b3
	LMLPD009	CGTCACATTTGCTTATTACAGGCAAAAGATATGGTCCAAGAATGAGCACTTCACCCCAA	b4
	LMLPD010	CGACCCGACGCCCTAGTTCTGTTGGGTAATGGTATTGGGGTGAAGTGCTCAT	b5
	LMLPD015	AACTAGGGCGTCGGGTCGGTACTGTGCCGATCAT	PDS2
	LMLPD016	AATCTCGAGTGCTCTAGACCACCCAAACCTGATAT	PDS3
AMIECP	LMLPD017	GTGTGTGGTCAGGTAAGAAGACATACAGGCCCATGTACCGAGAACAGGGACTCTCTCA	a2
	LMLPD018	TTATTCTCTCATGATTAAGACATACGGCCCATGTAACGAGATCAGTACTCTCTCGTCAA	a4
	LMLPD019	ATTTCGTGTTTGTTGGTTAACAGAATGTACCAAAGCCCTGAGAATGGAGAATCTCACC	b2
	LMLPD020	CGTCACATTTGCTTATTAACAGAATTACCAAAGCCATGAGAATGAGCACTTCACCCCAA	b4
	LMLPD021	AACTAGGGCGTCGGGTCGGGCAGACTATCCCGCC	GUS2
	LMLPD022	AATCTCGAGTGCTCTAGACACCTGCCAGTCAACAG	GUS3
AMINCP	LMLPD023	ACAACTAGTAGGTGGGAAGGTGAAGAATATCCAATCTTTCCTCCAGGGCGCCCTCACC	PDS1
	LMLPD024	AACTAGGGCGTCGGGTCGTGTTGGGTGCATTTCT	PDS2
	LMLPD025	AATCTCGAGTGCTCTAGAATGCAGCTACCTAAAAG	PDS3
AMIEV2	LMLPD026	GTGTGTGGTCAGGTAAGAACGCCGAAGGCTGAACTTCGACAGAACAGGGACTCTCTCA	a2
	LMLPD027	TTATTCTCTCATGATTAACGCCGAAGCTGAACTTCAACAGATCAGTACTCTCTCGTCAA	a4
	LMLPD028	ATTTCGTGTTTGTTGGTTATATGTTAGCCATTAAATACCTAGAATGGAGAATCTCACC	b2
	LMLPD029	CGTCACATTTGCTTATTATATGTTACCATTAAATAACTAGAATGAGCACTTCACCCCAA	b4
	LMLPD030	AACTAGGGCGTCGGGTCGGTGGCCAATGGTGATG	GUS2
	LMLPD031	AATCTCGAGTGCTCTAGAGACCGGATGCCGACGCG	GUS3
AMINV2	LMLPD032	ACAACTAGTCCATTAAATGGTAAGTACTTAATCATGAGTAAACCAGGGCGCCCTCACC	PDS1
	LMLPD033	AACTAGGGCGTCGGGTCGCTGGCACATTGCTAAC	PDS2
	LMLPD034	AATCTCGAGTGCTCTAGAGCCAAAATTCCTGTAGA	PDS3
AMIEC3	LMLPD035	GTGTGTGGTCAGGTAAGAACAGGCAAAGAATGGCGTCTTTAGAACAGGGACTCTCTCA	a2
	LMLPD036	TTATTCTCTCATGATTAACAGGCAAGAATGGCGTCCTTAGATCAGTACTCTCTCGTCAA	a4
	LMLPD037	ATTTCGTGTTTGTTGGTTAGGGATTCACAAATGTTTTCTCAGAATGGAGAATCTCACC	b2
	LMLPD038	CGTCACATTTGCTTATTAGGGATTCCAAATGTTTTATCAGAATGAGCACTTCACCCCAA	b4
	LMLPD039	AACTAGGGCGTCGGGTCGAGTGGCAGTGAAGGGC	GUS2
	LMLPD040	AATCTCGAGTGCTCTAGAAGTCGAGCATCTCTTCA	GUS3
AMINC3	LMLPD041	ACAACTAGTTCCATATATGGTTAGTGATGAAAATTTTGCTTTCCAGGGCGCCCTCACC	PDS1
	LMLPD042	AACTAGGGCGTCGGGTCGTGTCTATACGTACATG	PDS2
	LMLPD043	AATCTCGAGTGCTCTAGATCTGTCAAACCTGCAAA	PDS3
AMIEC4	LMLPD044	GTGTGTGGTCAGGTAAGAACACATTTCCATCCAAACATTCAGAACAGGGACTCTCTCA	a2
	LMLPD045	TTATTCTCTCATGATTAACACATTTCATCCAAACACTCAGATCAGTACTCTCTCGTCAA	a4
	LMLPD046	ATTTCGTGTTTGTTGGTTAGCCAACGACGCATACGCCGAAAGAATGGAGAATCTCACC	b2
	LMLPD047	CGTCACATTTGCTTATTAGCCAACGCGCATACGCCAAAAGAATGAGCACTTCACCCCAA	b4
	LMLPD048	AACTAGGGCGTCGGGTCGATGTGGAGTATTGCCA	GUS2
	LMLPD049	AATCTCGAGTGCTCTAGAACATACCATCCGTAATA	GUS3
AMINC4	LMLPD050	ACAACTAGTTCTTCAGCAGGTTCATTTTTGATCAATTTTATTCCAGGGCGCCCTCACC	PDS1
	LMLPD051	AACTAGGGCGTCGGGTCGAGGTCAGACCTGACAT	PDS2
	LMLPD052	AATCTCGAGTGCTCTAGACAACGGGCTTCTGCATG	PDS3
AMIEC1	LMLPD053	GTGTGTGGTCAGGTAAGAAGCCCAAAGGGACTGGCAAAGCAGAACAGGGACTCTCTCA	a2
	LMLPD054	TTATTCTCTCATGATTAAGCCCAAAGGACTGGCAACGCAGATCAGTACTCTCTCGTCAA	a4
	LMLPD055	ATTTCGTGTTTGTTGGTTAACAATGTGGGCCAGGTCTCTAAGAATGGAGAATCTCACC	b2
	LMLPD056	CGTCACATTTGCTTATTAACAATGTGGCCAGGTCTATAAGAATGAGCACTTCACCCCAA	b4
	LMLPD057	AACTAGGGCGTCGGGTCGCCAAAGCGGCGATTTG	GUS2
	LMLPD058	AATCTCGAGTGCTCTAGACGCGATCAAAGACGCGG	GUS3
AMINC1	LMLPD059	ACAACTAGTTACATGTAAGGTATTGACTCGTCTGTACCATTACCAGGGCGCCCTCACC	PDS1
	LMLPD060	AACTAGGGCGTCGGGTCGAGACTACATCGAATCT	PDS2
	LMLPD061	AATCTCGAGTGCTCTAGATGTAATATTCCTGCAGA	PDS3
AMIEC2	LMLPD062	GTGTGTGGTCAGGTAAGAACATGGATTCACACACAGGGGAAGAACAGGGACTCTCTCA	a2
	LMLPD063	TTATTCTCTCATGATTAACATGGATCACACACAGGAGAAGATCAGTACTCTCTCGTCAA	a4
	LMLPD064	ATTTCGTGTTTGTTGGTTATGGCGTCTTTATCTGGAAGATAGAATGGAGAATCTCACC	b2
	LMLPD065	CGTCACATTTGCTTATTATGGCGTCTTATCTGGAAAATAGAATGAGCACTTCACCCCAA	b4
	LMLPD066	AACTAGGGCGTCGGGTCGTACACCGACATGTGGA	GUS2
	LMLPD067	AATCTCGAGTGCTCTAGAAGAAAAGCCGCCGACTT	GUS3
AMINC2	LMLPD068	ACAACTAGTTATTGTACAGGTTAGCTCTCACATTTTTTTCCCCCAGGGCGCCCTCACC	PDS1
	LMLPD069	AACTAGGGCGTCGGGTCGAGCTTCAGTAGTAGCA	PDS2
	LMLPD070	AATCTCGAGTGCTCTAGATGTAATATTCCTGCAGA	PDS3
	Primer ID	Primer Sequences	Usage
	WJb191F	CACTGACGTAAGGGATGACGCA	Amplification of pkLic1.0
	WJb192R	ACACATGAGCGAAACCCTATAAG
AMIR	Primer ID	Primer Sequences	Usage
C2	AK0055	TCGAGTCACCATGGATTCACACACAGGGGAATGGCGTCTTTATCTGGAAGATAT	PMS4 GFP
	AK0056	CTAGATATCTTCCAGATAAAGACGCCATTCCCCTGTGTGTGAATCCATGGTGAC
C3	AK0057	TCGAGTCACCAGGCAAAGAATGGCGTCTTTAGGGATTCACAAATGTTTTCTCAT
	AK0058	CTAGATGAGAAAACATTTGTGAATCCCTAAAGACGCCATTCTTTGCCTGGTGAC
C4	AK0059	TCGAGTCACCACATTTCCATCCAAACATTCAGCCAACGACGCATACGCCGAAAT
	AK0060	CTAGATTTCGGCGTATGCGTCGTTGGCTGAATGTTTGGATGGAAATGTGGTGAC
CP	AK0061	TCGAGTCACGACATACAGGCCCATGTACCGAACAGAATGTACCAAAGCCCTGAT
	AK0062	CTAGATCAGGGCTTTGGTACATTCTGTTCGGTACATGGGCCTGTATGTCGTGAC
V2	AK0063	TCGAGTCACCGCCGAAGGCTGAACTTCGACATATGTTAGCCATTAAATACCTAT
	AK0064	CTAGATAGGTATTTAATGGCTAACATATGTCGAAGTTCAGCCTTCGGCGGTGAC
bc1	AK0065	TCGAGTCACTTAGCCAAGAAGAAATTCATGACAGGCAAGAAGATATGGTACAAT
	AK0066	CTAGATTGTACCATATCTTCTTGCCTGTCATGAATTTCTTCTTGGCTAAGTGAC
C1	YRPD0186	TCGAGTCGCCCAAAGGGACTGGCAAAGCAT
	YRPD0187	CTAGATGCTTTGCCAGTCCCTTTGGGCGAC
	Primer ID	Primer Sequences	Usage
	TYLCGUVF	CCCTTTGGGCCCCCATGAATTCTTT	infectious clone amplification
	TYLCGUVR	CCATGGAGACCCAATAGTATTGTCATAG
	TYLCIDVF	TTGCCAGTCCATCTGGGCCCCCATA
	TYLCIDVR	AGACCAAAGAGTCTGGTGTTACAAG
	TYLCKAVF	CCTTAAGGACTGCAAGAGCCTCCGA
	TYLCKAVR	ACATTTCCATCCAAATGTTCAGGGA
	TYLCMAVF	CTCTGACTTACTGCCTGAGTTAAGA
	TYLCMAVR	TATCCCCAAGCAGGGCAGCACATTT
	TYLCMLVF	AATGACTCTAAGAGCTTCCGACTTA
	TYLCMLVR	TCAACACATTTCCATCCAAACATTC
	TYLCSVF	TGCGTTAATTGCCTTTGCGTAAGCG
	TYLCSVR	GATTCTTCGACCTGGTATCCCCAAC
TYLCV species	Primer ID	Primer Sequences
TYLCAxV unit	ZXPD 305	ATGTGGGATCCTTTATTAAATGAATTTCCAGATTCAGTTCATGGTCTCCGTTGTATGC
	ZXPD 306	TCATAGGTTTCTTCAACTAGCTGCAAATATTTTATTGCAAGCATACAACGGAGACCAT
	ZXPD 307	AGTTGAAGAAACCTATGAACCCAATACTCTGGGTCACGATCTAATTAGGGATCTCATT
	ZXPD 308	GCCTGTTCGCTTCGGCATAGTCACGAGCACGAATGACGGAAATGAGATCCCTAATTAG
	ZXPD 309	ATGCCGAAGCGAACAGGCGATATACTAATTTCAACGCCCGTCTCGAAGGTTCGTCGAA
	ZXPD 310	GCAGCAGCACGGCTGGTATACGGGCTGTCGAAGTTCAGTTTTCGACGAACCTTCGAGA
	ZXPD 311	TACCAGCCGTGCTGCTGCCCCCACTGTCCAAGGCATCAAGCGTCGATCATGGACTTAC
	ZXPD 312	TGTACATTCTGTACATCCGCGGCTTTCGATACATGGGCCTGTAAGTCCATGATCGACG
	ZXPD 313	GGATGTACAGAATGTACAGAAGCCCTGATGTCCCCTTTGGTTGTGAAGGTCCTTGTAA
	ZXPD 314	GGTATGCTTTACGTCGTCACGCTGCTCATACGACTGGACTTTACAAGGACCTTCACAA
	ZXPD 315	GACGACGTAAAGCATACCGGTGTTGTTCGTTGTGTTAGTGATGTAACTAGGGGTTCTG
	ZXPD 316	GACTTAATACAAAACCGTTTACCTACTCTATGTGTAATACCAGAACCCCTAGTTACAT
	ZXPD 317	ACGGTTTTGTATTAAGTCAATCTATATTTTAGGGAAGATTTGGATGGATGAAAATATA
	ZXPD 318	CTAAAAAGAACATGACCTGGTTAGTATGATTTTGTTTTTTTATATTTTCATCCATCCA
	ZXPD 319	AGGTCATGTTCTTTTTAGTACGAGACCGAAGGCCGTATGGAACTAGTCCTATGGATTT
	ZXPD 320	CGTACTAGGTTCATTATCAAACATGTTAAAAACTTGACCAAAATCCATAGGACTAGTT
	ZXPD 321	GATAATGAACCTAGTACGGCTACTGTGAAGAACGATTTAAGGGATAGGTACCAAGTAA
	ZXPD 322	CCTGACGGACCACCTACCACCGTGGCATGGAACTTCCTCATTACTTGGTACCTATCCC
	ZXPD 323	GGTAGGTGGTCCGTCAGGGATGAAGGAGCAGTGTCTGTTGAAGAGGTTTTTTAAAGTT
	ZXPD 324	ACTTCGCCTGCTCTTGATGATTATAAACTACATGGGTATTAACTTTAAAAAACCTCTT
	ZXPD 325	ATCAAGAGCAGGCGAAGTATGAAAACCATACTGAGAATGCGTTGTTGTTGTATATGGC
	ZXPD 326	TTTCAACGTAGCATACACTGGGTTAGAAGCATGAGTACATGCCATATACAACAACAAC
	ZXPD 327	GTGTATGCTACGTTGAAAATACGTATCTATTTTTATGATGCTGTAACAAATTAATAAA
	ZXPD 328	ACAATAGATGTAATTGAACAACATGAAATAAAATACAATATTTATTAATTTGTTACAG
	ZXPD 329	TTCAATTACATCTATTGTGTTCTCAAATACATCGAATAAGACATAATCAACTGCTCTA
	ZXPD 330	ATTTGAATAATATAGGTGTAATTTCATTAAACAATGTTATTAGAGCAGTTGATTATGT
	ZXPD 331	CACCTATATTATTCAAATACTTGTACACTTGAAACCTAAAGACTCTTAAAAAATGACC
	ZXPD 332	TCTCAACTTCCGCATCTGGACGACCTTACAGTCTCCGACTGGTCATTTTTTAAGAGTC
	ZXPD 333	CAGATGCGGAAGTTGAGAAAACATTTGTGAATCCCCAGTGCCTTCCTCAAGTTGTTGT
	ZXPD 334	AACAGCAAATACAATTTACTAACATTTCAAATCAGGTTCAACAACAACTTGAGGAAGG
	ZXPD 335	TAAATTGTATTTGCTGTTGAATGGTTGTTGGTTGTGTCTGGTTATCGTGAAATATAGG
	ZXPD 336	AAGCAACGAGTGGCGTTTATACCTTCGAGATAACAAATCCCCTATATTTCACGATAAC
	ZXPD 337	AAACGCCACTCGTTGCTTGATGCGCAGTGATGTACTCCCCTGTGCGTAAATCCATGGT
	ZXPD 338	GACTGTGGCTGTTCATACTATATACATTTAGACTGCATAAACCATGGATTTACGCACA
	ZXPD 339	GTATGAACAGCCACAGTCCAGATCTACCCTTCTACGCCTCACTTGTCTCTTCTTGGCG
	ZXPD 340	GCCATTGTTCACAAATACCAATCAAGATCCAACACCACATCGCCAAGAAGAGACAAGT
	ZXPD 341	GTATTTGTGAACAATGGCTGGTGGATGGTGACGAAGATTGCATTTTTTATGGCCCAAT
	ZXPD 342	AAAGAATACCTCGACGAAGAAAAAAATCAAGCCTTAAAAAATTGGGCCATAAAAAATG
	ZXPD 343	TTCGTCGAGGTATTCTTTAAATGATGATTGTGGGCCTGGATTGCAGAGGAAGATAGTG
	ZXPD 344	CAAAGTACGGGAAGCCCATTCAAATTAAAGGGGGAATTCCCACTATCTTCCTCTGCAA
	ZXPD 345	TGGGCTTCCCGTACTTTGTGTTGCTTTGCCAGTCCCTCTGGGCCCCCATGAATTCCTT
	ZXPD 346	CGTCATTGATGACGTAGACCCGCATTATTTAAAGCACTTCAAGGAATTCATGGGGGCC
	ZXPD 347	TCTACGTCATCAATGACGTTGTACCACGCATCATTACTGTACACCTTTGGGCTTAGGT
	ZXPD 348	AGGTCTCTAGGCCCACATAATTATTTATGTGGACATCTAGACCTAAGCCCAAAGGTGT
	ZXPD 349	ATGTGGGCCTAGAGACCTGGCCCACATTGTTTTGCCTGTTCTGCTATCACCCTCAATT
	ZXPD 350	TGTCTTCCGCTGCGCGGCCATGGAGACCCATAAGTATTGTAATTGAGGGTGATAGCAG
	ZXPD 351	GCCGCGCAGCGGAAGACACGACGTTCTCAGCGACCCACTCTTCAAGTTCATCTGGAAC
	ZXPD 352	AGTTTATGTTTCTCCATTTCTTTCTTCTTCTTTTAATCAAGTTCCAGATGAACTTGAA
	ZXPD 353	AATGGAGAAACATAAACTTCTAAAGGAGGACTAAAAATCCTATCTAAATTTGAACTTA
	ZXPD 354	GAGAAGGCCCCAAAGGACTATATTTTACAATTTCATAATTTAAGTTCAAATTTAGATA
	ZXPD 355	GTCCTTTGGGGCCTTCTCTTTTAATATATTGAGGGCCTCGGATTTATTGCCTGAATTG
	ZXPD 356	GAGGTCAGCAATCTGCCAACGACGCATATGCCGAAGCACTCAATTCAGGCAATAAATC
	ZXPD 357	TGGCAGATTGCTGACCTCCTCTAGCTGATCTGCCATCGATTTGGAAAACTCCAAAATC
	ZXPD 358	AGATGTCAAGACCTACGTGGAGAAAGACGGAGACTTCATTGATTTTGGAGTTTTCCAA
	ZXPD 359	ACGTAGGTCTTGACATCTGTTGAGCTCTTAGCTGCCTGAATGTTCGGATGGAAATGTG
	ZXPD 360	AACCAACGGTTCTTCGACCTGGTATCCCCAAACAGATCAGCACATTTCCATCCGAACA
	ZXPD 361	GTCGAAGAACCGTTGGTTCTTACATTGGTATTTGCCTTCGAATTGGATAAGCACATGG
	ZXPD 362	AAGTTTGCAGAGAACTCCACGAGAATGGGGAACCACATCTCCATGTGCTTATCCAATT
	ZXPD 363	GGAGTTCTCTGCAAACTTTGATGTATTTTTTATTTGTTGGGGTTTCTAGGTTTTTTAA
	ZXPD 364	TCCCAATTGTTCTCTCTCTAAAGAGGAAGCACTTTCCCAATTAAAAAACCTAGAAACC
	ZXPD 365	GAGAGAGAACAATTGGGATATGTTAGGAAATAATTTTTGGCATATATTTTAAATAAAC
	ZXPD 366	ATAGAGCTTTGAGGGACACCGATTCATTTCAACATGCCTCGTTTATTTAAAATATATG
	ZXPD 367	TGTCCCTCAAAGCTCTATGGCAATCGGTGTATCGGTGTCTTATTTATACCTGGACACC
	ZXPD 368	AATTACAATGTACTTTTACGAAATTACCAAATAACCATTAGGTGTCCAGGTATAAATA
	ZXPD 369	TAAAAGTACATTGTAATTCAAAATTCAAAATTCAAAAATCAAATCATTAAAGCGGCCA
	ZXPD 370	CTTTATCGGGGAGCGCGGCCATCCGGTAATATTATACGGATGGCCGCTTTAATGATTT
	ZXPD 371	CCGCGCTCCCCGATAAAGTAGTGGGCCCTACGCAGTAATTTGTGTCGACCAATGAAAA
	ZXPD 372	TATAACAAAGTAAATACATTATTTAAGCTTTGAGGCTGCATTTTCATTGGTCGACACA
	ZXPD 373	TGTATTTACTTTGTTATAAACTTGGCTTCTAAGTTTTGAAAAAACCATCAATATGTGG
	ZXPD 374	AAGGATCCCACATATTGATGGTTTT
TYLCAxV unit adaptor	TYLCAx-1uF	CCAGGGCGCCCTATGTGGGATCCTTTATTAAAT
	TYLCAx-1uR	CGACCCGACGCCCTAAGGATCCCACATATTGATG
TYLCAxV0.7A adaptor	ZXP380	CCAGGGCGCCCTATCTGTTTGGGGATACCAGG
	ZXP381	CGACCCGACGCCCTTCAAGGAATTCATGGGGGC
TYLCGV unit	ZXPD 451	ATGTGGGATCCGCTTTTAAACGAGTTCCCTGAAACCGTACATGGTTTTAGGTGTATGC
	ZXPD 452	GAGTATGTATTTTCTACTAATTGTAAATACTTAATCGCTAGCATACACCTAAAACCAT
	ZXPD 453	AGTAGAAAATACATACTCGCCTGATACGTTAGGATACGATTTAATACGTGATTTAATA
	ZXPD 454	TGCGGGACGCTTCGACATAATCCCTAGCACGAATGACCAATATTAAATCACGTATTAA
	ZXPD 455	ATGTCGAAGCGTCCCGCAGATATAGTCATTTCCACTCCCGCTTCCAAGGTGCGTCGCC
	ZXPD 456	ACAGCAGCACGGCTGACATAAGGGCTGTCGAAGTTCAACCGGCGACGCACCTTGGAAG
	ZXPD 457	TGTCAGCCGTGCTGCTGTCCCCACTGTCCTCGTCACAAACAAAAGGAGATCATGGGTG
	ZXPD 458	ACATCCTGTACATCTTGGGCTTTCGATACATGGGCCGATTCACCCATGATCTCCTTTT
	ZXPD 459	CCAAGATGTACAGGATGTACAAAAGCCCTGATGTTCCTCGAGGTTGTGAAGGTCCATG
	ZXPD 460	ATGGACAACATCATGACGCTGTTCATAAGACTGGACTTTACATGGACCTTCACAACCT
	ZXPD 461	CGTCATGATGTTGTCCATGTAGGCAAGGTCATTTGTGTGTCTGATGTTACTCGTGGTA
	ZXPD 462	TTGACACAAAACCCCTTCCCAACACGATGAGTCAACCCATTACCACGAGTAACATCAG
	ZXPD 463	GAAGGGGTTTTGTGTCAAGTCTGTGTATGTTTTAGGTAAAATATGGATGGATGAGAAT
	ZXPD 464	AAAAGAACATCACAGTGTTAGTGTGATTTTTGGTCTTAATATTCTCATCCATCCATAT
	ZXPD 465	ACACTGTGATGTTCTTTTTAGTTCGTGATAGAAGACCCTTTGGCACTCCTCAGGATTT
	ZXPD 466	TGTACTTGGCTCATTATCATACATGTTAAACACCTGACCAAAATCCTGAGGAGTGCCA
	ZXPD 467	GATAATGAGCCAAGTACAGCAACTGTTAAGAATGATAACAGAGATCGTTTTCAAGTTC
	ZXPD 468	GCATACTGACCACCGGTGACAGTCGCTTGAAATCGACGGAGAACTTGAAAACGATCTC
	ZXPD 469	CACCGGTGGTCAGTATGCAAGTAAGGAGCAAGCAATAGTTAGGAAGTTTATGAAGGTG
	ZXPD 470	ACTTCGCAGCCTCCTGATGGTTATAAGTTACATGATTATTCACCTTCATAAACTTCCT
	ZXPD 471	ATCAGGAGGCTGCGAAGTATGACAACCATACTGAGAATGCTCTTTTATTGTATATGGC
	ZXPD 472	TTTCAAAGTAGCATACACTGGATTACTAGCATGAGTACATGCCATATACAATAAAAGA
	ZXPD 473	GTGTATGCTACTTTGAAAATCAGGATCTATTTTTATGATTCTGTTCAGAATTAATAAA
	ZXPD 474	ACAATTGAAACAAAATTGTCAAGTATAATAAAATTCAATCTTTATTAATTCTGAACAG
	ZXPD 475	CAATTTTGTTTCAATTGTCCCTTCCAATACATCATACAATACATGTGAAATTGCTCTA
	ZXPD 476	ATTTAGGAAATTTAGGAGTGATTAGTATCAACAATGTAATTAGAGCAATTTCACATGT
	ZXPD 477	CTCCTAAATTTCCTAAATATTTCATACATTGATACTTAAATACTCTTAAGAAATGCGA
	ZXPD 478	TCTAACCTGCCAAATCTGGACTCGTTTACATCCTCAGACCTCGCATTTCTTAAGAGTA
	ZXPD 479	CAGATTTGGCAGGTTAGAAAACATTTGTGTATCCCCAACGCTTTCCTCAGGTTGTAAT
	ZXPD 480	CTGAGGAACCACGATATCATAACCGTCCAAATACAATTCAATTACAACCTGAGGAAAG
	ZXPD 481	GATATCGTGGTTCCTCAGGAATGGTCTCTCTAGGTGTTGGGTTATCTTGAAATAGAGG
	ZXPD 482	AAGCAGAGAATGGCGTATATACCTGGACAATCAACAATCCCCTCTATTTCAAGATAAC
	ZXPD 483	ATACGCCATTCTCTGCTTGAGTTGCAGTGATGAGTTCCCCTGTGCGAAAATCCATGTG
	ZXPD 484	GATTGTGGATGCTCTTACTATTTTGGAATTAACTGCGCATCACATGGATTTTCGCACA
	ZXPD 485	GTAAGAGCATCCACAATCGAGATCAACTCTACGTCTGCGAACTGGTCTCTTCTTCGCG
	ZXPD 486	GCCATTGTACTCAAGTACCGATCAAGGTCCAACACAAAATCGCGAAGAAGAGACCAGT
	ZXPD 487	GTACTTGAGTACAATGGCTCCGTGAGGGTGACGAATGTTGCATTTTTTAATGCCCAGT
	ZXPD 488	AAAGAATACTTGGACGAAGAAAAGAACGCAGCACTCAAAAACTGGGCATTAAAAAATG
	ZXPD 489	TTCGTCCAAGTATTCTTTATATGATGATGTTGGTCCTGGATTGCAAAGGAAGATTGAC
	ZXPD 490	CAAAGTATGGAAAGCCAATTCAAATTAAAGGCGGTATCCCGTCAATCTTCCTTTGCAA
	ZXPD 491	TTGGCTTTCCATACTTTGTGTTGCTTTGCCAGTCCCTTTGGGCCCCCATGAATTCTTT
	ZXPD 492	CGTCATTGATGACGTAGATCCCCACTATCTAAAGCATTTTAAAGAATTCATGGGGGCC
	ZXPD 493	TCTACGTCATCAATGACGTTATACCAAGCATCATTGCTGTATACTTTTGGACTGAGAT
	ZXPD 494	AGGTCTCTGGGTCTACACAATTATTTGTGTGGCCATCTAGATCTCAGTCCAAAAGTAT
	ZXPD 495	GTGTAGACCCAGAGACCTTGCCCACGTCGTCTTCCCTGTACGACTATCACCCTCTATG
	ZXPD 496	TGAATGCAGCTGCGCGGCCATGGAGACCCAATAGTATTGTCATAGAGGGTGATAGTCG
	ZXPD 497	GCCGCGCAGCTGCATTCATGACATTTTCGGAAACCCATTCCTCAAGTTCTTCTGGAAC
	ZXPD 498	GGTTTATATTTCTCCTTTTTTATCTTCTTCTTTTGATCAAGTTCCAGAAGAACTTGAG
	ZXPD 499	AAAGGAGAAATATAAACCTCTAATGGAGGTGTAAAAATCCTATCCAAATTATTAGTTA
	ZXPD 500	GAGAAAGCTCCCAAAGATTTTGTTTTACAATTTCATAATTTAACTAATAATTTGGATA
	ZXPD 501	ATCTTTGGGAGCTTTCTCCCTTAATATATTGAGGGCCGCAGCTTTGGACCCTGAATTG
	ZXPD 502	GAGGTTGCCAATCTGCCAACGACGCATATGCCGAGGCAATCAATTCAGGGTCCAAAGC
	ZXPD 503	TGGCAGATTGGCAACCTCCTCTAGCCGATCTTCCATCGATCTGGAAAACTCCATGATC
	ZXPD 504	AGATGTTAAGTCCTACATGGAAAAAGACAGAGACGTGCTTGATCATGGAGTTTTCCAG
	ZXPD 505	ATGTAGGACTTAACATCTGTTGAGCTCTTAGCGCTCTGAATGTTCGGATGGAAATGTG
	ZXPD 506	AACAACAGATTCTTCGATCTCATATCCCCAACCAGGTCAACACATTTCCATCCGAACA
	ZXPD 507	ATCGAAGAATCTGTTGTTTTGGCATTTGAACTTTCCTTCGAATTGGATGAGGATATGC
	ZXPD 508	GAATCTGCAGGGAACTACACGAAGATGGGACTCCTCACCTGCATATCCTCATCCAATT
	ZXPD 509	GTAGTTCCCTGCAGATTCGAATGAATAATTTATTGGTTGGGGTTGATAGGGCTAATAA
	ZXPD 510	CCCACACTGCTCGCTTAGCAAAGAAGAAGCACTTTCCCAATTATTAGCCCTATCAACC
	ZXPD 511	CTAAGCGAGCAGTGTGGGTATGTGAGGAAATAGTTCTTGGCATTTATTATAAATTTTT
	ZXPD 512	TGAGAGGACCCGATTGACCAAGTCAATATGCCTCCGCCAAAAAAATTTATAATAAATG
	ZXPD 513	GTCAATCGGGTCCTCTCAAACTTGTCTATGCAATTGGGGAATGGGTCCTTATTTATAT
	ZXPD 514	TTCGTATGCATAATTACAATTGTGCCATTTAGGTCCTCACATATAAATAAGGACCCAT
	ZXPD 515	TGTAATTATGCATACGAAATTCAAATTGGTAAAGCGGCCATCCGTATAATATTACCGG
	ZXPD 516	AGTTAGTGCGGGGGGACCACCATAAAAAAATCGCGGCCATCCGGTAATATTATACGGA
	ZXPD 517	GGTCCCCCCGCACTAACTTTTGTCGGCCAATAGAAACGCTCCCTCAAAGCTTAATTAT
	ZXPD 518	AGTGAGTACTTGGGGACCAAGTTTTATAGGGGACCATTACATAATTAAGCTTTGAGGG
	ZXPD 519	AAGCGGATCCCACATGTTTACAGTGAGTACTTGGGGACC
TYLCGV-1u adaptor	ZXP666	CCAGGGCGCCCTATGTGGGATCCGCTTTTAAAC
	ZXP667	CGACCCGACGCCCTAAGCGGATCCCACATGTTTAC
TYLCGV 0.7A adaptor	ZXP672	CCAGGGCGCCCTACCTGGTTGGGGATATGAGAT
	ZXP673	CGACCCGACGCCCTGGGCCCAAAGGGACTGGCAA
TYLCIDV unit	ZXPD 520	ATGTGGGATCCTCTTTTAAACGAATTTCCGGATTCTGTTCACGGTTTTCGGTGTATGC
	ZXPD 521	GCGTAGGTTGCTTCAACGCCTTGCAAATACTTTATTGCGAGCATACACCGAAAACCGT
	ZXPD 522	CGTTGAAGCAACCTACGCCCCTGATACTGTCGGTTACGACCTAGTTCGAGATCTGATC
	ZXPD 523	TCCGGCACGCTTCAGCATAATTGCTCGCACGAACAACTGAGATCAGATCTCGAACTAG
	ZXPD 524	ATGCTGAAGCGTGCCGGAGATATAGCCTTTTCCGGTCCCGTATCGAAAGTACGCCGTC
	ZXPD 525	ACAGCAGCACGGCTGGTACCTGGGCTGTCGTAATTGAGACGACGGCGTACTTTCGATA
	ZXPD 526	TACCAGCCGTGCTGCTGTACTCACTGCCCTCGGCATAAATCGAAAGAAGTCTTGGACT
	ZXPD 527	ACATCCGGTAAATCCTGGGCTTCCGGTACATAGGCCGAGAAGTCCAAGACTTCTTTCG
	ZXPD 528	CCAGGATTTACCGGATGTACCGAACAGCTGATGTCCCTAGGGGATGTGAAGGTCCTTG
	ZXPD 529	GTGAGCAATATCATGTCGAGATTCAAAGGATTGAATCTTGCAAGGACCTTCACATCCC
	ZXPD 530	CGACATGATATTGCTCACACCGGTAAGGTTATGTGTGTGACGGATGTTACTCGTGGCG
	ZXPD 531	TTAACGCAAAATCTCTTCCCAGTACGGTGGGTTAAACCACCGCCACGAGTAACATCCG
	ZXPD 532	GAAGAGATTTTGCGTTAAGTCCCTCTATATCCTTGGCAAAATCTGGATGGATGAAAAT
	ZXPD 533	CATAGAACATGACCGTGTTAGTGTGATTCTTAGTCTTGATATTTTCATCCATCCAGAT
	ZXPD 534	ACACGGTCATGTTCTATGTTGTTCGGGATCGTAGACCCTATGGTACTCCTCAAGATTT
	ZXPD 535	AGTGCTAGGTTCGTTATCGAACATGTTAAACACTTGTCCAAAATCTTGAGGAGTACCA
	ZXPD 536	GATAACGAACCTAGCACTGCAACTGTCAAGAATGATCTTCGAGATCGGTTTCAAGTTT
	ZXPD 537	GCATACTGACCACCAACAACAGTTGCCGTGAACTTCCGCAAAACTTGAAACCGATCTC
	ZXPD 538	TGTTGGTGGTCAGTATGCTTGTAAGGAACAAACGTTAGTTAGGAAGTTCATGAGATTG
	ZXPD 539	ATTTTGCGGTTTCCTGATGGTTGTAAACAACATAATTGTTCAATCTCATGAACTTCCT
	ZXPD 540	ATCAGGAAACCGCAAAATATGAGAATCATACAGAGAATGCTCTGTTATTGTACATGGC
	ZXPD 541	TTTCAAAGTTGCATACACAGGGTTAGAGGCATGCGTAGATGCCATGTACAATAACAGA
	ZXPD 542	GTGTATGCAACTTTGAAAATTCGGATCTATTTTTATGATTCGATAACAAATTAATAAA
	ZXPD 543	ACTATTGATGTACAACCAGATTATGAAATAAAATTCAACATTTATTAATTTGTTATCG
	ZXPD 544	TGGTTGTACATCAATAGTGCGTTCTAGCACTTTAAACAAGACATGGTCTACAGCTCTA
	ZXPD 545	ACTTGAATAATTTAGGTGTAATTTCAATTAATAATGTAATTAGAGCTGTAGACCATGT
	ZXPD 546	CACCTAAATTATTCAAGTATTTAATACATTGAGTCTTAAAGACTTTTAAGAAAAGCCC
	ZXPD 547	TCTGACGTTCCAAGTTTGGACTTACTTACACCCTCCGACTGGGCTTTTCTTAAAAGTC
	ZXPD 548	CAAACTTGGAACGTCAGAAAACACCGGTGTATTCCCAACGCTTTCCTCAGGTTGTGGT
	ZXPD 549	AACACGAACCACGACGTGATAACAATACGGCTGCAGTTCAACCACAACCTGAGGAAAG
	ZXPD 550	CACGTCGTGGTTCGTGTTGAACGGCCGGCTGTGATGGCTGAGTATCTTGAAATAGAGG
	ZXPD 551	AAGCCAGGAATGGCGTCTATATTTGGGAGATTCAAAATCCCCTCTATTTCAAGATACT
	ZXPD 552	AGACGCCATTCCTGGCTTGAGCTGCAGTGATGTACTCCCCTGTGCGTAAATCCATGAT
	ZXPD 553	AATTGCGGTTGCTCATACTACGTGTCAATAAACTGTGCTAATCATGGATTTACGCACA
	ZXPD 554	GTATGAGCAACCGCAATTAAGGTCTACCCGCCGTCGTCTTATTATCTTCTTTTTAGCA
	ZXPD 555	ACCACTGTACTCAGGTTCCCATCAAAGTCCAGCACCGGATTGCTAAAAAGAAGATAAT
	ZXPD 556	GAACCTGAGTACAGTGGTCTCTCGAGGGTGATGAATTCTGCATTATGAAGAGACCAAT
	ZXPD 557	AAAGAGTTTTTAGACGAACCTAAAAACATCGCACTTAAAAATTGGTCTCTTCATAATG
	ZXPD 558	TTCGTCTAAAAACTCTTTATATGAAGATGTGGGTCCAGCATTACATAAAAAGATGGTC
	ZXPD 559	CAAAGTATGGTAGACCCATTCAAATTAAAGGCGGGATACCGACCATCTTTTTATGTAA
	ZXPD 560	TGGGTCTACCATACTTTGTATTGCTTTGCCAGTCCATCTGGGCCCCCATAAACTCTTT
	ZXPD 561	CGTCATTGATGACGTCGATCCGCATTACCTAAAGCACTTTAAAGAGTTTATGGGGGCC
	ZXPD 562	TCGACGTCATCAATGACGTTATACCATGCGTCATTTGAGTAAACCCTAGGATTGAGAT
	ZXPD 563	AGATCGCTTGGTAGGCACAATTACTTGTGCGGCCATCTAGATCTCAATCCTAGGGTTT
	ZXPD 564	GTGCCTACCAAGCGATCTAGCCCACATGGTTTTACCTGTACGACTATCACCTTGTAAC
	ZXPD 565	TCGACCCCGCTGCGCGGCCATTAAGACCAAAGAGTCTGGTGTTACAAGGTGATAGTCG
	ZXPD 566	GCCGCGCAGCGGGGTCGACTATGTTCTCGGCGACCCATTCTTCAAGTTCTTCAGGAAC
	ZXPD 567	AGTCTTTACCTCTCCATTCTTATCTTCATCCTTTGACCAGGTTCCTGAAGAACTTGAA
	ZXPD 568	AATGGAGAGGTAAAGACTGGTTGCGGAGTCATGAAGATCTTGTCAAGATTTGTGTTCA
	ZXPD 569	GAACTTGCGCCTAAAGATTACATCTTGCAGTTTCATAACTTGAACACAAATCTTGACA
	ZXPD 570	ATCTTTAGGCGCAAGTTCTTTAAGAATATTCAGAGCCTCCGCTTTGTTTCCTGCATTC
	ZXPD 571	GCGGAAAGCAATCCGCTAACGACGCTTATGCAAAAGCTATGAATGCAGGAAACAAAGC
	ZXPD 572	TAGCGGATTGCTTTCCGCCTCTTGAAGATCTTCCATCTATTTGGAAGGTACCCCATTC
	ZXPD 573	CGATGTCAAAGCATATATCGAAAAGGATGGTGATACCCTTGAATGGGGTACCTTCCAA
	ZXPD 574	ATATATGCTTTGACATCGGAGCTTGATTTAGCTCCCTGAATGTTCGGATGGAAATGTG
	ZXPD 575	AACAAGAGGTTCTTCGATCTGGTATCCCCAACCAGATCAACACATTTCCATCCGAACA
	ZXPD 576	ATCGAAGAACCTCTTGTTCTTTGTCTTGAACTTACCCTCAAATTGGATAAGCACATGG
	ZXPD 577	AAATCTGCTCAGAGCTTCACGAGGATGGGGAACCACATCTCCATGTGCTTATCCAATT
	ZXPD 578	GAAGCTCTGAGCAGATTTTGATATATTTTTTATTTGTTGGGGTATTCAAATTTCTAAT
	ZXPD 579	TCCTCACTGCTCTCTCTCTAAAAGCGAAGCTCTCTCTCAAATTAGAAATTTGAATACC
	ZXPD 580	GAGAGAGAGCAGTGAGGATAGGTGAGGAAATAGTTTTTAGCGTTTATTTGAAAACGCT
	ZXPD 581	GAGAGCAATCGGGGAACCCCCTCTAATAACTCTCTCACAAAGCGTTTTCAAATAAACG
	ZXPD 582	GGTTCCCCGATTGCTCTCCATTCCATCTATCGTATGTATATTGGGGAACGGGGACCTA
	ZXPD 583	GCCACGTAAGCACAAAACCTATTGGGGACAGAAGTATTTATAGGTCCCCGTTCCCCAA
	ZXPD 584	GTTTTGTGCTTACGTGGCGGCCTGTAGTATAATATTACCTACAGGCCGCCGGGGCCCG
	ZXPD 585	AAGCAAAAGCAGCTAAAGTGGGGGGGGACCATAGTGACCCCGGGCCCCGGCGGCCTGT
	ZXPD 586	CTTTAGCTGCTTTTGCTTTTGCTTTAATGTGGTCCCGTAATAAATGAGAGAGCGCGAT
	ZXPD 587	AGCACGTTTTATAGAAGGACCACAAATCAACTAAGCGCTCATCGCGCTCTCTCATTTA
	ZXPD 588	AGAGGATCCCACATGGCTATTCAGCTTTCTCCGTGCCCAGCACGTTTTATAGAAGG
TYLCIDV-1u adaptor	ZXP668	CCAGGGCGCCCTATGTGGGATCCTCTTTTAAAC
	ZXP669	CGACCCGACGCCCTAGAGGATCCCACATGGCTAT
TYLCIDV 0.7A adaptor	ZXP676	CCAGGGCGCCCTATCTGGTTGGGGATACCAGAT
	ZXP677	CGACCCGACGCCCTAATACAAAGTATGGTAGACC
TYLCKV unit	ZXPD 589	ATGGAAAACATGTGGGATCCATTGCTACATCCTTTTCCAGAGAGTTTGCACGGCTTTA
	ZXPD 590	CTCTGTAAGCTTTGAAGATACTTGATTGCAAGCATACATCTAAAGCCGTGCAAACTCT
	ZXPD 591	TCTTCAAAGCTTACAGAGTAAGTATTCTCCTGATACTCTTGGGAGTGAATTCTTGAAG
	ZXPD 592	CTTCGGCATAATTTCTACTCCGCAAGATGCAGATGAAATCCTTCAAGAATTCACTCCC
	ZXPD 593	GTAGAAATTATGCCGAAGCGTTCAATAGATACAGTGACGTCGTTGCCAATGTCTATAA
	ZXPD 594	GGGAGACTGTACTGACTCCCGAAGTTTAACCTCCGGCGTGTTATAGACATTGGCAACG
	ZXPD 595	GAGTCAGTACAGTCTCCCTGCCTCTGCCCCCACTGCCCCAGGCATGTCGTACAAACGA
	ZXPD 596	ACCGTGGCTTCGTGTACATAGGACGGTTTTTCCAAGCTCTTCGTTTGTACGACATGCC
	ZXPD 597	TGTACACGAAGCCACGGTTTTATCGGTGGCGAAGGAGCAGTGATGTTCCACGGGGTTG
	ZXPD 598	ATGTCTCTGCTCAAAGGACTGAACCTTACAAGGACCCTCACAACCCCGTGGAACATCA
	ZXPD 599	TCCTTTGAGCAGAGACATGATATAACACACACCGGCAAGGTGTTGTGTGTGTCTGATG
	ZXPD 600	CTTTTACCTATTCTATGAGTAATACCATTGCCTCTAGTAACATCAGACACACACAACA
	ZXPD 601	TCATAGAATAGGTAAAAGATTTTGCGTTAAGTCTGTTTATGTTATGGGCAAAATCTGG
	ZXPD 602	CAGTGTTGGTGTGATTCTTCAATTTAATATTCTCATCCATCCAGATTTTGCCCATAAC
	ZXPD 603	AGAATCACACCAACACTGTTATGTTTTGGCTTGTTCGCGACAGAAGACCTGTTACTAC
	ZXPD 604	GTTGTCATACATGTTGAATAACTCTCCAAATCCATATGGGGTAGTAACAGGTCTTCTG
	ZXPD 605	TTCAACATGTATGACAACGAGCCCAGTACTGCAACAATAAAGAACGATCTTAGAGATC
	ZXPD 606	CCAGTTAATGATGCTGAGAAACGATGAAGCACTTGCACACGATCTCTAAGATCGTTCT
	ZXPD 607	CTCAGCATCATTAACTGGTGGTCAATATGCCAGCAAGGAACAAGCAGTTATTAAGAAG
	ZXPD 608	CTTGGTGATTGTACACCACATAATTATTAACTCTAAAAAACTTCTTAATAACTGCTTG
	ZXPD 609	TGGTGTACAATCACCAAGAAGCTGCTAAGTATGAAAATCATACTGAGAATGCTTTGCT
	ZXPD 610	ATACACAGGATTAGAGGCATGAGTACATGCCATATACAATAGCAAAGCATTCTCAGTA
	ZXPD 611	GCCTCTAATCCTGTGTATGCAACACTTAAGATTAGAATTTATTTTTATGACAATGTAA
	ZXPD 612	GACCAATGTCATATAATAAAATTCAACATTTATTAATTAGTTACATTGTCATAAAAAT
	ZXPD 613	TATTATATGACATTGGTCTACATAACTTGTATTTTCCAATACATCCCACAATACATAA
	ZXPD 614	TAGGTATAGTTTCAATTAACAATGTAATACGCGCAGCTGATTATGTATTGTGGGATGT
	ZXPD 615	TAATTGAAACTATACCTAAGTTATTCAAATATTTCATACATTGATTTTTAAATACTCT
	ZXPD 616	AATATGGACTCCTTTACAACCTCAGACCTGGCATTTCTTAAGAGTATTTAAAAATCAA
	ZXPD 617	TGTAAAGGAGTCCATATTCTGAAGATCAGGAAACACTTGTGAATCCCCAACGCCTTCC
	ZXPD 618	GACTATTTGGAGATACAGATCCAATTCAACCACAACCTCAGGAAGGCGTTGGGGATTC
	ZXPD 619	CTGTATCTCCAAATAGTCGTTGTTGTCGTTGAATGGTTTGCTGTTGTGCTTCAGCACC
	ZXPD 620	GCGTGTATATATGGGAAGTTCCAAATCCCCTGTATTTCAAGGTGCTGAAGCACAACAG
	ZXPD 621	CTTCCCATATATACACGCCATTCTGCGCTTGAGCTGCAGTAATGGTTTCCCCTGTGCG
	ZXPD 622	TCGTATTACGTAAACATTAATTGTCACAAATATGGATTTACGCACAGGGGAAACCATT
	ZXPD 623	AATGTTTACGTAATACGAACAGCCACAATCTAAGTCTACTCTGCGTCTTCTTGGTATT
	ZXPD 624	TTGTACCAGTCAAAGTACAACATAAAATTGCAAAGAAAAAAATACCAAGAAGACGCAG
	ZXPD 625	GTACTTTGACTGGTACAATTGTAGAGTGGCTGTTGGAGGGTGACGAATTCTGCATTTT
	ZXPD 626	GACGAACCAAAAAATGAGGCATTAAAAAATTGGGCTTTGAAAAATGCAGAATTCGTCA
	ZXPD 627	CTCATTTTTTGGTTCGTCCAAAAACTCCTTAAAAGAGGAAGATGGACCAGGATTGCAG
	ZXPD 628	AACCAATTCAAATTAAAGGTGGAATTCCCACTATCTTCCTCTGCAATCCTGGTCCATC
	ZXPD 629	CTTTAATTTGAATTGGTTTACCGTACTTTGTATTGCTTTGCCAGTCCCTCTGGGCCCC
	ZXPD 630	CGTAGATCCGCATTATCTAAAGCACTTAAAAGAATTCATGGGGGCCCAGAGGGACTGG
	ZXPD 631	AGATAATGCGGATCTACGTCATCAATGACGTTATACCAAGCATCATTGCTGTACACTT
	ZXPD 632	CCTCATAATTATTTGTGTGGACATCTAGACCTTAGCCCAAAAGTGTACAGCAATGATG
	ZXPD 633	ACACAAATAATTATGAGGGCCCAATGATCTGGCCCACATTGTTTTGCCGGTTCTAGAT
	ZXPD 634	CGCGGCCGTGGAGACCCATAGGAATGGTGATTGAAGGTGAATCTAGAACCGGCAAAAC
	ZXPD 635	TGGGTCTCCACGGCCGCGCAGCGGCATCACATACATTTTTCTCAGCCCAGGAGGCAAG
	ZXPD 636	TCCTTACGAATTGTCGTCTTTCAATCAAGTTCCAAAAGAACTTGCCTCCTGGGCTGAG
	ZXPD 637	GACGACAATTCGTAAGGATTAACAAATAATTCTTGGATTGGGGCAAATATCCGGTCCA
	ZXPD 638	AAGGACTATGTACTGCAGTACCACAACCTAAATGCTAATTTGGACCGGATATTTGCCC
	ZXPD 639	CTGCAGTACATAGTCCTTTGGAGCTAATTCCTTAAGGACTGCAAGAGCCTCCGACTTA
	ZXPD 640	CCGCCAATGACGCATACGCAAAGGCAATTAACTGCGGAAGTAAGTCGGAGGCTCTTGC
	ZXPD 641	CGTATGCGTCATTGGCGGATTGTTGTCCGCCTCTAGCAGATCTTCCATCAACCTGGAA
	ZXPD 642	CTATTTGGAGAAGGACGGAGATACAATTGAATGGGGAGAATTCCAGGTTGATGGAAGA
	ZXPD 643	CCGTCCTTCTCCAAATAGGACTTGACGTCGGAGCTTGATTTAGCTCCCTGAACATTTG
	ZXPD 644	TTCGACCTGGTTTCCCCAACCAGATCAGCACATTTCCATCCAAATGTTCAGGGAGCTA
	ZXPD 645	TGGGGAAACCAGGTCGAAGAATCTGTTATTTTTGCACTGGAATTTCCCTTCGAATTGA
	ZXPD 646	AGTTACACGAAGATGGGAGCCCTCATCTCCATGTGCTCATTCAATTCGAAGGGAAATT
	ZXPD 647	TCCCATCTTCGTGTAACTCCCTGCAGATTTTGATATATTTTTTTGAGGTTGGGGTTTG
	ZXPD 648	TCTGAGCAAGGAAGAAACCCTCTCTCAATTGAAGGAACTACAAACCCCAACCTCAAAA
	ZXPD 649	GTTTCTTCCTTGCTCAGAGAGCACTGAGGATATGTGAGAAAATAGTTTTTGGCATTTA
	ZXPD 650	ATTAGACAGGTCAGCATGCCTTCTCTAAATAAATTCAGAATAAATGCCAAAAACTATT
	ZXPD 651	CATGCTGACCTGTCTAATGGTGTCTCTCCATTTATCACATATATTGGTGTATAAGAGT
	ZXPD 652	ATTACCAAAATTGCCATTTAGTGTCTCTACTATATATAGGACTCTTATACACCAATAT
	ZXPD 653	AATGGCAATTTTGGTAATTTTGAGAGACACCAATAACTTTATTTTGAATTTACAAAGC
	ZXPD 654	TCCAAAACCCCGCGGCCCTCGGTAATATTATACGAGGGCCGCTTTGTAAATTCAAAAT
	ZXPD 655	GGGCCGCGGGGTTTTGGAGTCTGGTCCCACATGTACTGCTGACCAATCAGCTTTCAGA
	ZXPD 656	ACTGCTTTTGTAGTGCGGTACGCACTTAAATAGCTTTCAATCTGAAAGCTGATTGGTC
	ZXPD 657	AGCAATGGATCCCACATGTTTTCCATTAGCTGTAAGTATGACTGCTTTTGTAGTGCGG
TYLCKV-1u adaptor	ZXP670	CCAGGGCGCCCTATGGAAAACATGTGGGATCCA
	ZXP671	CGACCCGACGCCCTAGCAATGGATCCCACATGTT
TYLCKV 0.7A adaptor	ZXP674	CCAGGGCGCCCTATCTGGTTGGGGAAACCAGG
	ZXP675	CGACCCGACGCCCTATTCATGGGGGCCCAGAGGG
TYLCMAV unit	ZXPD 689	ATCAATATGTGGGATCCTTTATTAAATGAATTTCCAGATTCAGTTCATGGTCTCCGTT
	ZXPD 690	GTTTCTTCAACTAGCTGCAAATATTTTATTGCAAGCATACAACGGAGACCATGAACTG
	ZXPD 691	GCAGCTAGTTGAAGAAACCTATGAACCCAATACTCTGGGTCATGATCTAATTAGGGAT
	ZXPD 692	TCGCTTCGGCATAGTCACGAGCACGAATGACGGAAATGAGATCCCTAATTAGATCATG
	ZXPD 693	GTGACTATGCCGAAGCGAACAGGCGATATACTAATTTCAACGCCCGTTTCGAAGGTTC
	ZXPD 694	GCACGGCTGGTATACGGGCTGTCGAAGTTCAGTTTTCGACGAACCTTCGAAACGGGCG
	ZXPD 695	CCCGTATACCAGCCGTGCTGCTGCCCCCACTGTCCAAGGCATCAAGCGTCGATCATGG
	ZXPD 696	TTCTGTACATCCGCGGCTTTCGATACATGGGCCTGTAAGTCCATGATCGACGCTTGAT
	ZXPD 697	AGCCGCGGATGTACAGAATGTACAGAAGCCCTGATGTCCCCTTTGGTTGTGAAGGTCC
	ZXPD 698	CTTGACGTCGTCACGCTGCTCATACGACTGGACTTTACAAGGACCTTCACAACCAAAG
	ZXPD 699	CAGCGTGACGACGTCAAGCATACCGGTGTTGTTCGTTGTGTTAGTGATGTAACTAGGG
	ZXPD 700	ATACAAAACCGTTTACCTACTCTATGTGTAATACCAGAACCCCTAGTTACATCACTAA
	ZXPD 701	AGGTAAACGGTTTTGTATTAAGTCAATCTATATTTTAGGGAAGATTTGGATGGATGAA
	ZXPD 702	AGAATATGACCTGGTTAGTATGATTTTGTTTTTTTATATTTTCATCCATCCAAATCTT
	ZXPD 703	CTAACCAGGTCATATTCTTTTTAGTACGAGACCGAAGGCCGTATGGAACTAGTCCTAT
	ZXPD 704	AGGTTCATTATCAAACATGTTAAAAACTTGACCAAAATCCATAGGACTAGTTCCATAC
	ZXPD 705	ATGTTTGATAATGAACCTAGTACGGCTACTGTGAAGAACGATTTAAGGGATAGGTACC
	ZXPD 706	GGACCACCTACCACCGTGGCATGGAACTTCCTCATTACTTGGTACCTATCCCTTAAAT
	ZXPD 707	CACGGTGGTAGGTGGTCCGTCAGGGATGAAGGAGCAGTGTCTGTTGAAGAGGTTTTTT
	ZXPD 708	CCTGCTCTTGATGATTATAAACTACATGGGTATTAACTTTAAAAAACCTCTTCAACAG
	ZXPD 709	ATAATCATCAAGAGCAGGCGAAGTATGAAAACCATACTGAGAATGCGTTGTTGTTGTA
	ZXPD 710	CGTAGCATACACTGGGTTAGAAGCATGAGTACATGCCATATACAACAACAACGCATTC
	ZXPD 711	AACCCAGTGTATGCTACGTTGAAAATACGTATCTATTTTTATGATGCTGTAACAAATT
	ZXPD 712	AATGTAATTGAACAACATGAAATAAAATACAATCTTTATTAATTTGTTACAGCATCAT
	ZXPD 713	ATGTTGTTCAATTACATTTATTGTGTTTTCAAGTACATCATACAATACATGATCAACT
	ZXPD 714	ATAGTATTGGTGTAATTTCAATTAACAATGTAATCAGAGCAGTTGATCATGTATTGTA
	ZXPD 715	AAATTACACCAATACTATCTAAATACTTAAGAACTTGATGTCTAAATACTCTTAAGAA
	ZXPD 716	CTTCCGCATCTGGACGACATTACAGCCTCAGACTGGTCGTTTCTTAAGAGTATTTAGA
	ZXPD 717	GTCGTCCAGATGCGGAAGTTGAGAAAACATTTGTGAATCCCCAATACCTTCCTGATGT
	ZXPD 718	AACCACGACATCATTTCCATTCAGATAAGATTCAACCACAACATCAGGAAGGTATTGG
	ZXPD 719	GGAAATGATGTCGTGGTTCATTAGAAATGGCCTCTGGCTGTGTTCTGTTATCTTGAAA
	ZXPD 720	AGAATGGCGTTTTTATCTGGGAGATAAACAATCCCCTCTATTTCAAGATAACAGAACA
	ZXPD 721	AGATAAAAACGCCATTCTCTGCCTGAGGAGCAGTGATGAGTTCCCCTGTGCGTGAATC
	ZXPD 722	GGCTGCTCATACTACCTCCACCTCAACTGCAACAATCATGGATTCACGCACAGGGGAA
	ZXPD 723	GAGGTAGTATGAGCAGCCACAGTCTAGGTCTATACGCTTACGCCTTATTGGTTTCTTC
	ZXPD 724	GTTCGCAAGTATCAATCAAGGTCCAACACAAGATAGCCAAGAAGAAACCAATAAGGCG
	ZXPD 725	TGATTGATACTTGCGAACAGTGGCTCGTAGAGGGTGACGAAGGTTGCATTCTTGAGAG
	ZXPD 726	TATCTAGACGAAGAAAAAAACATATCCTTGAAAAATTGGGCTCTCAAGAATGCAACCT
	ZXPD 727	TTTTTCTTCGTCTAGATATTCCCTATATGAGGAGGTAGGTCCTGGATTGCAGAGGAAG
	ZXPD 728	ACGGGAAGCCCATTCAAATTAAAGGGGGAATTCCCACTATCTTCCTCTGCAATCCAGG
	ZXPD 729	TTTGAATGGGCTTCCCGTACTTTGTGTTGCTTTGCCAGTCCCTCTGGGCCCCCATGAA
	ZXPD 730	TGATGACGTAGACCCGCATTATTTAAAGCACTTCAAGGAATTCATGGGGGCCCAGAGG
	ZXPD 731	TGCGGGTCTACGTCATCAATGACGTTGTACCATGCATCATTACTGTATACCTTTGGGC
	ZXPD 732	CTAGGCCCACATAATTATTTATGTGGACATCTAGACCTAAGCCCAAAGGTATACAGTA
	ZXPD 733	ATAATTATGTGGGCCTAGAGACCTGGCCCACATTGTTTTGCCTGTTCTGCTATCACCC
	ZXPD 734	CCGCTGCGCGGCCATGGAGACCTAATAGTATTGTCATTGAGGGTGATAGCAGAACAGG
	ZXPD 735	TCCATGGCCGCGCAGCGGAAGACACGACGTTCTCGGACACCCATACTTCAAGTTCATC
	ZXPD 736	TATTTCTCCCTTTTTATCTTCATCTTTTAATCAAGTTCCAGATGAACTTGAAGTATGG
	ZXPD 737	GATAAAAAGGGAGAAATATAAGGAGCCGGAGGCTCCTGAAAAATTCTATCTAAATTAC
	ZXPD 738	ATACCGAAAGATTATATTTTACAATTTCATAATTTAAATAGTAATTTAGATAGAATTT
	ZXPD 739	AATATAATCTTTCGGTATTAATTCTTTAATGATTCTAAGAGCCTCTGACTTACTGCCT
	ZXPD 740	AGCAGTCAGCCAATGACGCTTACGCCGCAGCTCTTAACTCAGGCAGTAAGTCAGAGGC
	ZXPD 741	CGTCATTGGCTGACTGCTGACCCCCACGTGCAGATCGTCCGTCGATCTGAAACTCACC
	ZXPD 742	CAAGTCTTATGTCGATAAGGACGGAGACACCGTCGACTGGGGTGAGTTTCAGATCGAC
	ZXPD 743	TTATCGACATAAGACTTGACATCTGAACTGGATTTAGCTCCCTGAATGTTTGGATGGA
	ZXPD 744	CGATTCTTCGACCTGGTATCCCCAAGCAGGGCAGCACATTTCCATCCAAACATTCAGG
	ZXPD 745	TACCAGGTCGAAGAATCGCTGATTTTGGCACTTGAATTTCCCTTCAAATTGGATAAGC
	ZXPD 746	GCAGAGAACTCCACGAGAATGGGGAACCACATCTCCATGTGCTTATCCAATTTGAAGG
	ZXPD 747	TCTCGTGGAGTTCTCTGCAAACTTTGATGTATTTTTTATTTGTTGGGGTTTCTAGGTT
	ZXPD 748	GTGCTCCTTAACGAAAGAAGAAGCACTTTCCCAGTTAAAAAACCTAGAAACCCCAACA
	ZXPD 749	TCTTTCGTTAAGGAGCACTTAGGATATGTGAGGAAATAATTTTTGCAATTTATTTGGA
	ZXPD 750	CAATCGGTACTCATTGACCATATGGCTCCCCCTAAGCGCTTCCAAATAAATTGCAAAA
	ZXPD 751	GTCAATGAGTACCGATTGACCAAGATTTTTACACTTATCCCTGGTGTATCGGTACTCA
	ZXPD 752	TACAAAATTACCAATATGCCATTTGGTACTCACTATATATTGAGTACCGATACACCAG
	ZXPD 753	CATATTGGTAATTTTGTAAAAGTACAATGCAATTCAAAATTCAAAATTCAAAAATCAA
	ZXPD 754	GGCCATCCGGTAATATTATACGGATGGCCGCTTTAATGATTTGATTTTTGAATTTTGA
	ZXPD 755	TAATATTACCGGATGGCCGCGCTCCCCGATAAAGTAGTGGGCCCTACGCAGTAATTTG
	ZXPD 756	CATTATTTAAGCTTTGAGGCTGCATTTTCATTGGTCGACACAAATTACTGCGTAGGGC
	ZXPD 757	CTCAAAGCTTAAATAATGTATTTACTTTGTTATAAACTTGGCTTCTAAGTTTTGAAAA
	ZXPD 758	AATAAAGGATCCCACATATTGATGGTTTTTTCAAAACTTAGAAGC
TYLCMAV-1u adaptor	ZXP895	CCAGGGCGCCCTATCAATATGTGGGATCCTTT
	ZXP896	CGACCCGACGCCCTAATAAAGGATCCCACATATT
TYLCMAV 0.7A adaptor	ZXP940	CCAGGGCGCCCTCCCTGCTTGGGGATACCAGG
	ZXP941	CGACCCGACGCCCTGAATTCATGGGGGCCCAGAG
TYLCMLV unit	ZXPD 759	TAATATGTGGGATCCACTCCTAAATGAATTTCCTGAATCTGTTCACGGATTTCGTTGT
	ZXPD 760	ACGTTTCTTCAACGGCCTGCAAATATTTAATAGCTAACATACAACGAAATCCGTGAAC
	ZXPD 761	AGGCCGTTGAAGAAACGTATGAGCCCAATACTTTGGGCCACGATTTAATTAGGGATCT
	ZXPD 762	GGTCGCTTCGACATAGTCACGGGCCCTTACAACAGATATAAGATCCCTAATTAAATCG
	ZXPD 763	GACTATGTCGAAGCGACCCGGCGATATAATCATTTCCACGCCCGTCTCGAAGGTTCGC
	ZXPD 764	CAGCACGGCTGCTGTATGGGCTGTCGAAGTTCAGCCTTCGGCGAACCTTCGAGACGGG
	ZXPD 765	CATACAGCAGCCGTGCTGCTGCCCCCATTGTCCAAGGCATAAACAAGCGACGGTCATG
	ZXPD 766	TCTGTATATTCTGGGCTTTCGGTACATGGGCCTGTACGTCCATGACCGTCGCTTGTTT
	ZXPD 767	AAGCCCAGAATATACAGAATGTATCGAAGCCCTGATGTTCCCCGTGGATGTGAAGGCC
	ZXPD 768	TTAATGTCATCCCGTTGCTCATAAGATTGGACCTTACATGGGCCTTCACATCCACGGG
	ZXPD 769	GCAACGGGATGACATTAAGCATACTGGTGTTGTTCGTTGTGTTAGTGATGTTACTCGT
	ZXPD 770	CACAAAACCTCTTACCCACTCTGTGGGTAATACCGGAACCACGAGTAACATCACTAAC
	ZXPD 771	TGGGTAAGAGGTTTTGTGTTAAGTCCATATATTTTTTAGGTAAGGTCTGGATGGACGA
	ZXPD 772	GAACATGACTTGATTAGTATGGTTCTGCTTTTTGATATTTTCGTCCATCCAGACCTTA
	ZXPD 773	ACTAATCAAGTCATGTTCTTCTTGGTCCGTGATAGGAGGCCCTATGGAAACAGCCCAA
	ZXPD 774	GGCTCATTGTCGAACATATTAAAAACCTGTCCAAAATCCATTGGGCTGTTTCCATAGG
	ZXPD 775	TATGTTCGACAATGAGCCGAGTACCGCAACCGTGAAGAATGATCTCAGGGATAGGTTT
	ZXPD 776	GACCACCAATAACGGTAGCATGAAATTTCCTCATCACTTGAAACCTATCCCTGAGATC
	ZXPD 777	CTACCGTTATTGGTGGTCCTTCTGGTATGAAGGAACAGGCTTTAGTTAAGAGATTCTT
	ZXPD 778	TGCCTCCTGATGATTATAAGTTACATGACTGTTAATTTTAAAGAATCTCTTAACTAAA
	ZXPD 779	TATAATCATCAGGAGGCAGCTAAGTACGAGAATCATACTGAAAACGCCTTGTTATTGT
	ZXPD 780	GTTGCATACACTGGATTAGAGGCATGCGTACATGCCATATACAATAACAAGGCGTTTT
	ZXPD 781	TAATCCAGTGTATGCAACTATGAAAATACGCATCTATTTCTATGATTCAATATCAAAT
	ZXPD 782	ATGTAACAGAAACCCATGATATAAAATATAATTTTTATTAATTTGATATTGAATCATA
	ZXPD 783	CATGGGTTTCTGTTACATCTATTGTCTGTTCAAGTACATCATATAATACATGATCAAC
	ZXPD 784	TAATGTAGGTGTAATTTCCATTAATAATGTAATTAGAGCAGTTGATCATGTATTATAT
	ZXPD 785	GAAATTACACCTACATTATTTAAATATTTAAGAATTTGATATCTAAATACTCTTAAGA
	ZXPD 786	TTCAGAATCTGGACGACCTTACGGCCTCAGACTGGTCGTTTCTTAAGAGTATTTAGAT
	ZXPD 787	GGTCGTCCAGATTCTGAAGTTGAGAAAACATTTGTGAATCCCCAGTACCTTCCTGATG
	ZXPD 788	ATCACGACATCATTTCAATACAGATCCGATTCAATCACAACATCAGGAAGGTACTGGG
	ZXPD 789	TTGAAATGATGTCGTGATCCATGTTGAATGGCCTCTGGTTGTGGTCTGTTATCTTGAA
	ZXPD 790	GAATGGCGTTTTTATCTGGGAGATAAACAATCCCCTTTATTTCAAGATAACAGACCAC
	ZXPD 791	CAGATAAAAACGCCATTCTCTGCTTGAGGAGCAGTGATGAGTTCCCCTGTGCGTAAAT
	ZXPD 792	GCTGCTCATACTATCTACACATCAACTGCATCAACCATGGATTTACGCACAGGGGAAC
	ZXPD 793	GTAGATAGTATGAGCAGCCACAGTCTAGGTCTACACGCTTACGCCTGATTGGTTTCTT
	ZXPD 794	TTCTCAAGTACCAATCAAAGTGCAACACAAGATAGCCAAGAAGAAACCAATCAGGCGT
	ZXPD 795	TTGATTGGTACTTGAGAACAATGGCTTGTAGAGGGTGATGAAGGTTGCATTCTTGAGA
	ZXPD 796	ATCTAGATGAAGAAAAAAACCTGTCATTGAAAAATTGGGCTCTCAAGAATGCAACCTT
	ZXPD 797	TTTTTTCTTCATCTAGATATTCTCTATATGATGAAGTAGGTCCTTGATTGCAGAGGAA
	ZXPD 798	CGGGAAACCCATTCAAATTAAAGGTGGAATTCCCACTATCTTCCTCTGCAATCAAGGA
	ZXPD 799	ATTTGAATGGGTTTCCCGTATTTTGTGTTACTCTGCCAGTCCCTTTGGGCCCCCATGA
	ZXPD 800	GATGACGTAGACCCGCATTATTTAAAGCACTTTAAAGAATTCATGGGGGCCCAAAGGG
	ZXPD 801	ATGCGGGTCTACGTCATCAATGACGTTATACCACGCATCATTTGAAAATATCTTAGGG
	ZXPD 802	TAGGTCCACACAATTATTTGTGTGGACATCTCGATCTCAGCCCTAAGATATTTTCAAA
	ZXPD 803	AATAATTGTGTGGACCTAACGATCGTGCCCACATTGTTTTTCCGGTACGACTATCACC
	ZXPD 804	CGCTGCGCGGCCATGGAGACCTGATAGTATTGTAATCGAGGGTGATAGTCGTACCGGA
	ZXPD 805	CTCCATGGCCGCGCAGCGGAAGACATGACGTTCTCGGACACCCATACTTCAAGTTCCT
	ZXPD 806	ATTTCTCCTTTTTTGTCTTCTTCGTTTAATCAAGTTCCAGAGGAACTTGAAGTATGGG
	ZXPD 807	AGACAAAAAAGGAGAAATATAAGGAGCTGGAGGCTCCTGAAAAATTCTATCTAAATTA
	ZXPD 808	CCCCCAAAGATTATGTTTTACAATTTCATAATTTAAATAGTAATTTAGATAGAATTTT
	ZXPD 809	AAACATAATCTTTGGGGGCTAGTTCCTTAATGACTCTAAGAGCTTCCGACTTACTTCC
	ZXPD 810	ACAATCAGCAAACGATGCTTACGCAGCAGCTCTTAACTCAGGAAGTAAGTCGGAAGCT
	ZXPD 811	GCATCGTTTGCTGATTGTTGTCCCCCCCTTGCAGACCTTCCATCGATCTGAAACTCTC
	ZXPD 812	AAGTCCTACATCGACAAGGATGGAGACACCATCGATTGGGGAGAGTTTCAGATCGATG
	ZXPD 813	CTTGTCGATGTAGGACTTGACATCAGATGATGATTTAGCTCCCTGAATGTTTGGATGG
	ZXPD 814	GATTCTTCGACCTGGTATCCCCAAGTAGATCAACACATTTCCATCCAAACATTCAGGG
	ZXPD 815	ATACCAGGTCGAAGAATCTGTTATTTGTGCACTGGTATTTTCCTTTGAACTGAACAAG
	ZXPD 816	CAGAGAGCTTCACGAAAATGGGGAACCTCATCTGCATGCCCTTGTTCAGTTCAAAGGA
	ZXPD 817	TTTTCGTGAAGCTCTCTGCAAATTTTAATGTATAATTTATTTACAGGTGTTTCTAGGG
	ZXPD 818	TGTTCTCTTTCATTAACTGAAGCCCTTTCCCAACTACAAACCCTAGAAACACCTGTAA
	ZXPD 819	AGTTAATGAAAGAGAACACTGGGGATAAGTAAGGAAATAATTTTTGGCATTTATTTTA
	ZXPD 820	AATCGGGGTACATTGACCAAATGGCTCCCCCAAAGCGTTTTAAAATAAATGCCAAAAA
	ZXPD 821	GGTCAATGTACCCCGATTGACTTGGATTTCATTTGGCACCTGTAAACGGTGTAATGGG
	ZXPD 822	ATTACTAAATTGCCATTTGGAGTACAAGTATATATTGTACCCCATTACACCGTTTACA
	ZXPD 823	AAATGGCAATTTAGTAATTTTGTAAAAGTATATTGCAATTTTAAATTCAAAATTCGAA
	ZXPD 824	CCGGTAATATTATACGGATGGCCGCTTTAATGATTTGATTTTCGAATTTTGAATTTAA
	ZXPD 825	TCCGTATAATATTACCGGATGGCCGCGCCCTTCCTTTTTGTGGTCCCCCTTGGGTCCT
	ZXPD 826	GTTTAAGGATGCAATTTGATTGGTTGATAGTGACGTCTATAGGACCCAAGGGGGACCA
	ZXPD 827	CAAATTGCATCCTTAAACGTTAGATAAGTGTTTATTTGTCTTTATATACTTGGTCTCC
	ZXPD 828	TTTAGGAGTGGATCCCACATATTACATGACAAAAAAACTTGGAGACCAAGTATATAAA
TYLCMLV-1u adaptor	ZXP897	CCAGGGCGCCCTAATATGTGGGATCCACTCC
	ZXP898	CGACCCGACGCCCTTTAGGAGTGGATCCCACAT
TYLCMLV 0.7A adaptor	ZXP942	CCAGGGCGCCCTATCTACTTGGGGATACCAGG
	ZXP943	CGACCCGACGCCCTTTAAAGAATTCATGGGGGC
TYLCSV unit	ZXPD 829	ATGTGGGATCCATTATTAAATGAATTTCCTGATTCAGTCCATGGTCTCCGATGCATGC
	ZXPD 830	TCGTAGGTTTCTTCAACTAGCTGCAAATATTTAATTGCGAGCATGCATCGGAGACCAT
	ZXPD 831	AGTTGAAGAAACCTACGAACCTAATACCCTTGGTCACGACTTAATTAGGGATCTCATC
	ZXPD 832	GCCGGTTCGCTTCGGCATAGTCACGAGCACGAATGACGGAGATGAGATCCCTAATTAA
	ZXPD 833	ATGCCGAAGCGAACCGGCGATATACTAATTTCAACGCCCGTCTCGAAGGTTCGTCGAA
	ZXPD 834	GCAGCAGCACGGCTGGTATACGGGCTGTCGAAGTTCAGTCTTCGACGAACCTTCGAGA
	ZXPD 835	TACCAGCCGTGCTGCTGCCCCCACTGTCCAAGGCATCAAGCGTCGATCATGGACTTAC
	ZXPD 836	TGTACATTCTGTACATCCGCGGCTTTCGATACATGGGCCTGTAAGTCCATGATCGACG
	ZXPD 837	GGATGTACAGAATGTACAGAAGCCCTGATGTACCTCCGGGTTGTGAAGGTCCCTGTAA
	ZXPD 838	GGTATGCTTGACGTCATCACGCTGCTCGTACGACTGCACTTTACAGGGACCTTCACAA
	ZXPD 839	GATGACGTCAAGCATACCGGTGTTGTGCGTTGTGTTAGTGATGTAACTAGGGGTTCTG
	ZXPD 840	GACTTGATACAAAAACGTTTACCAACTCTATGAGTAATACCAGAACCCCTAGTTACAT
	ZXPD 841	ACGTTTTTGTATCAAGTCAATTTATATATTAGGAAAGATTTGGATGGATGAAAACATA
	ZXPD 842	CAAGGAAAAACATCACTTGGTTAGTATGATTTTGTTTTTTTATGTTTTCATCCATCCA
	ZXPD 843	AAGTGATGTTTTTCCTTGTTCGAGACCGAAGGCCTTATGGAACTAGTCCTATGGATTT
	ZXPD 844	AGTACTGGGTTCATTATCAAACATGTTAAAAACTTGACCAAAATCCATAGGACTAGTT
	ZXPD 845	GATAATGAACCCAGTACTGCTACGGTGAAGAACGACTTACGGGATAGGTATCAAGTAA
	ZXPD 846	CCTGACGGACCTCCAACAACCGTAGCATGAAACTTCCTCATTACTTGATACCTATCCC
	ZXPD 847	TGTTGGAGGTCCGTCAGGGATGAAGGAGCAGTGTTTGCTGAAGAGATTTTTTAAAATT
	ZXPD 848	ACTTCGCCTGCTCTTGGTGATTATAAACTACATGGGTATTAATTTTAAAAAATCTCTT
	ZXPD 849	ACCAAGAGCAGGCGAAGTATGAAAATCATACTGAGAATGCCTTGTTATTGTATATGGC
	ZXPD 850	TTTCAACGTAGCGTACACTGGGTTAGAAGCATGAGTACAAGCCATATACAATAACAAG
	ZXPD 851	GTGTACGCTACGTTGAAAATACGTATTTATTTTTATGATGCTGTAACAAATTAATAAA
	ZXPD 852	ACAATTGATGTAACTGAAAATCATGAAATAAAATTTAATTTTTATTAATTTGTTACAG
	ZXPD 853	TTCAGTTACATCAATTGTTCTTTCAAATACATGAAACAATACATAATCAACTGCTCTA
	ZXPD 854	ATTTGAATAATTTGGGTGTAATTTCTTTAAATAATGTTGTTAGAGCAGTTGATTATGT
	ZXPD 855	CACCCAAATTATTCAAATATTTACAGACTTGATATTTAAAGACTCTTAAAAAATGACC
	ZXPD 856	TCTCAACTTCCACATCTGGACGACCTTACAGTCTCCGACTGGTCATTTTTTAAGAGTC
	ZXPD 857	CAGATGTGGAAGTTGAGAAAACATTTGTGAATCCCCAGTTCCTTCCTCAAGTTGTGGT
	ZXPD 858	AACAACAAATACAACACACTAACATTCCAAATCAGATTCAACCACAACTTGAGGAAGG
	ZXPD 859	TGTGTTGTATTTGTTGTTGAATGGGTTCTGATTGTGTCTGGTTATCGTGAAATATAGG
	ZXPD 860	AAGCAACGAGTGGCGTTTATACCTTCGGGATAACAAATCCCCTATATTTCACGATAAC
	ZXPD 861	AAACGCCACTCGTTGCTTGATGCGCAGTGATGTACTCCCCTGTGCGTAAATCCATGAT
	ZXPD 862	GACTGTGGCTGCTCTTATTACATACACTTAGACTGCATAAATCATGGATTTACGCACA
	ZXPD 863	ATAAGAGCAGCCACAGTCCAGATCTACCCTTCTACGCCTCACTTGCCTCTTCTTGGCG
	ZXPD 864	GCCATTGTTCGCAGATACCAATCAAAATACAACATCACATCGCCAAGAAGAGGCAAGT
	ZXPD 865	GTATCTGCGAACAATGGCTGGTGGATGGTGACGAAGATTGCATTCTTAGTAGCCCAGT
	ZXPD 866	AAAGAATATCTCGACGAAGAAAAAAATCAAGCATTAAAAAACTGGGCTACTAAGAATG
	ZXPD 867	TTCGTCGAGATATTCTTTAAATGATGATTGTGGGCCTGGATTGCATAGGAAGATAGTG
	ZXPD 868	CAAAGTATGGCAAGCCCATTCAAATTAAAGGAGGCATTCCCACTATCTTCCTATGCAA
	ZXPD 869	TGGGCTTGCCATACTTTGTGTTGCTTTGCCAATCTCTTTGGGCCCCCATAAATTCTTT
	ZXPD 870	CGTCATTGATGACGTCGACCCGCATTATTTAAAACACTTTAAAGAATTTATGGGGGCC
	ZXPD 871	TCGACGTCATCAATGACGTTATACCAAGCATTATTGCTGTATACTTTTTGACTGAGGT
	ZXPD 872	CGTTCATTAGGCCCACATAATTATTTGTGCGGCCATCTTGACCTCAGTCAAAAAGTAT
	ZXPD 873	ATGTGGGCCTAATGAACGGGCCCACGTTGTCTTTCCTGTCCGGCTGTCACCCTCAATC
	ZXPD 874	TGGATGCCGCTGCGCGGCCTTGGAGACCGGTGAGTATAGTGATTGAGGGTGACAGCCG
	ZXPD 875	GCCGCGCAGCGGCATCCATGACGTTCTCGGAAACCCAGTGTTCAAGTTCATCAGGAAC
	ZXPD 876	ACCTTATGTTTCTCCTTTTTTATCTTCTTCTTTCGATCAAGTTCCTGATGAACTTGAA
	ZXPD 877	AAAGGAGAAACATAAGGTGCCGGAGGCACCTGGAAAACCTTATCTAAATTACTATTTA
	ZXPD 878	GAATTAGCGCCTAGAGATTACGTTCTACATTTTCATAATATAAATAGTAATTTAGATA
	ZXPD 879	ATCTCTAGGCGCTAATTCTTTAATTACATCAAGAGCCTGCGACTTACTTCCTGCGTTA
	ZXPD 880	GAGGACAACAGACAGCCAACGACGCTTACGCAAAGGCAATTAACGCAGGAAGTAAGTC
	ZXPD 881	TGGCTGTCTGTTGTCCTCCCCTAGCAGATCGTCCGTCGATCTGGAAAGTACCCCATTC
	ZXPD 882	CGACGTCAAGTCCTATATCGACAAGGACGGAGATGTTCTTGAATGGGGTACTTTCCAG
	ZXPD 883	ATATAGGACTTGACGTCGGAGCTCGATTTAGCTCCCTGAATGTTCGGATGGAAATGTG
	ZXPD 884	AATCAACGATTCTTCGACCTGGTATCCCCAACCAGGTCAGCACATTTCCATCCGAACA
	ZXPD 885	GTCGAAGAATCGTTGATTGGTACAATTGTATTTTCCTTCGAATTGGATGAGAATATGG
	ZXPD 886	AAATTTGCAGAGAACTACATGAAAATGGGGAACCTCATCTCCATATTCTCATCCAATT
	ZXPD 887	GTAGTTCTCTGCAAATTTTGATGAATAATTTGTTTGTGGGTGTTTGTAGGTTTGTTAT
	ZXPD 888	TCCCAAATGTGATTTAACAAAAGAAAATGCACTTTCCCAAATAACAAACCTACAAACA
	ZXPD 889	GTTAAATCACATTTGGGATATGTAAGGAAATAATTTTTAGCCTTGATACTAAAACGAC
	ZXPD 890	GTCCCCCGATTCAGAACGACAGCAAAAATGCCAAGATCAGGTCGTTTTAGTATCAAGG
	ZXPD 891	CGTTCTGAATCGGGGGACACTCAAAGTATCCAGCAATTGGGGGAATTGGGGGGCAATA
	ZXPD 892	TTGAATAATTACATCTATGCCATTTAGGGGGCATCATATATATTGCCCCCCAATTCCC
	ZXPD 893	ATAGATGTAATTATTCAAAGTAATAAATTTATTTTTTAATTTTTTTTTGGTAAAGCGG
	ZXPD 894	TATCGGGGAGCGCGGCCATCCGGTAATATTATACGGATGGCCGCTTTACCAAAAAAAA
	ZXPD 895	TGGCCGCGCTCCCCGATAAAGAAGTGGGTCCTACGCAGTAGTTTCTGTCGACCAATGA
	ZXPD 896	AACACAGCTGAACAGTTATTTAAGCTTTGAGGCTGCAATTTCATTGGTCGACAGAAAC
	ZXPD 897	TAACTGTTCAGCTGTGTTATAAACTTGCTCCCTAAGTTTAAAAAATATACAAAATGTG
	ZXPD 898	TAATAATGGATCCCACATTTTGTATATTTTT
TYLCSV-1u adaptor	ZXP899	CCAGGGCGCCCTATGTGGGATCCATTATTAAAT
	ZXP900	CGACCCGACGCCCTAATAATGGATCCCACATTT
TYLCSV 0.7A adapptor	ZXP944	CCAGGGCGCCCTTGGGGATACCAGGTCGAAG
	ZXP945	CGACCCGACGCCCTGGGGGCCCAAAGAGATTGGC
