# Supplementary material for: Large Artificial microRNA Cluster Genes Confer Effective Resistance against Multiple Tomato Yellow Leaf Curl Viruses in Transgenic Tomato
Source: Plants (Basel). 2023 May 31;12(11):2179. doi: 10.3390/plants12112179 (PMC10255879; doi:10.3390/plants12112179)
Supplement: Supplementary file 1 [file plants-12-02179-s001.zip › plants-2357753-supplementary/plants-2357753-SM/Supplemental table S2 Information for cloned TYLCLV species.xlsx]

## Sheet: Sheet1
Supplemental Table S2 Information for cloned TYLCLV species
SPECIES NAME	ABBREVIATION	NCBI Acc#
Tomato yellow leaf curl Axarquia virus	TYLCAXV	AY227892
Tomato yellow leaf curl Indonesia virus	TYLCIDV	NC_008267
Tomato yellow leaf curl Guangdong virus	TYLCGV	NC_008374
Tomato yellow leaf curl Kanchanaburi virus	TYLCKV	NC_005812
Tomato yellow leaf curl Mali virus	TYLCMLV	AY502934
Tomato yellow leaf curl Malaga virus	TYLCMAV	AF271234
Tomato yellow leaf curl Sardinia virus	TYLCSV	NC_003828
