# Supplementary material for: Large Artificial microRNA Cluster Genes Confer Effective Resistance against Multiple Tomato Yellow Leaf Curl Viruses in Transgenic Tomato
Source: Plants (Basel). 2023 May 31;12(11):2179. doi: 10.3390/plants12112179 (PMC10255879; doi:10.3390/plants12112179)
Supplement: Supplementary file 1 [file plants-12-02179-s001.zip › plants-2357753-supplementary/plants-2357753-SM/Supplemental table S3.xlsx]

## Sheet: Sheet1
Supplemental Table S3 Comparison of physical and quality parameters between transgenic and wild type tomato
Line ID	Soluble sugar content/%	Total Acid/%	VC content/(mg/100mg)	Peel hardness /g	Pulp hardness /g	Fruit type index	Stock Height/cm	Average fruit weight/g	Yield per mu /kg
AN-1	4.07a	0.201a	14.87a	345.6a	34.5a	0.92a	201.9a	44.1	4096
AN-5	4.03a	0.208a	15.19a	342.1a	37.3a	0.88a	201.4a	43.5	4134
AN-12	4.23a	0.217a	16.81a	380.1a	37.5a	0.9a	198.1a	44.8	4644
AN-16	4.17a	0.21a	15.67a	368.5a	38.6a	0.93a	192.1a	42	4445
AE-1	4.17a	0.199a	14.13a	389.9a	38.6a	0.93a	201.8a	41.4	3845
AE-6	4.37a	0.23a	14.23a	337.1a	34.4a	0.91a	193.8a	46.4	4309
A57	4.03a	0.208a	15.3a	352.5a	36.6a	0.92a	195.1a	46.3	4200
